# Supplementary material for: Comparison of gene co-networks reveals the molecular mechanisms of the rice (Oryza sativa L.) response to Rhizoctonia solani AG1 IA infection
Source: Funct Integr Genomics. 2018 May 5;18(5):545–57. doi: 10.1007/s10142-018-0607-y (PMC6097106; doi:10.1007/s10142-018-0607-y)
Supplement: Supplementary file 4 — (XLSX 96 kb) [file 10142_2018_607_MOESM4_ESM.xlsx]

## Sheet: Sheet1
Table S3. Module gene list of Black, Yellow, Brown, and Turquoise module in TeQing and Lemont
Black module of TeQing	Yellow module of TeQing	Brown module of Lemont	Turquoise module of Lemont
LOC_Os01g01369.1	ChrSy.fgenesh.mRNA.82	LOC_Os01g02020.1	ChrSy.fgenesh.mRNA.28
LOC_Os01g03390.1	ChrUn.fgenesh.mRNA.96	LOC_Os01g02920.1	ChrSy.fgenesh.mRNA.50
LOC_Os01g03730.1	LOC_Os01g01160.1	LOC_Os01g03310.1	ChrSy.fgenesh.mRNA.82
LOC_Os01g03914.2	LOC_Os01g02700.1	LOC_Os01g03320.1	ChrUn.fgenesh.mRNA.96
LOC_Os01g04190.3	LOC_Os01g02870.1	LOC_Os01g03330.1	LOC_Os01g01120.1
LOC_Os01g04620.1	LOC_Os01g03040.1	LOC_Os01g03340.1	LOC_Os01g01160.1
LOC_Os01g04620.3	LOC_Os01g03549.1	LOC_Os01g03360.1	LOC_Os01g01340.1
LOC_Os01g04950.3	LOC_Os01g04020.1	LOC_Os01g03390.1	LOC_Os01g01340.2
LOC_Os01g05810.1	LOC_Os01g04350.1	LOC_Os01g03730.1	LOC_Os01g01420.1
LOC_Os01g06490.1	LOC_Os01g04800.1	LOC_Os01g03750.1	LOC_Os01g01790.1
LOC_Os01g06600.1	LOC_Os01g07090.1	LOC_Os01g04190.3	LOC_Os01g02080.1
LOC_Os01g07760.2	LOC_Os01g07530.1	LOC_Os01g04620.1	LOC_Os01g02560.1
LOC_Os01g07970.1	LOC_Os01g07960.2	LOC_Os01g05064.1	LOC_Os01g02700.1
LOC_Os01g09640.1	LOC_Os01g08320.1	LOC_Os01g05630.1	LOC_Os01g02710.1
LOC_Os01g10290.2	LOC_Os01g08440.1	LOC_Os01g05810.1	LOC_Os01g02870.1
LOC_Os01g10680.1	LOC_Os01g08460.1	LOC_Os01g06490.1	LOC_Os01g02884.1
LOC_Os01g11160.1	LOC_Os01g09300.2	LOC_Os01g06640.1	LOC_Os01g03040.1
LOC_Os01g11910.1	LOC_Os01g09320.1	LOC_Os01g06660.1	LOC_Os01g03060.3
LOC_Os01g12710.1	LOC_Os01g09620.1	LOC_Os01g06740.1	LOC_Os01g03090.1
LOC_Os01g13210.1	LOC_Os01g09890.1	LOC_Os01g07200.1	LOC_Os01g03110.1
LOC_Os01g13610.1	LOC_Os01g10070.1	LOC_Os01g07400.1	LOC_Os01g03549.1
LOC_Os01g14110.1	LOC_Os01g10210.1	LOC_Os01g07730.1	LOC_Os01g03650.1
LOC_Os01g15000.1	LOC_Os01g10580.1	LOC_Os01g07910.1	LOC_Os01g03870.1
LOC_Os01g16170.1	LOC_Os01g11020.1	LOC_Os01g07970.1	LOC_Os01g03980.1
LOC_Os01g16170.4	LOC_Os01g11240.1	LOC_Os01g08700.5	LOC_Os01g04130.1
LOC_Os01g16170.5	LOC_Os01g11970.1	LOC_Os01g09100.1	LOC_Os01g04350.1
LOC_Os01g16190.1	LOC_Os01g12080.1	LOC_Os01g09990.1	LOC_Os01g04630.1
LOC_Os01g16350.1	LOC_Os01g12390.1	LOC_Os01g10250.1	LOC_Os01g04730.1
LOC_Os01g16440.1	LOC_Os01g12560.1	LOC_Os01g10680.1	LOC_Os01g04900.1
LOC_Os01g18640.1	LOC_Os01g12810.1	LOC_Os01g10830.1	LOC_Os01g04930.1
LOC_Os01g18640.2	LOC_Os01g12830.2	LOC_Os01g11910.1	LOC_Os01g05080.1
LOC_Os01g21160.1	LOC_Os01g13390.1	LOC_Os01g12520.1	LOC_Os01g05130.1
LOC_Os01g21320.1	LOC_Os01g13480.1	LOC_Os01g12910.1	LOC_Os01g05560.1
LOC_Os01g22352.1	LOC_Os01g13540.1	LOC_Os01g13610.1	LOC_Os01g05680.1
LOC_Os01g24710.1	LOC_Os01g13550.1	LOC_Os01g14110.1	LOC_Os01g06290.1
LOC_Os01g25990.2	LOC_Os01g13660.2	LOC_Os01g15000.1	LOC_Os01g06310.1
LOC_Os01g27720.1	LOC_Os01g13690.1	LOC_Os01g16030.2	LOC_Os01g06550.1
LOC_Os01g28450.1	LOC_Os01g13740.1	LOC_Os01g18050.1	LOC_Os01g07490.1
LOC_Os01g41810.1	LOC_Os01g13740.2	LOC_Os01g18220.1	LOC_Os01g07890.1
LOC_Os01g42850.2	LOC_Os01g14410.1	LOC_Os01g18640.1	LOC_Os01g07960.1
LOC_Os01g43710.1	LOC_Os01g15270.1	LOC_Os01g19130.1	LOC_Os01g07960.2
LOC_Os01g45360.1	LOC_Os01g15610.1	LOC_Os01g19800.1	LOC_Os01g08320.1
LOC_Os01g45830.1	LOC_Os01g15900.1	LOC_Os01g20206.1	LOC_Os01g08410.1
LOC_Os01g46570.1	LOC_Os01g16140.1	LOC_Os01g21160.1	LOC_Os01g08580.1
LOC_Os01g47070.1	LOC_Os01g17170.1	LOC_Os01g21320.1	LOC_Os01g08830.1
LOC_Os01g47080.1	LOC_Os01g18800.1	LOC_Os01g22352.1	LOC_Os01g08870.1
LOC_Os01g47490.2	LOC_Os01g19820.2	LOC_Os01g24710.1	LOC_Os01g08880.1
LOC_Os01g47550.1	LOC_Os01g21590.1	LOC_Os01g25100.1	LOC_Os01g08890.1
LOC_Os01g50160.1	LOC_Os01g24440.1	LOC_Os01g27230.1	LOC_Os01g08930.1
LOC_Os01g52610.1	LOC_Os01g24880.1	LOC_Os01g27360.1	LOC_Os01g08970.1
LOC_Os01g52740.1	LOC_Os01g25386.1	LOC_Os01g28450.1	LOC_Os01g09120.1
LOC_Os01g53810.1	LOC_Os01g25600.1	LOC_Os01g28500.1	LOC_Os01g09120.2
LOC_Os01g53820.1	LOC_Os01g26039.1	LOC_Os01g28970.2	LOC_Os01g09212.1
LOC_Os01g54670.1	LOC_Os01g26120.1	LOC_Os01g32780.1	LOC_Os01g09252.1
LOC_Os01g55050.1	LOC_Os01g27140.1	LOC_Os01g33000.1	LOC_Os01g09420.1
LOC_Os01g55340.1	LOC_Os01g28989.1	LOC_Os01g35330.1	LOC_Os01g09430.1
LOC_Os01g56880.1	LOC_Os01g29409.1	LOC_Os01g37630.1	LOC_Os01g09620.1
LOC_Os01g58114.1	LOC_Os01g29469.1	LOC_Os01g37810.1	LOC_Os01g09890.1
LOC_Os01g58280.1	LOC_Os01g29830.1	LOC_Os01g37960.1	LOC_Os01g10050.1
LOC_Os01g58320.1	LOC_Os01g29830.2	LOC_Os01g40094.1	LOC_Os01g10080.2
LOC_Os01g59000.1	LOC_Os01g31870.1	LOC_Os01g40330.1	LOC_Os01g10150.1
LOC_Os01g60120.3	LOC_Os01g32330.1	LOC_Os01g41190.1	LOC_Os01g10210.1
LOC_Os01g61044.1	LOC_Os01g32770.1	LOC_Os01g41810.1	LOC_Os01g10400.1
LOC_Os01g61410.1	LOC_Os01g35184.1	LOC_Os01g42430.1	LOC_Os01g10430.1
LOC_Os01g61560.1	LOC_Os01g37050.1	LOC_Os01g42850.2	LOC_Os01g10580.1
LOC_Os01g62260.1	LOC_Os01g37130.1	LOC_Os01g42860.1	LOC_Os01g10600.1
LOC_Os01g63260.1	LOC_Os01g37130.2	LOC_Os01g43710.1	LOC_Os01g10790.1
LOC_Os01g63800.1	LOC_Os01g37690.1	LOC_Os01g43851.1	LOC_Os01g11020.1
LOC_Os01g70090.1	LOC_Os01g37690.2	LOC_Os01g45360.1	LOC_Os01g11054.1
LOC_Os01g70780.1	LOC_Os01g38610.1	LOC_Os01g45830.1	LOC_Os01g11240.1
LOC_Os01g70980.1	LOC_Os01g40310.1	LOC_Os01g46570.1	LOC_Os01g11370.1
LOC_Os01g71820.1	LOC_Os01g41900.1	LOC_Os01g46580.1	LOC_Os01g11590.2
LOC_Os01g71830.1	LOC_Os01g41990.1	LOC_Os01g46600.1	LOC_Os01g11970.1
LOC_Os01g72250.1	LOC_Os01g42820.3	LOC_Os01g47080.1	LOC_Os01g12080.1
LOC_Os01g72910.1	LOC_Os01g43420.1	LOC_Os01g47490.2	LOC_Os01g12090.1
LOC_Os01g73024.1	LOC_Os01g44390.1	LOC_Os01g48910.1	LOC_Os01g12160.1
LOC_Os01g73170.1	LOC_Os01g45439.2	LOC_Os01g49120.1	LOC_Os01g12200.1
LOC_Os02g02210.1	LOC_Os01g45470.1	LOC_Os01g50160.1	LOC_Os01g12270.1
LOC_Os02g02230.1	LOC_Os01g45750.1	LOC_Os01g50400.1	LOC_Os01g12280.1
LOC_Os02g02700.1	LOC_Os01g45900.1	LOC_Os01g51030.1	LOC_Os01g12381.1
LOC_Os02g03130.1	LOC_Os01g46720.1	LOC_Os01g51420.1	LOC_Os01g12480.1
LOC_Os02g03840.2	LOC_Os01g47270.1	LOC_Os01g51540.1	LOC_Os01g12530.1
LOC_Os02g07160.1	LOC_Os01g47340.1	LOC_Os01g52214.1	LOC_Os01g12560.1
LOC_Os02g09660.1	LOC_Os01g47630.1	LOC_Os01g52290.1	LOC_Os01g12870.1
LOC_Os02g10880.1	LOC_Os01g48444.1	LOC_Os01g52610.1	LOC_Os01g13030.2
LOC_Os02g13370.1	LOC_Os01g49529.2	LOC_Os01g53040.1	LOC_Os01g13100.1
LOC_Os02g14480.1	LOC_Os01g49890.1	LOC_Os01g53260.1	LOC_Os01g13170.1
LOC_Os02g15860.1	LOC_Os01g50450.1	LOC_Os01g54670.1	LOC_Os01g13190.1
LOC_Os02g16940.1	LOC_Os01g50460.1	LOC_Os01g54850.1	LOC_Os01g13390.1
LOC_Os02g17380.1	LOC_Os01g50760.1	LOC_Os01g55340.1	LOC_Os01g13460.1
LOC_Os02g20360.1	LOC_Os01g50960.1	LOC_Os01g55510.1	LOC_Os01g13470.1
LOC_Os02g25780.1	LOC_Os01g51300.2	LOC_Os01g55940.1	LOC_Os01g13480.1
LOC_Os02g28040.1	LOC_Os01g51360.1	LOC_Os01g56070.1	LOC_Os01g13540.1
LOC_Os02g30714.1	LOC_Os01g51360.2	LOC_Os01g56080.1	LOC_Os01g13550.1
LOC_Os02g32110.1	LOC_Os01g51410.1	LOC_Os01g56180.1	LOC_Os01g13690.1
LOC_Os02g35070.1	LOC_Os01g52640.3	LOC_Os01g56230.2	LOC_Os01g13740.1
LOC_Os02g35940.1	LOC_Os01g53090.1	LOC_Os01g56880.1	LOC_Os01g13740.2
LOC_Os02g36150.1	LOC_Os01g53100.1	LOC_Os01g57004.1	LOC_Os01g13770.1
LOC_Os02g36190.1	LOC_Os01g53330.1	LOC_Os01g57073.1	LOC_Os01g13800.1
LOC_Os02g36490.1	LOC_Os01g53710.1	LOC_Os01g57450.1	LOC_Os01g14810.1
LOC_Os02g36880.4	LOC_Os01g53720.2	LOC_Os01g57770.1	LOC_Os01g14950.1
LOC_Os02g37000.1	LOC_Os01g54400.1	LOC_Os01g57854.1	LOC_Os01g15120.1
LOC_Os02g37160.1	LOC_Os01g55670.1	LOC_Os01g58130.1	LOC_Os01g15270.1
LOC_Os02g37250.1	LOC_Os01g55750.3	LOC_Os01g58280.1	LOC_Os01g15290.1
LOC_Os02g37480.1	LOC_Os01g55940.1	LOC_Os01g58320.1	LOC_Os01g15610.1
LOC_Os02g39970.2	LOC_Os01g56360.1	LOC_Os01g58620.1	LOC_Os01g15780.1
LOC_Os02g41580.1	LOC_Os01g58459.1	LOC_Os01g58740.2	LOC_Os01g15900.1
LOC_Os02g42430.1	LOC_Os01g58640.1	LOC_Os01g58790.1	LOC_Os01g16010.2
LOC_Os02g42700.1	LOC_Os01g59020.1	LOC_Os01g58890.1	LOC_Os01g16070.1
LOC_Os02g43040.1	LOC_Os01g59970.1	LOC_Os01g59100.1	LOC_Os01g16080.1
LOC_Os02g43720.1	LOC_Os01g60830.1	LOC_Os01g59160.1	LOC_Os01g16090.1
LOC_Os02g43860.1	LOC_Os01g61120.1	LOC_Os01g59180.1	LOC_Os01g16140.1
LOC_Os02g44010.1	LOC_Os01g61400.1	LOC_Os01g60930.1	LOC_Os01g16340.1
LOC_Os02g44990.1	LOC_Os01g61670.1	LOC_Os01g61044.1	LOC_Os01g16354.1
LOC_Os02g45660.1	LOC_Os01g62070.1	LOC_Os01g61680.1	LOC_Os01g16620.5
LOC_Os02g49720.3	LOC_Os01g62370.1	LOC_Os01g62130.1	LOC_Os01g16870.1
LOC_Os02g50700.1	LOC_Os01g63210.1	LOC_Os01g62190.1	LOC_Os01g17020.1
LOC_Os02g51750.1	LOC_Os01g63280.2	LOC_Os01g62760.1	LOC_Os01g17170.1
LOC_Os02g52314.1	LOC_Os01g63470.1	LOC_Os01g62830.1	LOC_Os01g17240.1
LOC_Os02g52390.1	LOC_Os01g63810.1	LOC_Os01g63800.1	LOC_Os01g17250.1
LOC_Os02g53750.1	LOC_Os01g63990.2	LOC_Os01g64300.1	LOC_Os01g17279.1
LOC_Os02g54150.1	LOC_Os01g64370.1	LOC_Os01g64360.1	LOC_Os01g18630.1
LOC_Os02g54820.2	LOC_Os01g64660.2	LOC_Os01g64520.1	LOC_Os01g19150.1
LOC_Os02g55160.1	LOC_Os01g64960.1	LOC_Os01g64700.1	LOC_Os01g19410.2
LOC_Os02g55600.1	LOC_Os01g65080.1	LOC_Os01g65920.2	LOC_Os01g19410.3
LOC_Os02g57240.1	LOC_Os01g65260.1	LOC_Os01g66120.1	LOC_Os01g19670.1
LOC_Os02g57260.1	LOC_Os01g65986.1	LOC_Os01g66120.3	LOC_Os01g19820.2
LOC_Os02g57720.1	LOC_Os01g66100.1	LOC_Os01g66280.1	LOC_Os01g20830.1
LOC_Os02g57750.1	LOC_Os01g66150.1	LOC_Os01g66544.1	LOC_Os01g20840.1
LOC_Os03g01880.1	LOC_Os01g66240.1	LOC_Os01g67180.1	LOC_Os01g20890.1
LOC_Os03g03034.1	LOC_Os01g66420.1	LOC_Os01g70210.1	LOC_Os01g20894.1
LOC_Os03g03730.1	LOC_Os01g66810.1	LOC_Os01g70780.1	LOC_Os01g21450.1
LOC_Os03g03750.1	LOC_Os01g66850.1	LOC_Os01g70960.1	LOC_Os01g21560.1
LOC_Os03g05290.1	LOC_Os01g67120.1	LOC_Os01g71310.1	LOC_Os01g21590.1
LOC_Os03g05310.1	LOC_Os01g67220.1	LOC_Os01g71340.1	LOC_Os01g21820.1
LOC_Os03g06580.2	LOC_Os01g67320.1	LOC_Os01g71350.1	LOC_Os01g21860.1
LOC_Os03g06580.3	LOC_Os01g67490.1	LOC_Os01g71820.1	LOC_Os01g22510.1
LOC_Os03g07200.2	LOC_Os01g67490.2	LOC_Os01g71830.1	LOC_Os01g22980.1
LOC_Os03g07430.2	LOC_Os01g67720.1	LOC_Os01g71970.1	LOC_Os01g24440.1
LOC_Os03g08110.1	LOC_Os01g68300.1	LOC_Os01g72270.1	LOC_Os01g24880.1
LOC_Os03g08460.1	LOC_Os01g68330.1	LOC_Os01g72490.2	LOC_Os01g25230.1
LOC_Os03g08624.1	LOC_Os01g68450.1	LOC_Os01g72530.1	LOC_Os01g25370.1
LOC_Os03g09210.1	LOC_Os01g68480.1	LOC_Os01g72570.2	LOC_Os01g25484.2
LOC_Os03g09880.1	LOC_Os01g68500.1	LOC_Os01g72900.1	LOC_Os01g25530.1
LOC_Os03g10210.1	LOC_Os01g68860.1	LOC_Os01g73170.1	LOC_Os01g25600.1
LOC_Os03g12879.1	LOC_Os01g69030.4	LOC_Os01g73940.1	LOC_Os01g25880.1
LOC_Os03g12890.2	LOC_Os01g69080.1	LOC_Os01g74020.1	LOC_Os01g25920.3
LOC_Os03g12890.4	LOC_Os01g69130.1	LOC_Os01g74450.1	LOC_Os01g26039.1
LOC_Os03g13050.1	LOC_Os01g69220.1	LOC_Os01g74490.1	LOC_Os01g26130.3
LOC_Os03g15020.1	LOC_Os01g69980.1	LOC_Os01g74650.2	LOC_Os01g27140.1
LOC_Os03g15050.2	LOC_Os01g70140.1	LOC_Os02g02210.1	LOC_Os01g28130.1
LOC_Os03g15860.1	LOC_Os01g70270.1	LOC_Os02g02230.1	LOC_Os01g28540.1
LOC_Os03g16350.1	LOC_Os01g71190.1	LOC_Os02g02320.1	LOC_Os01g28989.1
LOC_Os03g16670.1	LOC_Os01g71790.1	LOC_Os02g02340.1	LOC_Os01g28989.3
LOC_Os03g17660.1	LOC_Os01g72260.1	LOC_Os02g02780.1	LOC_Os01g28989.5
LOC_Os03g17660.2	LOC_Os01g73500.1	LOC_Os02g03020.1	LOC_Os01g29230.1
LOC_Os03g17800.1	LOC_Os01g73910.2	LOC_Os02g03610.1	LOC_Os01g29409.1
LOC_Os03g17870.1	LOC_Os01g73960.1	LOC_Os02g04325.1	LOC_Os01g29830.1
LOC_Os03g18130.1	LOC_Os02g01340.2	LOC_Os02g04640.1	LOC_Os01g29830.2
LOC_Os03g18400.1	LOC_Os02g01355.1	LOC_Os02g05710.1	LOC_Os01g31690.1
LOC_Os03g19010.1	LOC_Os02g01520.1	LOC_Os02g07170.1	LOC_Os01g31870.1
LOC_Os03g19940.1	LOC_Os02g01930.1	LOC_Os02g07910.2	LOC_Os01g31940.1
LOC_Os03g20020.1	LOC_Os02g02520.1	LOC_Os02g09650.1	LOC_Os01g32300.1
LOC_Os03g20310.1	LOC_Os02g02870.1	LOC_Os02g09830.1	LOC_Os01g32300.2
LOC_Os03g20330.1	LOC_Os02g03330.1	LOC_Os02g10200.1	LOC_Os01g32330.1
LOC_Os03g20870.1	LOC_Os02g03740.1	LOC_Os02g10780.1	LOC_Os01g32750.1
LOC_Os03g22680.1	LOC_Os02g03890.2	LOC_Os02g12680.1	LOC_Os01g32770.1
LOC_Os03g22790.1	LOC_Os02g03960.1	LOC_Os02g13380.1	LOC_Os01g32830.2
LOC_Os03g24820.1	LOC_Os02g04510.1	LOC_Os02g13600.1	LOC_Os01g33514.3
LOC_Os03g24830.1	LOC_Os02g04550.1	LOC_Os02g13840.1	LOC_Os01g33800.1
LOC_Os03g25270.1	LOC_Os02g04725.1	LOC_Os02g14480.1	LOC_Os01g34190.1
LOC_Os03g25610.1	LOC_Os02g06330.1	LOC_Os02g14790.1	LOC_Os01g34330.1
LOC_Os03g25790.2	LOC_Os02g06560.1	LOC_Os02g14990.1	LOC_Os01g34790.1
LOC_Os03g28080.1	LOC_Os02g07070.1	LOC_Os02g15860.1	LOC_Os01g35110.1
LOC_Os03g31550.1	LOC_Os02g07110.1	LOC_Os02g16940.1	LOC_Os01g35120.1
LOC_Os03g36790.1	LOC_Os02g07920.1	LOC_Os02g17320.3	LOC_Os01g35184.1
LOC_Os03g38930.1	LOC_Os02g07930.1	LOC_Os02g17390.1	LOC_Os01g35789.1
LOC_Os03g44150.1	LOC_Os02g08150.1	LOC_Os02g17500.1	LOC_Os01g35789.3
LOC_Os03g44200.1	LOC_Os02g09690.1	LOC_Os02g19140.1	LOC_Os01g35930.1
LOC_Os03g44900.1	LOC_Os02g10580.1	LOC_Os02g25080.1	LOC_Os01g35990.1
LOC_Os03g45420.1	LOC_Os02g10590.1	LOC_Os02g26720.1	LOC_Os01g36090.1
LOC_Os03g46060.1	LOC_Os02g10600.1	LOC_Os02g30320.1	LOC_Os01g37050.1
LOC_Os03g48110.1	LOC_Os02g10700.1	LOC_Os02g31220.2	LOC_Os01g37130.1
LOC_Os03g48930.1	LOC_Os02g11790.1	LOC_Os02g32110.1	LOC_Os01g37130.2
LOC_Os03g49440.1	LOC_Os02g13800.1	LOC_Os02g32140.1	LOC_Os01g37560.1
LOC_Os03g49450.1	LOC_Os02g13970.1	LOC_Os02g32580.1	LOC_Os01g37690.1
LOC_Os03g50040.1	LOC_Os02g15120.1	LOC_Os02g32840.1	LOC_Os01g37690.2
LOC_Os03g51250.1	LOC_Os02g15540.1	LOC_Os02g34510.1	LOC_Os01g37760.1
LOC_Os03g51830.1	LOC_Os02g15640.1	LOC_Os02g35039.1	LOC_Os01g37790.1
LOC_Os03g52370.2	LOC_Os02g17350.1	LOC_Os02g35940.1	LOC_Os01g37825.1
LOC_Os03g52380.1	LOC_Os02g18450.1	LOC_Os02g36030.1	LOC_Os01g38610.1
LOC_Os03g52390.1	LOC_Os02g18540.1	LOC_Os02g36070.1	LOC_Os01g38950.1
LOC_Os03g53720.1	LOC_Os02g19820.1	LOC_Os02g36110.1	LOC_Os01g39010.1
LOC_Os03g55590.1	LOC_Os02g22100.5	LOC_Os02g36140.2	LOC_Os01g39060.1
LOC_Os03g55850.1	LOC_Os02g22820.1	LOC_Os02g36150.1	LOC_Os01g39960.1
LOC_Os03g61130.1	LOC_Os02g26210.1	LOC_Os02g36190.1	LOC_Os01g40310.1
LOC_Os03g61150.2	LOC_Os02g26700.1	LOC_Os02g36210.1	LOC_Os01g40590.1
LOC_Os03g61710.1	LOC_Os02g26860.1	LOC_Os02g36280.1	LOC_Os01g40690.1
LOC_Os03g61920.1	LOC_Os02g28030.1	LOC_Os02g36490.1	LOC_Os01g41640.1
LOC_Os04g01250.1	LOC_Os02g29550.2	LOC_Os02g36530.1	LOC_Os01g41710.1
LOC_Os04g01590.1	LOC_Os02g30630.1	LOC_Os02g36880.1	LOC_Os01g41820.1
LOC_Os04g09570.1	LOC_Os02g32610.3	LOC_Os02g37000.1	LOC_Os01g41900.1
LOC_Os04g09920.1	LOC_Os02g32610.4	LOC_Os02g37250.1	LOC_Os01g42260.1
LOC_Os04g10400.1	LOC_Os02g32990.1	LOC_Os02g37420.1	LOC_Os01g42700.2
LOC_Os04g24600.1	LOC_Os02g33010.1	LOC_Os02g41580.1	LOC_Os01g42770.1
LOC_Os04g27060.1	LOC_Os02g33240.1	LOC_Os02g42290.1	LOC_Os01g42970.2
LOC_Os04g27670.1	LOC_Os02g33580.1	LOC_Os02g42290.3	LOC_Os01g42980.1
LOC_Os04g31120.2	LOC_Os02g34810.1	LOC_Os02g42310.1	LOC_Os01g43120.1
LOC_Os04g32020.1	LOC_Os02g35090.1	LOC_Os02g42430.1	LOC_Os01g43390.1
LOC_Os04g32030.1	LOC_Os02g35180.1	LOC_Os02g42440.1	LOC_Os01g43420.1
LOC_Os04g33860.1	LOC_Os02g35500.1	LOC_Os02g42990.1	LOC_Os01g43680.1
LOC_Os04g33880.1	LOC_Os02g36570.1	LOC_Os02g43330.1	LOC_Os01g43895.1
LOC_Os04g35840.1	LOC_Os02g38020.1	LOC_Os02g43360.1	LOC_Os01g44230.1
LOC_Os04g37760.1	LOC_Os02g38210.1	LOC_Os02g43850.1	LOC_Os01g44390.1
LOC_Os04g39440.2	LOC_Os02g38820.1	LOC_Os02g44010.2	LOC_Os01g44430.1
LOC_Os04g39980.1	LOC_Os02g39140.1	LOC_Os02g44520.1	LOC_Os01g45190.1
LOC_Os04g40910.1	LOC_Os02g39350.1	LOC_Os02g44870.1	LOC_Os01g45274.3
LOC_Os04g40990.1	LOC_Os02g39360.1	LOC_Os02g44980.1	LOC_Os01g45439.2
LOC_Os04g40990.2	LOC_Os02g39560.1	LOC_Os02g45344.1	LOC_Os01g45470.1
LOC_Os04g43390.1	LOC_Os02g39570.4	LOC_Os02g45660.1	LOC_Os01g45750.1
LOC_Os04g43390.2	LOC_Os02g39710.1	LOC_Os02g48570.1	LOC_Os01g45914.1
LOC_Os04g43410.1	LOC_Os02g39730.2	LOC_Os02g48630.1	LOC_Os01g45970.1
LOC_Os04g44110.1	LOC_Os02g39740.1	LOC_Os02g49720.3	LOC_Os01g46169.1
LOC_Os04g44300.1	LOC_Os02g39950.1	LOC_Os02g50110.1	LOC_Os01g46200.1
LOC_Os04g45290.1	LOC_Os02g40454.2	LOC_Os02g50350.1	LOC_Os01g46500.1
LOC_Os04g45570.1	LOC_Os02g42350.1	LOC_Os02g50690.1	LOC_Os01g46590.1
LOC_Os04g46480.1	LOC_Os02g42690.1	LOC_Os02g50700.1	LOC_Os01g46720.1
LOC_Os04g47310.1	LOC_Os02g43010.1	LOC_Os02g50710.1	LOC_Os01g46830.1
LOC_Os04g47360.1	LOC_Os02g43500.1	LOC_Os02g50730.1	LOC_Os01g47110.1
LOC_Os04g48270.1	LOC_Os02g44100.1	LOC_Os02g51440.1	LOC_Os01g47270.1
LOC_Os04g48270.2	LOC_Os02g44940.1	LOC_Os02g51670.1	LOC_Os01g47340.1
LOC_Os04g48460.1	LOC_Os02g45070.2	LOC_Os02g51710.1	LOC_Os01g47430.2
LOC_Os04g49160.1	LOC_Os02g45250.1	LOC_Os02g51750.1	LOC_Os01g47570.1
LOC_Os04g49194.1	LOC_Os02g45520.1	LOC_Os02g51890.1	LOC_Os01g47600.1
LOC_Os04g50120.1	LOC_Os02g45670.1	LOC_Os02g51930.1	LOC_Os01g47620.1
LOC_Os04g53210.1	LOC_Os02g45690.1	LOC_Os02g52140.2	LOC_Os01g47630.1
LOC_Os04g53210.3	LOC_Os02g46030.1	LOC_Os02g52780.1	LOC_Os01g47650.1
LOC_Os04g54210.1	LOC_Os02g46340.1	LOC_Os02g52990.1	LOC_Os01g47900.1
LOC_Os04g55210.1	LOC_Os02g46420.1	LOC_Os02g53100.1	LOC_Os01g48210.1
LOC_Os04g55650.1	LOC_Os02g46620.1	LOC_Os02g53110.2	LOC_Os01g48270.1
LOC_Os04g55850.1	LOC_Os02g46980.1	LOC_Os02g53410.1	LOC_Os01g48300.4
LOC_Os04g55980.1	LOC_Os02g47020.1	LOC_Os02g53510.1	LOC_Os01g48370.1
LOC_Os04g56470.1	LOC_Os02g47200.1	LOC_Os02g53750.1	LOC_Os01g48444.1
LOC_Os04g56930.2	LOC_Os02g47310.1	LOC_Os02g54254.1	LOC_Os01g48500.1
LOC_Os04g58580.1	LOC_Os02g47510.1	LOC_Os02g54780.1	LOC_Os01g48680.1
LOC_Os04g59040.1	LOC_Os02g47620.3	LOC_Os02g54820.2	LOC_Os01g48690.1
LOC_Os04g59190.1	LOC_Os02g47800.1	LOC_Os02g55030.1	LOC_Os01g48810.1
LOC_Os04g59630.1	LOC_Os02g48560.2	LOC_Os02g55160.1	LOC_Os01g48874.1
LOC_Os05g02010.1	LOC_Os02g48560.3	LOC_Os02g55560.1	LOC_Os01g48930.1
LOC_Os05g02130.1	LOC_Os02g49680.1	LOC_Os02g55600.1	LOC_Os01g48940.1
LOC_Os05g03480.2	LOC_Os02g49690.1	LOC_Os02g56440.1	LOC_Os01g48950.1
LOC_Os05g04150.1	LOC_Os02g49700.1	LOC_Os02g57720.1	LOC_Os01g48990.1
LOC_Os05g06500.1	LOC_Os02g49700.2	LOC_Os03g02514.2	LOC_Os01g49000.1
LOC_Os05g08420.1	LOC_Os02g49920.1	LOC_Os03g02685.1	LOC_Os01g49320.1
LOC_Os05g08730.1	LOC_Os02g50810.1	LOC_Os03g03034.1	LOC_Os01g49470.1
LOC_Os05g08920.1	LOC_Os02g51070.1	LOC_Os03g04370.1	LOC_Os01g49529.2
LOC_Os05g10560.1	LOC_Os02g51080.1	LOC_Os03g04770.1	LOC_Os01g49670.1
LOC_Os05g10930.1	LOC_Os02g52650.1	LOC_Os03g05880.1	LOC_Os01g49680.1
LOC_Os05g15770.1	LOC_Os02g53140.1	LOC_Os03g05880.2	LOC_Os01g49830.1
LOC_Os05g15880.1	LOC_Os02g53530.1	LOC_Os03g06520.1	LOC_Os01g49890.1
LOC_Os05g19910.1	LOC_Os02g54640.1	LOC_Os03g06520.2	LOC_Os01g50450.1
LOC_Os05g23130.1	LOC_Os02g55480.1	LOC_Os03g07570.1	LOC_Os01g50460.1
LOC_Os05g23440.1	LOC_Os02g56050.1	LOC_Os03g07870.1	LOC_Os01g50690.1
LOC_Os05g23440.2	LOC_Os02g56200.1	LOC_Os03g08110.1	LOC_Os01g50840.1
LOC_Os05g24020.1	LOC_Os02g57020.1	LOC_Os03g08170.1	LOC_Os01g50849.1
LOC_Os05g25150.1	LOC_Os02g57050.1	LOC_Os03g08250.1	LOC_Os01g51154.1
LOC_Os05g25840.3	LOC_Os02g57060.1	LOC_Os03g08320.1	LOC_Os01g51154.2
LOC_Os05g30350.1	LOC_Os02g57160.1	LOC_Os03g08580.3	LOC_Os01g51360.2
LOC_Os05g33130.1	LOC_Os02g57270.1	LOC_Os03g08940.1	LOC_Os01g51390.1
LOC_Os05g33610.2	LOC_Os02g57530.2	LOC_Os03g09080.1	LOC_Os01g51410.1
LOC_Os05g33644.1	LOC_Os02g57560.1	LOC_Os03g09170.1	LOC_Os01g51580.1
LOC_Os05g33940.1	LOC_Os02g57790.1	LOC_Os03g09210.1	LOC_Os01g52090.1
LOC_Os05g34260.1	LOC_Os02g58070.1	LOC_Os03g12500.1	LOC_Os01g52110.1
LOC_Os05g34830.1	LOC_Os02g58100.1	LOC_Os03g12820.1	LOC_Os01g52110.4
LOC_Os05g35444.1	LOC_Os02g58230.1	LOC_Os03g12820.2	LOC_Os01g52110.7
LOC_Os05g35740.1	LOC_Os02g58270.1	LOC_Os03g12860.1	LOC_Os01g52460.1
LOC_Os05g36270.1	LOC_Os02g58310.2	LOC_Os03g12879.1	LOC_Os01g52640.3
LOC_Os05g37250.1	LOC_Os02g58310.3	LOC_Os03g12890.2	LOC_Os01g52750.1
LOC_Os05g38160.1	LOC_Os02g58460.1	LOC_Os03g12890.4	LOC_Os01g53000.1
LOC_Os05g38830.2	LOC_Os02g58570.1	LOC_Os03g12890.5	LOC_Os01g53020.1
LOC_Os05g39690.1	LOC_Os03g01014.1	LOC_Os03g13540.1	LOC_Os01g53090.1
LOC_Os05g39770.1	LOC_Os03g01210.3	LOC_Os03g13950.1	LOC_Os01g53100.1
LOC_Os05g45350.1	LOC_Os03g01920.1	LOC_Os03g14050.1	LOC_Os01g53140.1
LOC_Os05g45350.2	LOC_Os03g01930.1	LOC_Os03g14380.1	LOC_Os01g53210.1
LOC_Os05g45350.3	LOC_Os03g02300.1	LOC_Os03g14450.1	LOC_Os01g53220.1
LOC_Os05g45450.1	LOC_Os03g02590.2	LOC_Os03g14590.1	LOC_Os01g53600.1
LOC_Os05g48230.1	LOC_Os03g02730.1	LOC_Os03g15020.1	LOC_Os01g53620.1
LOC_Os05g48660.1	LOC_Os03g02860.1	LOC_Os03g15230.1	LOC_Os01g53930.1
LOC_Os05g49200.1	LOC_Os03g03440.1	LOC_Os03g15860.1	LOC_Os01g54050.1
LOC_Os06g01360.1	LOC_Os03g03670.1	LOC_Os03g16170.1	LOC_Os01g54170.1
LOC_Os06g02540.1	LOC_Os03g03910.1	LOC_Os03g16220.2	LOC_Os01g54600.1
LOC_Os06g04460.1	LOC_Os03g04100.1	LOC_Os03g16670.1	LOC_Os01g54784.1
LOC_Os06g04800.1	LOC_Os03g04140.1	LOC_Os03g16960.1	LOC_Os01g54920.1
LOC_Os06g05120.1	LOC_Os03g04270.1	LOC_Os03g17790.1	LOC_Os01g55750.3
LOC_Os06g05700.1	LOC_Os03g04610.1	LOC_Os03g17800.1	LOC_Os01g55880.1
LOC_Os06g05910.2	LOC_Os03g04710.1	LOC_Os03g17870.1	LOC_Os01g55890.1
LOC_Os06g06160.1	LOC_Os03g05130.1	LOC_Os03g17940.1	LOC_Os01g56000.1
LOC_Os06g07600.1	LOC_Os03g05800.1	LOC_Os03g18030.1	LOC_Os01g56100.1
LOC_Os06g07932.2	LOC_Os03g05870.1	LOC_Os03g18130.1	LOC_Os01g56140.1
LOC_Os06g08032.1	LOC_Os03g06139.1	LOC_Os03g18150.1	LOC_Os01g56360.1
LOC_Os06g09600.1	LOC_Os03g06160.1	LOC_Os03g18400.1	LOC_Os01g56420.1
LOC_Os06g10530.1	LOC_Os03g06490.1	LOC_Os03g18740.1	LOC_Os01g56680.1
LOC_Os06g11800.1	LOC_Os03g06520.1	LOC_Os03g19010.1	LOC_Os01g56780.1
LOC_Os06g11860.1	LOC_Os03g06680.1	LOC_Os03g19290.1	LOC_Os01g56969.1
LOC_Os06g14780.2	LOC_Os03g07360.1	LOC_Os03g20020.1	LOC_Os01g57110.1
LOC_Os06g22080.1	LOC_Os03g07440.1	LOC_Os03g20300.2	LOC_Os01g57520.1
LOC_Os06g24704.1	LOC_Os03g07480.2	LOC_Os03g20330.1	LOC_Os01g58000.1
LOC_Os06g28124.1	LOC_Os03g07870.1	LOC_Os03g20530.1	LOC_Os01g58020.1
LOC_Os06g29730.1	LOC_Os03g07890.1	LOC_Os03g20600.1	LOC_Os01g58114.2
LOC_Os06g30400.1	LOC_Os03g07960.1	LOC_Os03g20870.1	LOC_Os01g58459.1
LOC_Os06g35560.1	LOC_Os03g08070.3	LOC_Os03g21000.1	LOC_Os01g58750.1
LOC_Os06g37560.1	LOC_Os03g08360.1	LOC_Os03g21030.1	LOC_Os01g59020.1
LOC_Os06g38320.1	LOC_Os03g08490.1	LOC_Os03g21060.1	LOC_Os01g59090.1
LOC_Os06g39110.1	LOC_Os03g08500.1	LOC_Os03g21620.1	LOC_Os01g59190.1
LOC_Os06g40190.1	LOC_Os03g08500.2	LOC_Os03g22200.1	LOC_Os01g59530.1
LOC_Os06g40370.1	LOC_Os03g08960.1	LOC_Os03g25430.1	LOC_Os01g59690.1
LOC_Os06g40650.1	LOC_Os03g08970.1	LOC_Os03g25610.1	LOC_Os01g59800.1
LOC_Os06g41840.1	LOC_Os03g09110.1	LOC_Os03g25790.2	LOC_Os01g59840.1
LOC_Os06g42000.1	LOC_Os03g10080.4	LOC_Os03g27280.1	LOC_Os01g59850.1
LOC_Os06g43270.1	LOC_Os03g10180.1	LOC_Os03g27590.1	LOC_Os01g59910.1
LOC_Os06g43640.2	LOC_Os03g10870.1	LOC_Os03g27990.1	LOC_Os01g59970.1
LOC_Os06g43660.1	LOC_Os03g10880.2	LOC_Os03g28330.1	LOC_Os01g60870.1
LOC_Os06g43930.1	LOC_Os03g12030.1	LOC_Os03g29360.1	LOC_Os01g60920.1
LOC_Os06g45350.2	LOC_Os03g12290.1	LOC_Os03g31550.1	LOC_Os01g61120.1
LOC_Os06g46140.1	LOC_Os03g12390.1	LOC_Os03g32170.1	LOC_Os01g61180.1
LOC_Os06g48680.1	LOC_Os03g12700.1	LOC_Os03g36790.1	LOC_Os01g61230.1
LOC_Os06g48760.1	LOC_Os03g12710.1	LOC_Os03g37830.1	LOC_Os01g61400.1
LOC_Os06g49250.1	LOC_Os03g12720.1	LOC_Os03g38970.1	LOC_Os01g61430.1
LOC_Os06g50930.1	LOC_Os03g13010.1	LOC_Os03g39710.1	LOC_Os01g61500.1
LOC_Os06g51060.1	LOC_Os03g13520.1	LOC_Os03g40540.1	LOC_Os01g61670.1
LOC_Os06g51480.1	LOC_Os03g14110.1	LOC_Os03g42600.1	LOC_Os01g61720.8
LOC_Os07g02090.1	LOC_Os03g14510.2	LOC_Os03g45390.1	LOC_Os01g61890.1
LOC_Os07g03409.1	LOC_Os03g14570.1	LOC_Os03g45420.1	LOC_Os01g61920.1
LOC_Os07g03710.1	LOC_Os03g14669.1	LOC_Os03g45960.1	LOC_Os01g62070.1
LOC_Os07g05400.1	LOC_Os03g14730.1	LOC_Os03g46060.1	LOC_Os01g62840.1
LOC_Os07g06600.1	LOC_Os03g15110.1	LOC_Os03g46070.1	LOC_Os01g63190.1
LOC_Os07g06850.1	LOC_Os03g15800.1	LOC_Os03g46730.2	LOC_Os01g63280.2
LOC_Os07g07410.2	LOC_Os03g15840.1	LOC_Os03g48110.1	LOC_Os01g63290.1
LOC_Os07g08240.1	LOC_Os03g16050.1	LOC_Os03g48770.1	LOC_Os01g63354.1
LOC_Os07g08340.1	LOC_Os03g16910.1	LOC_Os03g48930.1	LOC_Os01g63470.1
LOC_Os07g08950.1	LOC_Os03g17520.1	LOC_Os03g49380.1	LOC_Os01g63810.1
LOC_Os07g09010.1	LOC_Os03g17600.1	LOC_Os03g49380.3	LOC_Os01g63890.1
LOC_Os07g09060.1	LOC_Os03g18020.1	LOC_Os03g49440.1	LOC_Os01g63910.2
LOC_Os07g09600.1	LOC_Os03g18140.1	LOC_Os03g51050.1	LOC_Os01g63990.2
LOC_Os07g14610.1	LOC_Os03g18160.1	LOC_Os03g51250.1	LOC_Os01g63990.3
LOC_Os07g23410.2	LOC_Os03g18220.1	LOC_Os03g51350.1	LOC_Os01g64720.1
LOC_Os07g23430.1	LOC_Os03g18550.1	LOC_Os03g51640.1	LOC_Os01g64780.2
LOC_Os07g28340.1	LOC_Os03g18600.1	LOC_Os03g52370.2	LOC_Os01g64890.1
LOC_Os07g30170.1	LOC_Os03g19560.1	LOC_Os03g52380.1	LOC_Os01g64980.2
LOC_Os07g33240.1	LOC_Os03g19760.1	LOC_Os03g52390.1	LOC_Os01g65080.1
LOC_Os07g34520.1	LOC_Os03g19760.2	LOC_Os03g53270.1	LOC_Os01g65080.3
LOC_Os07g34520.2	LOC_Os03g20010.1	LOC_Os03g53720.1	LOC_Os01g65140.1
LOC_Os07g34520.3	LOC_Os03g20500.1	LOC_Os03g53800.2	LOC_Os01g65220.1
LOC_Os07g35510.1	LOC_Os03g20720.1	LOC_Os03g53950.1	LOC_Os01g65260.1
LOC_Os07g41820.1	LOC_Os03g20860.1	LOC_Os03g55870.1	LOC_Os01g65450.1
LOC_Os07g42160.1	LOC_Os03g20900.1	LOC_Os03g56190.1	LOC_Os01g65600.1
LOC_Os07g42220.1	LOC_Os03g21000.1	LOC_Os03g56782.1	LOC_Os01g65904.1
LOC_Os07g46280.1	LOC_Os03g21680.1	LOC_Os03g57640.1	LOC_Os01g65986.1
LOC_Os07g46280.2	LOC_Os03g21890.1	LOC_Os03g57880.3	LOC_Os01g66020.1
LOC_Os07g46610.1	LOC_Os03g21990.1	LOC_Os03g58040.1	LOC_Os01g66100.1
LOC_Os07g46852.1	LOC_Os03g22270.1	LOC_Os03g58130.1	LOC_Os01g66320.1
LOC_Os07g46852.2	LOC_Os03g22490.1	LOC_Os03g58150.1	LOC_Os01g66420.1
LOC_Os07g46852.4	LOC_Os03g22490.2	LOC_Os03g58500.1	LOC_Os01g66600.1
LOC_Os07g46990.1	LOC_Os03g22490.3	LOC_Os03g59225.1	LOC_Os01g66610.1
LOC_Os07g48160.1	LOC_Os03g23980.1	LOC_Os03g59320.1	LOC_Os01g66810.1
LOC_Os07g48229.1	LOC_Os03g24590.1	LOC_Os03g60370.1	LOC_Os01g66850.1
LOC_Os07g48450.1	LOC_Os03g25720.1	LOC_Os03g60560.1	LOC_Os01g67120.1
LOC_Os07g48450.2	LOC_Os03g25850.1	LOC_Os03g60580.1	LOC_Os01g67210.1
LOC_Os07g48510.1	LOC_Os03g26530.1	LOC_Os03g61130.1	LOC_Os01g67220.1
LOC_Os07g48550.1	LOC_Os03g28400.1	LOC_Os03g61270.1	LOC_Os01g67320.1
LOC_Os08g01150.1	LOC_Os03g29970.1	LOC_Os03g61360.1	LOC_Os01g67480.1
LOC_Os08g01350.1	LOC_Os03g30519.2	LOC_Os03g62790.1	LOC_Os01g67490.1
LOC_Os08g02460.1	LOC_Os03g30570.1	LOC_Os03g62790.2	LOC_Os01g67490.2
LOC_Os08g03600.1	LOC_Os03g31290.2	LOC_Os04g01470.1	LOC_Os01g67720.1
LOC_Os08g04470.1	LOC_Os03g31410.1	LOC_Os04g01520.1	LOC_Os01g67910.1
LOC_Os08g05630.1	LOC_Os03g31679.1	LOC_Os04g01590.1	LOC_Os01g67920.1
LOC_Os08g07960.1	LOC_Os03g32490.1	LOC_Os04g03796.1	LOC_Os01g68040.1
LOC_Os08g08440.1	LOC_Os03g32499.1	LOC_Os04g03796.2	LOC_Os01g68300.1
LOC_Os08g08970.1	LOC_Os03g33012.1	LOC_Os04g03796.4	LOC_Os01g68320.3
LOC_Os08g09060.1	LOC_Os03g36750.1	LOC_Os04g09900.1	LOC_Os01g68450.1
LOC_Os08g09190.1	LOC_Os03g37640.1	LOC_Os04g09920.1	LOC_Os01g68480.1
LOC_Os08g10450.1	LOC_Os03g37878.1	LOC_Os04g10160.1	LOC_Os01g68700.2
LOC_Os08g13400.1	LOC_Os03g38730.1	LOC_Os04g10530.1	LOC_Os01g68760.1
LOC_Os08g14600.1	LOC_Os03g38960.1	LOC_Os04g13220.1	LOC_Os01g68810.1
LOC_Os08g15170.1	LOC_Os03g39760.1	LOC_Os04g14790.1	LOC_Os01g68860.1
LOC_Os08g16480.1	LOC_Os03g40100.1	LOC_Os04g15690.1	LOC_Os01g69030.4
LOC_Os08g20660.1	LOC_Os03g41080.1	LOC_Os04g17100.1	LOC_Os01g69220.1
LOC_Os08g30014.1	LOC_Os03g42130.1	LOC_Os04g22080.1	LOC_Os01g69840.1
LOC_Os08g30100.1	LOC_Os03g43720.1	LOC_Os04g22120.1	LOC_Os01g69850.1
LOC_Os08g30790.1	LOC_Os03g44159.1	LOC_Os04g24600.1	LOC_Os01g69900.1
LOC_Os08g31700.1	LOC_Os03g45170.1	LOC_Os04g25650.1	LOC_Os01g69940.1
LOC_Os08g32170.1	LOC_Os03g45370.1	LOC_Os04g27060.1	LOC_Os01g69980.1
LOC_Os08g32850.1	LOC_Os03g45870.1	LOC_Os04g27670.1	LOC_Os01g70010.1
LOC_Os08g34020.2	LOC_Os03g47050.1	LOC_Os04g27810.1	LOC_Os01g70020.1
LOC_Os08g34580.1	LOC_Os03g48000.1	LOC_Os04g28250.1	LOC_Os01g70430.1
LOC_Os08g35630.1	LOC_Os03g48270.1	LOC_Os04g32020.1	LOC_Os01g70550.1
LOC_Os08g36860.1	LOC_Os03g48300.1	LOC_Os04g32740.1	LOC_Os01g70740.1
LOC_Os08g37345.1	LOC_Os03g48440.1	LOC_Os04g32980.1	LOC_Os01g70830.1
LOC_Os08g37630.1	LOC_Os03g48626.2	LOC_Os04g33240.1	LOC_Os01g71050.1
LOC_Os08g37690.1	LOC_Os03g49250.1	LOC_Os04g33860.1	LOC_Os01g71190.1
LOC_Os08g37790.1	LOC_Os03g49630.1	LOC_Os04g33880.1	LOC_Os01g71599.1
LOC_Os08g38710.1	LOC_Os03g49720.1	LOC_Os04g34180.1	LOC_Os01g71980.1
LOC_Os08g40500.1	LOC_Os03g49990.1	LOC_Os04g35560.1	LOC_Os01g72020.1
LOC_Os08g43090.1	LOC_Os03g50070.1	LOC_Os04g35840.1	LOC_Os01g72200.1
LOC_Os08g43480.1	LOC_Os03g50210.1	LOC_Os04g37490.1	LOC_Os01g72260.1
LOC_Os08g43540.1	LOC_Os03g50310.1	LOC_Os04g37619.1	LOC_Os01g72320.1
LOC_Os08g44260.1	LOC_Os03g50480.1	LOC_Os04g38390.1	LOC_Os01g72350.1
LOC_Os08g44270.1	LOC_Os03g51930.2	LOC_Os04g38450.1	LOC_Os01g72690.1
LOC_Os08g44640.1	LOC_Os03g51960.1	LOC_Os04g38530.1	LOC_Os01g72790.1
LOC_Os08g44860.7	LOC_Os03g52010.1	LOC_Os04g38540.1	LOC_Os01g72870.1
LOC_Os09g02130.1	LOC_Os03g52239.1	LOC_Os04g38680.1	LOC_Os01g72890.1
LOC_Os09g04310.1	LOC_Os03g52460.1	LOC_Os04g38940.1	LOC_Os01g72980.1
LOC_Os09g04790.1	LOC_Os03g52670.1	LOC_Os04g39900.1	LOC_Os01g73250.1
LOC_Os09g06740.1	LOC_Os03g52840.1	LOC_Os04g40910.1	LOC_Os01g73450.1
LOC_Os09g06770.1	LOC_Os03g54000.1	LOC_Os04g41540.1	LOC_Os01g73560.1
LOC_Os09g08072.1	LOC_Os03g57149.1	LOC_Os04g43200.1	LOC_Os01g73620.1
LOC_Os09g09930.1	LOC_Os03g57349.1	LOC_Os04g43390.1	LOC_Os01g73910.6
LOC_Os09g13920.1	LOC_Os03g57840.1	LOC_Os04g43390.2	LOC_Os01g74190.1
LOC_Os09g15330.1	LOC_Os03g58090.1	LOC_Os04g44300.1	LOC_Os01g74300.1
LOC_Os09g19790.1	LOC_Os03g58410.1	LOC_Os04g44500.1	LOC_Os01g74410.2
LOC_Os09g20990.1	LOC_Os03g58690.1	LOC_Os04g44510.1	LOC_Os01g74530.2
LOC_Os09g21180.1	LOC_Os03g59080.1	LOC_Os04g44530.1	LOC_Os01g74660.1
LOC_Os09g25770.2	LOC_Os03g59090.1	LOC_Os04g44530.4	LOC_Os02g01100.2
LOC_Os09g28910.1	LOC_Os03g59090.2	LOC_Os04g45290.1	LOC_Os02g01110.1
LOC_Os09g31080.1	LOC_Os03g59100.1	LOC_Os04g45810.1	LOC_Os02g01240.1
LOC_Os09g31270.1	LOC_Os03g59320.1	LOC_Os04g45940.1	LOC_Os02g01250.1
LOC_Os09g31458.1	LOC_Os03g60380.1	LOC_Os04g45970.1	LOC_Os02g01340.2
LOC_Os09g31470.1	LOC_Os03g60820.1	LOC_Os04g45970.2	LOC_Os02g01355.1
LOC_Os09g32030.1	LOC_Os03g61090.1	LOC_Os04g46280.1	LOC_Os02g01360.1
LOC_Os09g32290.2	LOC_Os03g61640.1	LOC_Os04g47220.1	LOC_Os02g01440.1
LOC_Os09g32330.1	LOC_Os03g61890.1	LOC_Os04g47370.2	LOC_Os02g01520.1
LOC_Os09g32730.1	LOC_Os03g61890.2	LOC_Os04g48390.1	LOC_Os02g01740.1
LOC_Os09g32840.1	LOC_Os03g62110.2	LOC_Os04g49194.1	LOC_Os02g02360.1
LOC_Os09g32960.1	LOC_Os03g62610.1	LOC_Os04g49210.1	LOC_Os02g02390.1
LOC_Os09g33530.1	LOC_Os03g62780.1	LOC_Os04g49980.1	LOC_Os02g02400.1
LOC_Os09g33530.2	LOC_Os03g63380.1	LOC_Os04g51320.1	LOC_Os02g02510.1
LOC_Os09g33820.2	LOC_Os03g63420.1	LOC_Os04g52440.1	LOC_Os02g02590.1
LOC_Os09g33860.1	LOC_Os03g63490.1	LOC_Os04g52500.1	LOC_Os02g02870.1
LOC_Os09g33950.1	LOC_Os03g64070.1	LOC_Os04g53210.1	LOC_Os02g02960.2
LOC_Os09g34060.1	LOC_Os04g02050.2	LOC_Os04g53210.3	LOC_Os02g02960.3
LOC_Os09g35680.1	LOC_Os04g02850.1	LOC_Os04g55510.1	LOC_Os02g02960.4
LOC_Os09g35800.1	LOC_Os04g05010.1	LOC_Os04g55650.1	LOC_Os02g03230.1
LOC_Os09g37540.1	LOC_Os04g12380.1	LOC_Os04g55850.1	LOC_Os02g03370.1
LOC_Os09g38110.1	LOC_Os04g12820.1	LOC_Os04g55980.1	LOC_Os02g03450.1
LOC_Os10g01134.1	LOC_Os04g16680.1	LOC_Os04g56430.1	LOC_Os02g03540.1
LOC_Os10g08026.1	LOC_Os04g21320.1	LOC_Os04g56470.1	LOC_Os02g03575.1
LOC_Os10g14011.1	LOC_Os04g23180.1	LOC_Os04g56540.1	LOC_Os02g03580.1
LOC_Os10g21590.1	LOC_Os04g25440.1	LOC_Os04g56910.1	LOC_Os02g03960.1
LOC_Os10g21590.2	LOC_Os04g25800.1	LOC_Os04g56930.2	LOC_Os02g04420.2
LOC_Os10g21670.1	LOC_Os04g26590.1	LOC_Os04g57340.1	LOC_Os02g04510.1
LOC_Os10g21790.1	LOC_Os04g31010.1	LOC_Os04g57440.1	LOC_Os02g04710.1
LOC_Os10g28120.1	LOC_Os04g31040.1	LOC_Os04g57760.1	LOC_Os02g04720.1
LOC_Os10g31320.1	LOC_Os04g31140.1	LOC_Os04g57880.1	LOC_Os02g04725.3
LOC_Os10g31330.1	LOC_Os04g31610.1	LOC_Os04g58090.1	LOC_Os02g04880.1
LOC_Os10g31330.2	LOC_Os04g32880.2	LOC_Os04g58190.1	LOC_Os02g05350.1
LOC_Os10g32680.1	LOC_Os04g33060.1	LOC_Os04g58280.2	LOC_Os02g05360.1
LOC_Os10g32810.1	LOC_Os04g33080.1	LOC_Os04g58850.1	LOC_Os02g05450.1
LOC_Os10g34920.1	LOC_Os04g33110.2	LOC_Os04g58860.1	LOC_Os02g05500.1
LOC_Os10g35060.1	LOC_Os04g33190.1	LOC_Os04g59040.1	LOC_Os02g05630.4
LOC_Os10g35070.1	LOC_Os04g33610.1	LOC_Os04g59150.1	LOC_Os02g05660.1
LOC_Os10g35250.1	LOC_Os04g34270.1	LOC_Os04g59190.1	LOC_Os02g05700.1
LOC_Os10g35800.1	LOC_Os04g34600.1	LOC_Os05g02130.1	LOC_Os02g05700.2
LOC_Os10g36090.1	LOC_Os04g34610.1	LOC_Os05g02450.1	LOC_Os02g05770.1
LOC_Os10g36100.1	LOC_Os04g35070.1	LOC_Os05g02770.1	LOC_Os02g05780.1
LOC_Os10g36160.1	LOC_Os04g35190.1	LOC_Os05g02890.1	LOC_Os02g06300.1
LOC_Os10g36760.1	LOC_Os04g35280.1	LOC_Os05g02940.1	LOC_Os02g06390.1
LOC_Os10g36780.1	LOC_Os04g36054.1	LOC_Os05g03140.1	LOC_Os02g06560.1
LOC_Os10g36980.1	LOC_Os04g36062.1	LOC_Os05g03630.1	LOC_Os02g06584.2
LOC_Os10g37210.1	LOC_Os04g36570.2	LOC_Os05g03865.1	LOC_Os02g06640.1
LOC_Os10g38090.1	LOC_Os04g36720.1	LOC_Os05g04380.1	LOC_Os02g07040.2
LOC_Os10g39300.1	LOC_Os04g36760.1	LOC_Os05g04630.5	LOC_Os02g07110.1
LOC_Os10g39710.1	LOC_Os04g36790.1	LOC_Os05g06500.1	LOC_Os02g07240.1
LOC_Os10g39710.2	LOC_Os04g37580.1	LOC_Os05g07090.1	LOC_Os02g07350.1
LOC_Os10g40360.1	LOC_Os04g37710.1	LOC_Os05g07690.1	LOC_Os02g07420.1
LOC_Os10g42630.1	LOC_Os04g38380.1	LOC_Os05g08420.1	LOC_Os02g07720.2
LOC_Os11g02150.1	LOC_Os04g38520.1	LOC_Os05g08830.1	LOC_Os02g07890.2
LOC_Os11g02180.1	LOC_Os04g38600.3	LOC_Os05g09500.1	LOC_Os02g07920.1
LOC_Os11g02570.1	LOC_Os04g39030.1	LOC_Os05g10730.1	LOC_Os02g07930.1
LOC_Os11g03380.1	LOC_Os04g39290.1	LOC_Os05g10930.1	LOC_Os02g08120.2
LOC_Os11g03660.1	LOC_Os04g40730.1	LOC_Os05g11120.1	LOC_Os02g08130.1
LOC_Os11g03820.1	LOC_Os04g41160.1	LOC_Os05g13580.1	LOC_Os02g08150.1
LOC_Os11g04670.1	LOC_Os04g41340.1	LOC_Os05g13970.1	LOC_Os02g08544.2
LOC_Os11g04980.1	LOC_Os04g41460.1	LOC_Os05g15240.1	LOC_Os02g09060.1
LOC_Os11g05860.1	LOC_Os04g41560.2	LOC_Os05g15770.1	LOC_Os02g09150.1
LOC_Os11g07580.1	LOC_Os04g41560.4	LOC_Os05g16920.1	LOC_Os02g09170.2
LOC_Os11g08080.1	LOC_Os04g42020.1	LOC_Os05g23130.1	LOC_Os02g09180.1
LOC_Os11g09020.1	LOC_Os04g42430.1	LOC_Os05g23440.1	LOC_Os02g09310.1
LOC_Os11g29710.1	LOC_Os04g42800.1	LOC_Os05g24650.1	LOC_Os02g09460.1
LOC_Os11g33330.1	LOC_Os04g43060.1	LOC_Os05g25150.1	LOC_Os02g09470.1
LOC_Os11g34080.1	LOC_Os04g43070.1	LOC_Os05g29900.1	LOC_Os02g09690.1
LOC_Os11g37700.1	LOC_Os04g43820.1	LOC_Os05g31020.1	LOC_Os02g09890.1
LOC_Os11g37950.1	LOC_Os04g44430.1	LOC_Os05g31620.1	LOC_Os02g10010.2
LOC_Os11g37960.1	LOC_Os04g44610.1	LOC_Os05g31785.1	LOC_Os02g10060.1
LOC_Os11g37970.1	LOC_Os04g44700.1	LOC_Os05g33130.1	LOC_Os02g10080.2
LOC_Os11g39220.1	LOC_Os04g44924.1	LOC_Os05g33570.2	LOC_Os02g10290.1
LOC_Os11g40070.1	LOC_Os04g45000.1	LOC_Os05g33610.2	LOC_Os02g10350.1
LOC_Os11g40080.1	LOC_Os04g45000.2	LOC_Os05g33644.1	LOC_Os02g10390.1
LOC_Os11g41900.1	LOC_Os04g45000.3	LOC_Os05g33940.1	LOC_Os02g10580.1
LOC_Os11g42200.1	LOC_Os04g45070.1	LOC_Os05g35740.1	LOC_Os02g10590.1
LOC_Os11g42410.1	LOC_Os04g45180.1	LOC_Os05g36290.1	LOC_Os02g10600.1
LOC_Os11g42510.1	LOC_Os04g45370.1	LOC_Os05g37250.1	LOC_Os02g10720.1
LOC_Os11g42790.1	LOC_Os04g45650.2	LOC_Os05g38264.1	LOC_Os02g10810.1
LOC_Os11g43510.1	LOC_Os04g46220.1	LOC_Os05g38310.1	LOC_Os02g10820.1
LOC_Os11g44950.2	LOC_Os04g46880.1	LOC_Os05g39070.2	LOC_Os02g10970.3
LOC_Os11g47560.1	LOC_Os04g47770.1	LOC_Os05g39250.1	LOC_Os02g11030.1
LOC_Os11g47809.1	LOC_Os04g47780.1	LOC_Os05g39680.1	LOC_Os02g11110.2
LOC_Os12g02094.1	LOC_Os04g48800.2	LOC_Os05g39930.1	LOC_Os02g11130.1
LOC_Os12g03470.2	LOC_Os04g48880.1	LOC_Os05g44900.1	LOC_Os02g11790.1
LOC_Os12g04440.1	LOC_Os04g49110.1	LOC_Os05g45070.1	LOC_Os02g12290.1
LOC_Os12g04990.1	LOC_Os04g49350.1	LOC_Os05g45320.2	LOC_Os02g12480.4
LOC_Os12g07220.1	LOC_Os04g49890.1	LOC_Os05g45440.1	LOC_Os02g12760.1
LOC_Os12g07310.1	LOC_Os04g50204.1	LOC_Os05g45450.1	LOC_Os02g12790.1
LOC_Os12g08260.2	LOC_Os04g51792.1	LOC_Os05g46040.1	LOC_Os02g13100.1
LOC_Os12g08260.3	LOC_Os04g52164.1	LOC_Os05g46340.1	LOC_Os02g13160.1
LOC_Os12g08760.1	LOC_Os04g52614.1	LOC_Os05g46460.1	LOC_Os02g13200.1
LOC_Os12g10660.1	LOC_Os04g52670.1	LOC_Os05g46460.4	LOC_Os02g13510.1
LOC_Os12g11980.1	LOC_Os04g52700.1	LOC_Os05g46460.6	LOC_Os02g13970.1
LOC_Os12g12850.1	LOC_Os04g53310.1	LOC_Os05g46480.1	LOC_Os02g14090.1
LOC_Os12g12850.2	LOC_Os04g53680.1	LOC_Os05g46760.1	LOC_Os02g14530.1
LOC_Os12g19030.1	LOC_Os04g54230.1	LOC_Os05g46790.1	LOC_Os02g14780.1
LOC_Os12g24020.2	LOC_Os04g54240.1	LOC_Os05g48650.1	LOC_Os02g14860.1
LOC_Os12g30540.1	LOC_Os04g54300.1	LOC_Os05g48660.1	LOC_Os02g15110.1
LOC_Os12g34440.1	LOC_Os04g54310.1	LOC_Os05g49200.1	LOC_Os02g15120.1
LOC_Os12g37060.1	LOC_Os04g54330.1	LOC_Os05g49700.1	LOC_Os02g15540.1
LOC_Os12g37690.1	LOC_Os04g54790.1	LOC_Os05g49900.1	LOC_Os02g15610.1
LOC_Os12g38150.1	LOC_Os04g55180.2	LOC_Os05g49940.1	LOC_Os02g15640.1
LOC_Os12g38270.1	LOC_Os04g55270.1	LOC_Os05g50570.1	LOC_Os02g15750.1
LOC_Os12g38290.1	LOC_Os04g55520.1	LOC_Os05g51530.2	LOC_Os02g15870.3
LOC_Os12g38300.1	LOC_Os04g55560.2	LOC_Os05g51670.1	LOC_Os02g15870.5
LOC_Os12g39180.1	LOC_Os04g55610.1	LOC_Os06g03514.1	LOC_Os02g15885.1
LOC_Os12g41250.1	LOC_Os04g56230.1	LOC_Os06g04240.1	LOC_Os02g16000.1
LOC_Os12g42200.1	LOC_Os04g56240.1	LOC_Os06g04460.1	LOC_Os02g16640.1
LOC_Os12g42910.1	LOC_Os04g56400.1	LOC_Os06g05120.2	LOC_Os02g17280.1
LOC_Os12g43380.1	LOC_Os04g56710.1	LOC_Os06g05410.1	LOC_Os02g17330.1
LOC_Os12g43390.1	LOC_Os04g57020.2	LOC_Os06g05470.1	LOC_Os02g17350.1
LOC_Os12g43930.1	LOC_Os04g57770.1	LOC_Os06g05880.1	LOC_Os02g17640.1
LOC_Os12g44070.1	LOC_Os04g58330.1	LOC_Os06g06120.1	LOC_Os02g17650.1
	LOC_Os04g58710.1	LOC_Os06g06910.1	LOC_Os02g17870.1
	LOC_Os04g58730.1	LOC_Os06g07600.1	LOC_Os02g18090.1
	LOC_Os04g58800.1	LOC_Os06g08032.1	LOC_Os02g18320.1
	LOC_Os04g59610.2	LOC_Os06g10510.1	LOC_Os02g18380.1
	LOC_Os05g01530.1	LOC_Os06g10520.1	LOC_Os02g18450.1
	LOC_Os05g03760.1	LOC_Os06g10530.1	LOC_Os02g18660.1
	LOC_Os05g04340.1	LOC_Os06g11200.1	LOC_Os02g18784.1
	LOC_Os05g04360.1	LOC_Os06g11450.1	LOC_Os02g19804.1
	LOC_Os05g04610.1	LOC_Os06g11800.1	LOC_Os02g19820.1
	LOC_Os05g04620.1	LOC_Os06g11860.1	LOC_Os02g20310.1
	LOC_Os05g05140.2	LOC_Os06g12730.1	LOC_Os02g20980.2
	LOC_Os05g05590.1	LOC_Os06g13390.1	LOC_Os02g21240.1
	LOC_Os05g05600.2	LOC_Os06g13560.1	LOC_Os02g21880.2
	LOC_Os05g05660.1	LOC_Os06g13560.5	LOC_Os02g22100.3
	LOC_Os05g06890.1	LOC_Os06g13940.1	LOC_Os02g22100.5
	LOC_Os05g07632.1	LOC_Os06g14050.1	LOC_Os02g22374.3
	LOC_Os05g07870.1	LOC_Os06g14190.1	LOC_Os02g23823.2
	LOC_Os05g08570.2	LOC_Os06g14400.1	LOC_Os02g24100.1
	LOC_Os05g11510.1	LOC_Os06g14780.2	LOC_Os02g24354.1
	LOC_Os05g12474.1	LOC_Os06g16420.1	LOC_Os02g24750.1
	LOC_Os05g13520.1	LOC_Os06g18820.1	LOC_Os02g25624.1
	LOC_Os05g14180.1	LOC_Os06g20790.1	LOC_Os02g26210.1
	LOC_Os05g25260.1	LOC_Os06g21820.1	LOC_Os02g26404.1
	LOC_Os05g26990.3	LOC_Os06g21980.1	LOC_Os02g26700.1
	LOC_Os05g27780.1	LOC_Os06g23440.1	LOC_Os02g26860.1
	LOC_Os05g28630.1	LOC_Os06g23760.1	LOC_Os02g27060.2
	LOC_Os05g28980.1	LOC_Os06g24704.1	LOC_Os02g27594.1
	LOC_Os05g28980.2	LOC_Os06g29180.1	LOC_Os02g27740.1
	LOC_Os05g29676.1	LOC_Os06g30130.1	LOC_Os02g27950.2
	LOC_Os05g29735.1	LOC_Os06g30640.1	LOC_Os02g29210.1
	LOC_Os05g30160.1	LOC_Os06g34790.1	LOC_Os02g29400.1
	LOC_Os05g30190.1	LOC_Os06g35540.1	LOC_Os02g29620.1
	LOC_Os05g31680.1	LOC_Os06g35560.1	LOC_Os02g30050.1
	LOC_Os05g32330.1	LOC_Os06g35700.1	LOC_Os02g30624.1
	LOC_Os05g32460.1	LOC_Os06g35910.1	LOC_Os02g30630.1
	LOC_Os05g32970.1	LOC_Os06g35960.1	LOC_Os02g30640.1
	LOC_Os05g32980.1	LOC_Os06g36560.1	LOC_Os02g30650.1
	LOC_Os05g33080.1	LOC_Os06g37180.1	LOC_Os02g30730.1
	LOC_Os05g33300.1	LOC_Os06g37224.1	LOC_Os02g30730.2
	LOC_Os05g34110.1	LOC_Os06g37300.1	LOC_Os02g31150.1
	LOC_Os05g34630.1	LOC_Os06g40060.1	LOC_Os02g31160.1
	LOC_Os05g34854.1	LOC_Os06g40650.2	LOC_Os02g32250.2
	LOC_Os05g35190.1	LOC_Os06g41840.1	LOC_Os02g32450.1
	LOC_Os05g35420.1	LOC_Os06g42000.1	LOC_Os02g32460.1
	LOC_Os05g35580.1	LOC_Os06g42560.1	LOC_Os02g32469.2
	LOC_Os05g37910.1	LOC_Os06g43080.1	LOC_Os02g32530.2
	LOC_Os05g39260.1	LOC_Os06g43640.2	LOC_Os02g32610.3
	LOC_Os05g39450.1	LOC_Os06g44190.1	LOC_Os02g32610.4
	LOC_Os05g39610.1	LOC_Os06g45140.1	LOC_Os02g32930.1
	LOC_Os05g41130.1	LOC_Os06g45350.2	LOC_Os02g33010.1
	LOC_Os05g41780.1	LOC_Os06g45710.1	LOC_Os02g33060.1
	LOC_Os05g42250.1	LOC_Os06g45860.1	LOC_Os02g33149.1
	LOC_Os05g43040.1	LOC_Os06g45890.1	LOC_Os02g33240.1
	LOC_Os05g43460.1	LOC_Os06g46090.1	LOC_Os02g34470.1
	LOC_Os05g43490.1	LOC_Os06g46160.1	LOC_Os02g34630.1
	LOC_Os05g43650.1	LOC_Os06g46270.1	LOC_Os02g34680.1
	LOC_Os05g43850.1	LOC_Os06g46740.1	LOC_Os02g34810.1
	LOC_Os05g44300.1	LOC_Os06g46920.1	LOC_Os02g34950.1
	LOC_Os05g45020.1	LOC_Os06g46980.1	LOC_Os02g35090.1
	LOC_Os05g45080.1	LOC_Os06g47130.1	LOC_Os02g35140.1
	LOC_Os05g45400.1	LOC_Os06g47200.1	LOC_Os02g35170.1
	LOC_Os05g45710.1	LOC_Os06g47470.1	LOC_Os02g35180.1
	LOC_Os05g46360.1	LOC_Os06g48300.1	LOC_Os02g35200.1
	LOC_Os05g46500.1	LOC_Os06g49250.1	LOC_Os02g35260.1
	LOC_Os05g47560.1	LOC_Os06g49780.1	LOC_Os02g35470.1
	LOC_Os05g48010.1	LOC_Os06g50940.1	LOC_Os02g35470.2
	LOC_Os05g48160.3	LOC_Os06g51060.1	LOC_Os02g35590.2
	LOC_Os05g48280.1	LOC_Os07g03279.1	LOC_Os02g35600.1
	LOC_Os05g48360.2	LOC_Os07g03288.1	LOC_Os02g35630.1
	LOC_Os05g49300.1	LOC_Os07g03319.1	LOC_Os02g35690.1
	LOC_Os05g49380.2	LOC_Os07g03377.1	LOC_Os02g35720.1
	LOC_Os05g49800.1	LOC_Os07g03409.1	LOC_Os02g35880.1
	LOC_Os05g49910.1	LOC_Os07g03467.1	LOC_Os02g36414.1
	LOC_Os05g50720.1	LOC_Os07g03580.1	LOC_Os02g36570.1
	LOC_Os05g50840.1	LOC_Os07g03590.1	LOC_Os02g36940.1
	LOC_Os05g50850.1	LOC_Os07g03600.1	LOC_Os02g37060.1
	LOC_Os05g50930.1	LOC_Os07g03710.1	LOC_Os02g37150.1
	LOC_Os05g51070.1	LOC_Os07g03730.1	LOC_Os02g37610.1
	LOC_Os06g01620.1	LOC_Os07g04240.1	LOC_Os02g38020.1
	LOC_Os06g01670.1	LOC_Os07g04560.1	LOC_Os02g38050.3
	LOC_Os06g01830.1	LOC_Os07g04990.1	LOC_Os02g38190.1
	LOC_Os06g03682.1	LOC_Os07g05940.1	LOC_Os02g38200.1
	LOC_Os06g04140.1	LOC_Os07g06550.1	LOC_Os02g38210.1
	LOC_Os06g04210.1	LOC_Os07g06600.1	LOC_Os02g38804.1
	LOC_Os06g05390.1	LOC_Os07g06750.1	LOC_Os02g39010.3
	LOC_Os06g06180.1	LOC_Os07g06850.1	LOC_Os02g39040.1
	LOC_Os06g06190.1	LOC_Os07g07470.1	LOC_Os02g39050.1
	LOC_Os06g06770.1	LOC_Os07g07930.1	LOC_Os02g39140.1
	LOC_Os06g07030.1	LOC_Os07g08240.1	LOC_Os02g39360.1
	LOC_Os06g07120.1	LOC_Os07g08840.1	LOC_Os02g39530.1
	LOC_Os06g08670.1	LOC_Os07g09010.1	LOC_Os02g39570.4
	LOC_Os06g08720.1	LOC_Os07g09190.1	LOC_Os02g39700.1
	LOC_Os06g08830.1	LOC_Os07g11739.1	LOC_Os02g39710.1
	LOC_Os06g09180.1	LOC_Os07g11790.1	LOC_Os02g39730.2
	LOC_Os06g09320.2	LOC_Os07g11870.1	LOC_Os02g39740.1
	LOC_Os06g10650.1	LOC_Os07g12510.1	LOC_Os02g39920.1
	LOC_Os06g12310.1	LOC_Os07g14150.2	LOC_Os02g39950.1
	LOC_Os06g13080.1	LOC_Os07g14150.5	LOC_Os02g40454.2
	LOC_Os06g13090.1	LOC_Os07g14590.1	LOC_Os02g40810.1
	LOC_Os06g14324.1	LOC_Os07g23380.1	LOC_Os02g40870.2
	LOC_Os06g19200.1	LOC_Os07g23410.2	LOC_Os02g41550.3
	LOC_Os06g21380.1	LOC_Os07g23430.1	LOC_Os02g41990.2
	LOC_Os06g23870.1	LOC_Os07g23485.1	LOC_Os02g42220.1
	LOC_Os06g24040.1	LOC_Os07g23640.1	LOC_Os02g42310.2
	LOC_Os06g24070.1	LOC_Os07g26110.1	LOC_Os02g42470.1
	LOC_Os06g25439.1	LOC_Os07g27780.1	LOC_Os02g42570.1
	LOC_Os06g27760.1	LOC_Os07g27950.1	LOC_Os02g42690.1
	LOC_Os06g28240.1	LOC_Os07g30590.1	LOC_Os02g42890.1
	LOC_Os06g28700.1	LOC_Os07g33240.1	LOC_Os02g43080.1
	LOC_Os06g29810.1	LOC_Os07g33270.1	LOC_Os02g43350.1
	LOC_Os06g30480.1	LOC_Os07g35350.1	LOC_Os02g43500.1
	LOC_Os06g30710.2	LOC_Os07g35350.2	LOC_Os02g43590.1
	LOC_Os06g32990.1	LOC_Os07g35510.1	LOC_Os02g43750.1
	LOC_Os06g34070.1	LOC_Os07g35580.1	LOC_Os02g43830.1
	LOC_Os06g34450.1	LOC_Os07g36465.1	LOC_Os02g44104.1
	LOC_Os06g35160.1	LOC_Os07g37620.1	LOC_Os02g44220.1
	LOC_Os06g37000.1	LOC_Os07g38290.1	LOC_Os02g45070.2
	LOC_Os06g39140.1	LOC_Os07g38380.1	LOC_Os02g45090.1
	LOC_Os06g39690.1	LOC_Os07g38400.1	LOC_Os02g45110.1
	LOC_Os06g39912.1	LOC_Os07g38570.1	LOC_Os02g45225.1
	LOC_Os06g40080.1	LOC_Os07g38580.1	LOC_Os02g45250.1
	LOC_Os06g40440.1	LOC_Os07g39270.2	LOC_Os02g45460.1
	LOC_Os06g40500.1	LOC_Os07g39510.1	LOC_Os02g45490.1
	LOC_Os06g40640.3	LOC_Os07g39720.1	LOC_Os02g45520.1
	LOC_Os06g41450.1	LOC_Os07g41280.1	LOC_Os02g45670.1
	LOC_Os06g41930.2	LOC_Os07g42220.1	LOC_Os02g45690.1
	LOC_Os06g42850.1	LOC_Os07g42600.1	LOC_Os02g45930.1
	LOC_Os06g43090.1	LOC_Os07g43800.1	LOC_Os02g46220.1
	LOC_Os06g43140.1	LOC_Os07g44180.1	LOC_Os02g46340.1
	LOC_Os06g43630.1	LOC_Os07g44330.2	LOC_Os02g46420.1
	LOC_Os06g43800.1	LOC_Os07g44440.1	LOC_Os02g46540.1
	LOC_Os06g43810.1	LOC_Os07g44850.1	LOC_Os02g46610.1
	LOC_Os06g44450.1	LOC_Os07g44890.1	LOC_Os02g46620.1
	LOC_Os06g44500.1	LOC_Os07g46280.1	LOC_Os02g46640.1
	LOC_Os06g45070.1	LOC_Os07g46280.2	LOC_Os02g46710.1
	LOC_Os06g45070.2	LOC_Os07g46570.1	LOC_Os02g46750.1
	LOC_Os06g45440.1	LOC_Os07g46610.1	LOC_Os02g46920.1
	LOC_Os06g45480.1	LOC_Os07g46846.1	LOC_Os02g46956.1
	LOC_Os06g45480.2	LOC_Os07g46852.1	LOC_Os02g46980.1
	LOC_Os06g46980.1	LOC_Os07g46852.2	LOC_Os02g47020.1
	LOC_Os06g47130.1	LOC_Os07g46852.4	LOC_Os02g47120.1
	LOC_Os06g47220.1	LOC_Os07g46990.1	LOC_Os02g47310.1
	LOC_Os06g47550.1	LOC_Os07g47510.1	LOC_Os02g47510.1
	LOC_Os06g47940.1	LOC_Os07g47590.1	LOC_Os02g47800.1
	LOC_Os06g49110.1	LOC_Os07g48160.1	LOC_Os02g47860.1
	LOC_Os06g49110.3	LOC_Os07g48229.1	LOC_Os02g48010.1
	LOC_Os06g49120.1	LOC_Os07g48830.1	LOC_Os02g48340.2
	LOC_Os06g49520.1	LOC_Os07g49114.1	LOC_Os02g48560.2
	LOC_Os06g49790.1	LOC_Os07g49400.1	LOC_Os02g48560.3
	LOC_Os06g50070.1	LOC_Os08g01150.1	LOC_Os02g48840.1
	LOC_Os06g50310.1	LOC_Os08g01220.1	LOC_Os02g48964.1
	LOC_Os06g50870.1	LOC_Os08g01240.1	LOC_Os02g49080.1
	LOC_Os06g51260.1	LOC_Os08g01770.1	LOC_Os02g49090.1
	LOC_Os06g51390.1	LOC_Os08g01910.1	LOC_Os02g49440.1
	LOC_Os07g01020.1	LOC_Os08g02030.1	LOC_Os02g49680.1
	LOC_Os07g01250.1	LOC_Os08g02230.1	LOC_Os02g49690.1
	LOC_Os07g01870.1	LOC_Os08g02640.4	LOC_Os02g49780.1
	LOC_Os07g02540.1	LOC_Os08g03600.1	LOC_Os02g49870.2
	LOC_Os07g03270.1	LOC_Os08g04470.1	LOC_Os02g49920.1
	LOC_Os07g03960.1	LOC_Os08g05630.1	LOC_Os02g49992.1
	LOC_Os07g05010.2	LOC_Os08g06010.1	LOC_Os02g50010.1
	LOC_Os07g05480.1	LOC_Os08g06470.1	LOC_Os02g50050.1
	LOC_Os07g06060.1	LOC_Os08g07630.1	LOC_Os02g50070.1
	LOC_Os07g06070.1	LOC_Os08g07720.1	LOC_Os02g50174.1
	LOC_Os07g06644.1	LOC_Os08g08440.1	LOC_Os02g50270.1
	LOC_Os07g06660.1	LOC_Os08g08820.1	LOC_Os02g50290.1
	LOC_Os07g06700.1	LOC_Os08g08840.1	LOC_Os02g50780.1
	LOC_Os07g07240.2	LOC_Os08g08970.1	LOC_Os02g50830.1
	LOC_Os07g07540.1	LOC_Os08g08990.1	LOC_Os02g50970.1
	LOC_Os07g08390.2	LOC_Os08g09010.1	LOC_Os02g51070.1
	LOC_Os07g09040.1	LOC_Os08g09040.1	LOC_Os02g51080.1
	LOC_Os07g09150.1	LOC_Os08g09060.1	LOC_Os02g51560.1
	LOC_Os07g09620.1	LOC_Os08g09200.1	LOC_Os02g51700.1
	LOC_Os07g09800.1	LOC_Os08g10500.1	LOC_Os02g51770.1
	LOC_Os07g11110.1	LOC_Os08g14600.1	LOC_Os02g51910.1
	LOC_Os07g12510.1	LOC_Os08g15050.1	LOC_Os02g52250.1
	LOC_Os07g16130.1	LOC_Os08g15170.1	LOC_Os02g52340.1
	LOC_Os07g17560.1	LOC_Os08g15840.5	LOC_Os02g52420.2
	LOC_Os07g22930.2	LOC_Os08g16480.1	LOC_Os02g52650.1
	LOC_Os07g26690.1	LOC_Os08g24840.1	LOC_Os02g52900.3
	LOC_Os07g27110.1	LOC_Os08g26880.1	LOC_Os02g52940.2
	LOC_Os07g27490.1	LOC_Os08g29600.1	LOC_Os02g53040.1
	LOC_Os07g28040.1	LOC_Os08g30014.1	LOC_Os02g53140.1
	LOC_Os07g28440.1	LOC_Os08g30020.1	LOC_Os02g53150.1
	LOC_Os07g28610.1	LOC_Os08g30020.2	LOC_Os02g53210.4
	LOC_Os07g28790.1	LOC_Os08g30020.8	LOC_Os02g53770.1
	LOC_Os07g28940.1	LOC_Os08g30100.1	LOC_Os02g53900.1
	LOC_Os07g30960.1	LOC_Os08g31700.1	LOC_Os02g54010.1
	LOC_Os07g32060.1	LOC_Os08g31850.1	LOC_Os02g54090.1
	LOC_Os07g32420.2	LOC_Os08g31860.1	LOC_Os02g54130.3
	LOC_Os07g32560.1	LOC_Os08g32850.1	LOC_Os02g54580.1
	LOC_Os07g32570.2	LOC_Os08g33370.2	LOC_Os02g54640.1
	LOC_Os07g32880.1	LOC_Os08g33710.1	LOC_Os02g54770.1
	LOC_Os07g33340.1	LOC_Os08g34580.1	LOC_Os02g54770.2
	LOC_Os07g34620.1	LOC_Os08g34800.1	LOC_Os02g54940.1
	LOC_Os07g36130.1	LOC_Os08g36630.1	LOC_Os02g55080.1
	LOC_Os07g36190.1	LOC_Os08g36860.1	LOC_Os02g55200.1
	LOC_Os07g36500.1	LOC_Os08g37210.1	LOC_Os02g55480.1
	LOC_Os07g36820.1	LOC_Os08g37345.1	LOC_Os02g55630.1
	LOC_Os07g37030.1	LOC_Os08g37630.1	LOC_Os02g55689.1
	LOC_Os07g37420.1	LOC_Os08g38460.1	LOC_Os02g55770.3
	LOC_Os07g37610.1	LOC_Os08g39660.1	LOC_Os02g55840.4
	LOC_Os07g37990.1	LOC_Os08g39730.1	LOC_Os02g55880.1
	LOC_Os07g38540.1	LOC_Os08g40100.1	LOC_Os02g56020.1
	LOC_Os07g38850.1	LOC_Os08g40240.1	LOC_Os02g56050.1
	LOC_Os07g39350.1	LOC_Os08g40270.1	LOC_Os02g56080.1
	LOC_Os07g39590.1	LOC_Os08g40680.1	LOC_Os02g56170.1
	LOC_Os07g39880.1	LOC_Os08g42570.1	LOC_Os02g56180.1
	LOC_Os07g40000.1	LOC_Os08g43090.1	LOC_Os02g56210.1
	LOC_Os07g40450.1	LOC_Os08g43120.1	LOC_Os02g56219.1
	LOC_Os07g41220.1	LOC_Os08g43334.2	LOC_Os02g56565.1
	LOC_Os07g41810.1	LOC_Os08g43490.1	LOC_Os02g57030.1
	LOC_Os07g42200.1	LOC_Os08g44260.1	LOC_Os02g57050.1
	LOC_Os07g42250.1	LOC_Os08g44270.1	LOC_Os02g57150.1
	LOC_Os07g43330.1	LOC_Os08g44340.1	LOC_Os02g57160.1
	LOC_Os07g43700.1	LOC_Os08g44370.1	LOC_Os02g57250.1
	LOC_Os07g44330.1	LOC_Os08g44390.2	LOC_Os02g57250.2
	LOC_Os07g44330.3	LOC_Os08g44460.2	LOC_Os02g57270.1
	LOC_Os07g44820.1	LOC_Os08g44460.3	LOC_Os02g57280.1
	LOC_Os07g45000.1	LOC_Os08g44820.1	LOC_Os02g57370.1
	LOC_Os07g46330.1	LOC_Os08g45030.1	LOC_Os02g57500.1
	LOC_Os07g46340.1	LOC_Os08g45220.1	LOC_Os02g57530.2
	LOC_Os07g46420.1	LOC_Os09g02270.1	LOC_Os02g57560.1
	LOC_Os07g46510.1	LOC_Os09g04310.1	LOC_Os02g57630.1
	LOC_Os07g46520.1	LOC_Os09g04339.1	LOC_Os02g57660.2
	LOC_Os07g46570.1	LOC_Os09g06770.1	LOC_Os02g58090.1
	LOC_Os07g47640.1	LOC_Os09g08072.1	LOC_Os02g58120.1
	LOC_Os07g47700.1	LOC_Os09g09650.1	LOC_Os02g58150.1
	LOC_Os07g48200.1	LOC_Os09g10010.1	LOC_Os02g58180.1
	LOC_Os07g48340.1	LOC_Os09g13920.1	LOC_Os02g58200.1
	LOC_Os07g48340.2	LOC_Os09g15320.2	LOC_Os02g58270.1
	LOC_Os07g48420.1	LOC_Os09g15330.1	LOC_Os02g58460.1
	LOC_Os07g48490.2	LOC_Os09g15670.1	LOC_Os02g58510.1
	LOC_Os07g48500.1	LOC_Os09g18360.1	LOC_Os02g58550.2
	LOC_Os07g48570.1	LOC_Os09g19790.1	LOC_Os02g58580.2
	LOC_Os07g48630.1	LOC_Os09g19970.1	LOC_Os03g01014.1
	LOC_Os07g48680.1	LOC_Os09g20260.1	LOC_Os03g01016.2
	LOC_Os08g01140.1	LOC_Os09g20284.1	LOC_Os03g01018.1
	LOC_Os08g01380.1	LOC_Os09g21180.1	LOC_Os03g01100.1
	LOC_Os08g01990.1	LOC_Os09g21470.1	LOC_Os03g01130.2
	LOC_Os08g02160.1	LOC_Os09g23370.2	LOC_Os03g01170.1
	LOC_Os08g02180.1	LOC_Os09g23530.1	LOC_Os03g01180.1
	LOC_Os08g02210.1	LOC_Os09g23590.1	LOC_Os03g01200.1
	LOC_Os08g02210.2	LOC_Os09g23595.1	LOC_Os03g01300.1
	LOC_Os08g02540.1	LOC_Os09g24320.1	LOC_Os03g01320.1
	LOC_Os08g02630.1	LOC_Os09g25500.1	LOC_Os03g01350.1
	LOC_Os08g02680.1	LOC_Os09g25760.1	LOC_Os03g01360.1
	LOC_Os08g03370.1	LOC_Os09g25770.1	LOC_Os03g01830.1
	LOC_Os08g04270.1	LOC_Os09g25770.2	LOC_Os03g01890.1
	LOC_Os08g04830.2	LOC_Os09g26700.1	LOC_Os03g01920.1
	LOC_Os08g04840.1	LOC_Os09g26880.1	LOC_Os03g01930.1
	LOC_Os08g05620.1	LOC_Os09g26900.1	LOC_Os03g01970.1
	LOC_Os08g05650.1	LOC_Os09g27260.1	LOC_Os03g02010.4
	LOC_Os08g06110.2	LOC_Os09g28220.1	LOC_Os03g02080.1
	LOC_Os08g06110.3	LOC_Os09g28910.1	LOC_Os03g02410.1
	LOC_Os08g06550.1	LOC_Os09g29070.1	LOC_Os03g02420.1
	LOC_Os08g06640.1	LOC_Os09g29200.1	LOC_Os03g02540.1
	LOC_Os08g07760.1	LOC_Os09g29380.2	LOC_Os03g02590.2
	LOC_Os08g08080.1	LOC_Os09g29660.1	LOC_Os03g02600.1
	LOC_Os08g08110.1	LOC_Os09g29690.1	LOC_Os03g02730.1
	LOC_Os08g08120.2	LOC_Os09g29710.1	LOC_Os03g02860.1
	LOC_Os08g09930.1	LOC_Os09g31080.1	LOC_Os03g03410.1
	LOC_Os08g10020.2	LOC_Os09g31120.1	LOC_Os03g03670.1
	LOC_Os08g10080.1	LOC_Os09g31130.1	LOC_Os03g03720.1
	LOC_Os08g13930.2	LOC_Os09g31200.1	LOC_Os03g03910.1
	LOC_Os08g14720.1	LOC_Os09g31270.1	LOC_Os03g03949.2
	LOC_Os08g16010.1	LOC_Os09g31454.1	LOC_Os03g03990.1
	LOC_Os08g16350.3	LOC_Os09g31478.1	LOC_Os03g04100.1
	LOC_Os08g19140.1	LOC_Os09g31478.2	LOC_Os03g04140.1
	LOC_Os08g26220.2	LOC_Os09g31482.3	LOC_Os03g04270.1
	LOC_Os08g28730.1	LOC_Os09g32290.2	LOC_Os03g04300.2
	LOC_Os08g29720.2	LOC_Os09g32730.1	LOC_Os03g04340.1
	LOC_Os08g29780.1	LOC_Os09g33790.1	LOC_Os03g04400.1
	LOC_Os08g32120.1	LOC_Os09g33800.1	LOC_Os03g04430.1
	LOC_Os08g33050.1	LOC_Os09g33950.1	LOC_Os03g04520.2
	LOC_Os08g33540.1	LOC_Os09g34230.1	LOC_Os03g04545.1
	LOC_Os08g34210.1	LOC_Os09g34860.1	LOC_Os03g05225.1
	LOC_Os08g34360.1	LOC_Os09g35800.1	LOC_Os03g05260.1
	LOC_Os08g34750.1	LOC_Os09g36120.1	LOC_Os03g05390.10
	LOC_Os08g35620.1	LOC_Os09g36200.1	LOC_Os03g05390.4
	LOC_Os08g36310.1	LOC_Os09g37230.1	LOC_Os03g05390.7
	LOC_Os08g36320.3	LOC_Os09g37540.1	LOC_Os03g05390.8
	LOC_Os08g36480.1	LOC_Os09g37976.1	LOC_Os03g05620.1
	LOC_Os08g36980.2	LOC_Os09g38110.1	LOC_Os03g05780.1
	LOC_Os08g37010.1	LOC_Os09g38960.2	LOC_Os03g06139.1
	LOC_Os08g37115.1	LOC_Os09g39380.1	LOC_Os03g06160.1
	LOC_Os08g37370.1	LOC_Os09g39440.2	LOC_Os03g06240.1
	LOC_Os08g37370.2	LOC_Os09g39910.2	LOC_Os03g06240.2
	LOC_Os08g37380.2	LOC_Os10g01470.1	LOC_Os03g06379.1
	LOC_Os08g37444.2	LOC_Os10g07010.1	LOC_Os03g06410.1
	LOC_Os08g38060.1	LOC_Os10g09240.1	LOC_Os03g06420.1
	LOC_Os08g38130.1	LOC_Os10g10500.1	LOC_Os03g06680.1
	LOC_Os08g38220.1	LOC_Os10g13800.2	LOC_Os03g06930.1
	LOC_Os08g38700.1	LOC_Os10g13810.1	LOC_Os03g07110.1
	LOC_Os08g38780.1	LOC_Os10g21590.2	LOC_Os03g07360.1
	LOC_Os08g39630.1	LOC_Os10g21670.1	LOC_Os03g07480.2
	LOC_Os08g39980.1	LOC_Os10g21790.1	LOC_Os03g07800.1
	LOC_Os08g40260.1	LOC_Os10g22050.1	LOC_Os03g07960.1
	LOC_Os08g40510.1	LOC_Os10g22070.1	LOC_Os03g07990.1
	LOC_Os08g41040.1	LOC_Os10g25010.1	LOC_Os03g07994.1
	LOC_Os08g41830.1	LOC_Os10g25040.2	LOC_Os03g08000.1
	LOC_Os08g42010.1	LOC_Os10g26540.1	LOC_Os03g08070.3
	LOC_Os08g42100.1	LOC_Os10g28080.1	LOC_Os03g08270.2
	LOC_Os08g42700.1	LOC_Os10g28120.1	LOC_Os03g08360.1
	LOC_Os08g43390.1	LOC_Os10g28299.1	LOC_Os03g08440.1
	LOC_Os08g43630.1	LOC_Os10g31320.1	LOC_Os03g08480.1
	LOC_Os08g44300.1	LOC_Os10g31330.1	LOC_Os03g08490.1
	LOC_Os08g44320.1	LOC_Os10g32810.1	LOC_Os03g08500.1
	LOC_Os08g44590.1	LOC_Os10g33862.1	LOC_Os03g08500.2
	LOC_Os08g45010.1	LOC_Os10g34910.1	LOC_Os03g08640.1
	LOC_Os08g45190.1	LOC_Os10g34920.1	LOC_Os03g08710.1
	LOC_Os09g04440.1	LOC_Os10g34930.1	LOC_Os03g08820.1
	LOC_Os09g04924.1	LOC_Os10g35070.1	LOC_Os03g08850.1
	LOC_Os09g06464.1	LOC_Os10g35770.1	LOC_Os03g09920.1
	LOC_Os09g06499.1	LOC_Os10g36090.1	LOC_Os03g10080.4
	LOC_Os09g09350.1	LOC_Os10g36100.1	LOC_Os03g10180.1
	LOC_Os09g10750.1	LOC_Os10g36160.1	LOC_Os03g10370.1
	LOC_Os09g11160.1	LOC_Os10g36170.1	LOC_Os03g10620.2
	LOC_Os09g12300.1	LOC_Os10g36980.1	LOC_Os03g10650.1
	LOC_Os09g12540.1	LOC_Os10g37340.1	LOC_Os03g10880.1
	LOC_Os09g14600.1	LOC_Os10g37630.1	LOC_Os03g10880.2
	LOC_Os09g20240.1	LOC_Os10g37660.1	LOC_Os03g10950.1
	LOC_Os09g20390.1	LOC_Os10g38090.1	LOC_Os03g11050.1
	LOC_Os09g21740.1	LOC_Os10g38160.1	LOC_Os03g11060.1
	LOC_Os09g22280.2	LOC_Os10g38340.1	LOC_Os03g11200.1
	LOC_Os09g23550.1	LOC_Os10g39640.1	LOC_Os03g11260.1
	LOC_Os09g25590.1	LOC_Os10g39680.1	LOC_Os03g11520.2
	LOC_Os09g25850.1	LOC_Os10g40360.1	LOC_Os03g11960.1
	LOC_Os09g26370.1	LOC_Os10g40934.3	LOC_Os03g11960.4
	LOC_Os09g26420.1	LOC_Os10g40934.9	LOC_Os03g11980.1
	LOC_Os09g26420.5	LOC_Os10g41660.1	LOC_Os03g12020.1
	LOC_Os09g26960.1	LOC_Os10g41930.1	LOC_Os03g12030.1
	LOC_Os09g27135.1	LOC_Os10g42020.2	LOC_Os03g12280.1
	LOC_Os09g27210.1	LOC_Os10g42540.1	LOC_Os03g12390.1
	LOC_Os09g27795.1	LOC_Os10g42630.1	LOC_Os03g12700.1
	LOC_Os09g28060.1	LOC_Os10g42830.1	LOC_Os03g13010.1
	LOC_Os09g28310.1	LOC_Os11g01480.1	LOC_Os03g13190.1
	LOC_Os09g28730.1	LOC_Os11g02100.1	LOC_Os03g13390.2
	LOC_Os09g28810.1	LOC_Os11g02180.1	LOC_Os03g13730.1
	LOC_Os09g29460.1	LOC_Os11g02240.1	LOC_Os03g13770.1
	LOC_Os09g29490.1	LOC_Os11g02300.1	LOC_Os03g13790.1
	LOC_Os09g30340.1	LOC_Os11g02305.1	LOC_Os03g14040.1
	LOC_Os09g31300.1	LOC_Os11g02400.1	LOC_Os03g14310.1
	LOC_Os09g32620.1	LOC_Os11g02820.1	LOC_Os03g14510.2
	LOC_Os09g32820.1	LOC_Os11g03380.1	LOC_Os03g14570.1
	LOC_Os09g33460.2	LOC_Os11g03660.1	LOC_Os03g14654.1
	LOC_Os09g33680.1	LOC_Os11g05380.1	LOC_Os03g14669.1
	LOC_Os09g33882.1	LOC_Os11g05800.1	LOC_Os03g15010.1
	LOC_Os09g34100.1	LOC_Os11g05860.1	LOC_Os03g15040.1
	LOC_Os09g35030.1	LOC_Os11g07580.1	LOC_Os03g15390.1
	LOC_Os09g35730.1	LOC_Os11g07911.1	LOC_Os03g15700.1
	LOC_Os09g35810.1	LOC_Os11g09020.1	LOC_Os03g15730.1
	LOC_Os09g35880.1	LOC_Os11g10590.1	LOC_Os03g15740.1
	LOC_Os09g35940.1	LOC_Os11g17504.1	LOC_Os03g15800.1
	LOC_Os09g36000.1	LOC_Os11g17930.1	LOC_Os03g15840.1
	LOC_Os09g38070.1	LOC_Os11g19840.1	LOC_Os03g15920.1
	LOC_Os09g38080.1	LOC_Os11g19850.1	LOC_Os03g15940.1
	LOC_Os09g38090.1	LOC_Os11g20770.1	LOC_Os03g16140.1
	LOC_Os09g38410.1	LOC_Os11g26760.1	LOC_Os03g16230.1
	LOC_Os09g38960.4	LOC_Os11g26780.1	LOC_Os03g16369.1
	LOC_Os09g39560.1	LOC_Os11g26790.1	LOC_Os03g16430.1
	LOC_Os09g39670.1	LOC_Os11g28530.2	LOC_Os03g16780.1
	LOC_Os10g01044.1	LOC_Os11g29680.1	LOC_Os03g16800.1
	LOC_Os10g01080.1	LOC_Os11g31540.1	LOC_Os03g17070.1
	LOC_Os10g02300.1	LOC_Os11g32240.1	LOC_Os03g17140.1
	LOC_Os10g04270.1	LOC_Os11g33030.1	LOC_Os03g17170.1
	LOC_Os10g04860.1	LOC_Os11g33330.1	LOC_Os03g17490.1
	LOC_Os10g08640.1	LOC_Os11g34080.1	LOC_Os03g17490.2
	LOC_Os10g11140.1	LOC_Os11g35020.1	LOC_Os03g17520.1
	LOC_Os10g13850.1	LOC_Os11g37210.1	LOC_Os03g17600.1
	LOC_Os10g14870.1	LOC_Os11g37700.1	LOC_Os03g17710.2
	LOC_Os10g18370.1	LOC_Os11g37950.1	LOC_Os03g17910.1
	LOC_Os10g22430.1	LOC_Os11g37960.1	LOC_Os03g18020.1
	LOC_Os10g22960.1	LOC_Os11g37970.1	LOC_Os03g18140.1
	LOC_Os10g26620.1	LOC_Os11g38670.1	LOC_Os03g18160.1
	LOC_Os10g26660.1	LOC_Os11g38790.1	LOC_Os03g18264.1
	LOC_Os10g29274.2	LOC_Os11g39220.1	LOC_Os03g18600.1
	LOC_Os10g29470.1	LOC_Os11g40080.1	LOC_Os03g18620.1
	LOC_Os10g29560.1	LOC_Os11g40590.2	LOC_Os03g18810.1
	LOC_Os10g30070.1	LOC_Os11g42200.1	LOC_Os03g19340.1
	LOC_Os10g31040.3	LOC_Os11g42290.1	LOC_Os03g19380.1
	LOC_Os10g31040.4	LOC_Os11g42790.1	LOC_Os03g19436.1
	LOC_Os10g33420.1	LOC_Os11g43510.1	LOC_Os03g19480.1
	LOC_Os10g33460.1	LOC_Os11g44940.1	LOC_Os03g19560.1
	LOC_Os10g33780.1	LOC_Os11g44950.2	LOC_Os03g19590.1
	LOC_Os10g34030.1	LOC_Os11g45400.1	LOC_Os03g19760.1
	LOC_Os10g35030.1	LOC_Os11g47500.1	LOC_Os03g19760.2
	LOC_Os10g36580.1	LOC_Os11g47600.1	LOC_Os03g19850.1
	LOC_Os10g37110.1	LOC_Os11g47809.1	LOC_Os03g19870.1
	LOC_Os10g37290.1	LOC_Os11g48040.1	LOC_Os03g20100.1
	LOC_Os10g37740.1	LOC_Os12g01490.1	LOC_Os03g20420.1
	LOC_Os10g38140.1	LOC_Os12g02700.1	LOC_Os03g20470.1
	LOC_Os10g38730.1	LOC_Os12g03060.1	LOC_Os03g20500.1
	LOC_Os10g39520.1	LOC_Os12g03899.2	LOC_Os03g20700.2
	LOC_Os10g39810.1	LOC_Os12g04360.1	LOC_Os03g20720.1
	LOC_Os10g40200.1	LOC_Os12g05210.1	LOC_Os03g20730.1
	LOC_Os10g40740.1	LOC_Os12g05650.1	LOC_Os03g20750.1
	LOC_Os10g40830.1	LOC_Os12g05690.1	LOC_Os03g20860.1
	LOC_Os10g41100.1	LOC_Os12g05840.1	LOC_Os03g20900.1
	LOC_Os10g41190.1	LOC_Os12g07140.1	LOC_Os03g21540.1
	LOC_Os10g41200.1	LOC_Os12g07310.1	LOC_Os03g21560.1
	LOC_Os10g41260.1	LOC_Os12g08260.2	LOC_Os03g21600.1
	LOC_Os10g41400.1	LOC_Os12g08260.3	LOC_Os03g21680.1
	LOC_Os10g41460.1	LOC_Os12g08700.1	LOC_Os03g21830.1
	LOC_Os10g41490.1	LOC_Os12g08760.1	LOC_Os03g21890.1
	LOC_Os10g41780.1	LOC_Os12g09620.1	LOC_Os03g21990.1
	LOC_Os10g42299.1	LOC_Os12g11550.1	LOC_Os03g21999.1
	LOC_Os10g42500.1	LOC_Os12g11980.1	LOC_Os03g22259.1
	LOC_Os10g42610.1	LOC_Os12g12880.1	LOC_Os03g22270.1
	LOC_Os10g42610.2	LOC_Os12g14440.1	LOC_Os03g22270.2
	LOC_Os10g42670.1	LOC_Os12g15470.2	LOC_Os03g22370.1
	LOC_Os10g42770.1	LOC_Os12g15530.1	LOC_Os03g22430.1
	LOC_Os10g42780.1	LOC_Os12g15680.1	LOC_Os03g22490.1
	LOC_Os10g42780.3	LOC_Os12g16720.1	LOC_Os03g22490.2
	LOC_Os10g42780.6	LOC_Os12g24150.1	LOC_Os03g22490.3
	LOC_Os11g01140.2	LOC_Os12g24650.1	LOC_Os03g22690.1
	LOC_Os11g01780.1	LOC_Os12g25090.1	LOC_Os03g22830.1
	LOC_Os11g02000.1	LOC_Os12g25090.2	LOC_Os03g22890.1
	LOC_Os11g02369.1	LOC_Os12g25660.1	LOC_Os03g22890.2
	LOC_Os11g02510.1	LOC_Os12g26290.1	LOC_Os03g22900.1
	LOC_Os11g02610.1	LOC_Os12g26290.5	LOC_Os03g22950.1
	LOC_Os11g02620.1	LOC_Os12g29400.1	LOC_Os03g23010.2
	LOC_Os11g02840.1	LOC_Os12g30824.1	LOC_Os03g23935.1
	LOC_Os11g03110.1	LOC_Os12g31850.3	LOC_Os03g23980.1
	LOC_Os11g03390.1	LOC_Os12g32610.1	LOC_Os03g24339.1
	LOC_Os11g05050.1	LOC_Os12g32940.1	LOC_Os03g24580.1
	LOC_Os11g05700.1	LOC_Os12g36830.1	LOC_Os03g24830.1
	LOC_Os11g05990.1	LOC_Os12g36850.1	LOC_Os03g24844.1
	LOC_Os11g06170.2	LOC_Os12g36860.1	LOC_Os03g24930.1
	LOC_Os11g07020.1	LOC_Os12g36880.1	LOC_Os03g24930.2
	LOC_Os11g09940.1	LOC_Os12g37060.1	LOC_Os03g25140.1
	LOC_Os11g10990.1	LOC_Os12g37415.1	LOC_Os03g25260.1
	LOC_Os11g11000.1	LOC_Os12g37519.1	LOC_Os03g25480.1
	LOC_Os11g11100.1	LOC_Os12g37519.2	LOC_Os03g25850.1
	LOC_Os11g11320.1	LOC_Os12g37690.1	LOC_Os03g25980.1
	LOC_Os11g11330.1	LOC_Os12g38010.1	LOC_Os03g26080.1
	LOC_Os11g12810.1	LOC_Os12g38150.1	LOC_Os03g26229.1
	LOC_Os11g13570.1	LOC_Os12g38270.1	LOC_Os03g26530.1
	LOC_Os11g13850.2	LOC_Os12g38270.2	LOC_Os03g26630.1
	LOC_Os11g16550.1	LOC_Os12g38290.1	LOC_Os03g26820.1
	LOC_Os11g20020.1	LOC_Os12g38770.1	LOC_Os03g26860.1
	LOC_Os11g24130.1	LOC_Os12g39180.1	LOC_Os03g27120.1
	LOC_Os11g24450.1	LOC_Os12g39400.1	LOC_Os03g27310.1
	LOC_Os11g24500.1	LOC_Os12g40260.1	LOC_Os03g27390.2
	LOC_Os11g24510.1	LOC_Os12g41250.1	LOC_Os03g27460.1
	LOC_Os11g26594.1	LOC_Os12g42200.1	LOC_Os03g27820.1
	LOC_Os11g29700.2	LOC_Os12g43380.1	LOC_Os03g27840.1
	LOC_Os11g29810.1	LOC_Os12g43390.1	LOC_Os03g28289.1
	LOC_Os11g29900.1	LOC_Os12g43410.1	LOC_Os03g28400.1
	LOC_Os11g32110.4	LOC_Os12g43440.1	LOC_Os03g29350.1
	LOC_Os11g32320.1	LOC_Os12g43490.1	LOC_Os03g29460.1
	LOC_Os11g34860.1	LOC_Os12g43560.1	LOC_Os03g29470.1
	LOC_Os11g34870.1	LOC_Os12g44070.1	LOC_Os03g29540.1
	LOC_Os11g34950.1	LOC_Os12g44350.1	LOC_Os03g29950.1
	LOC_Os11g37200.1		LOC_Os03g29970.1
	LOC_Os11g37900.1		LOC_Os03g30519.2
	LOC_Os11g39020.1		LOC_Os03g30934.1
	LOC_Os11g39640.1		LOC_Os03g31010.1
	LOC_Os11g40510.1		LOC_Os03g31026.1
	LOC_Os11g40600.1		LOC_Os03g31310.2
	LOC_Os11g41170.1		LOC_Os03g31320.2
	LOC_Os11g42490.1		LOC_Os03g31410.1
	LOC_Os11g43520.1		LOC_Os03g31490.1
	LOC_Os11g47680.1		LOC_Os03g31679.1
	LOC_Os11g47910.1		LOC_Os03g31706.2
	LOC_Os11g47920.1		LOC_Os03g31750.1
	LOC_Os11g47970.1		LOC_Os03g32160.1
	LOC_Os12g01080.1		LOC_Os03g32270.1
	LOC_Os12g01210.1		LOC_Os03g32490.1
	LOC_Os12g01240.1		LOC_Os03g32499.1
	LOC_Os12g01449.1		LOC_Os03g32630.1
	LOC_Os12g01760.1		LOC_Os03g33012.1
	LOC_Os12g02310.1		LOC_Os03g33570.1
	LOC_Os12g02530.1		LOC_Os03g34040.1
	LOC_Os12g03070.2		LOC_Os03g34300.1
	LOC_Os12g05550.1		LOC_Os03g35849.2
	LOC_Os12g05890.1		LOC_Os03g36439.1
	LOC_Os12g06260.1		LOC_Os03g36540.1
	LOC_Os12g06780.1		LOC_Os03g36750.1
	LOC_Os12g07110.1		LOC_Os03g37330.1
	LOC_Os12g07190.1		LOC_Os03g37640.1
	LOC_Os12g07210.1		LOC_Os03g37730.1
	LOC_Os12g08770.1		LOC_Os03g37878.1
	LOC_Os12g08810.1		LOC_Os03g38020.1
	LOC_Os12g08830.1		LOC_Os03g38120.1
	LOC_Os12g12514.1		LOC_Os03g38150.1
	LOC_Os12g12560.1		LOC_Os03g38490.1
	LOC_Os12g16220.2		LOC_Os03g38730.1
	LOC_Os12g16524.1		LOC_Os03g38730.3
	LOC_Os12g16690.1		LOC_Os03g38990.1
	LOC_Os12g23180.1		LOC_Os03g39129.1
	LOC_Os12g24530.1		LOC_Os03g39610.1
	LOC_Os12g25180.1		LOC_Os03g39760.1
	LOC_Os12g29330.1		LOC_Os03g39820.1
	LOC_Os12g30320.1		LOC_Os03g40010.1
	LOC_Os12g32760.1		LOC_Os03g40060.1
	LOC_Os12g33080.1		LOC_Os03g40100.1
	LOC_Os12g33150.1		LOC_Os03g40310.1
	LOC_Os12g34500.1		LOC_Os03g40770.1
	LOC_Os12g34990.4		LOC_Os03g41080.1
	LOC_Os12g35340.1		LOC_Os03g41390.1
	LOC_Os12g37650.1		LOC_Os03g42130.1
	LOC_Os12g38560.1		LOC_Os03g42799.1
	LOC_Os12g38640.1		LOC_Os03g43430.1
	LOC_Os12g39860.1		LOC_Os03g43910.1
	LOC_Os12g40460.1		LOC_Os03g44010.1
	LOC_Os12g40470.1		LOC_Os03g44159.1
	LOC_Os12g42090.2		LOC_Os03g45300.1
	LOC_Os12g42230.1		LOC_Os03g45370.1
	LOC_Os12g42540.1		LOC_Os03g45790.1
	LOC_Os12g43130.1		LOC_Os03g46424.1
	LOC_Os12g43520.1		LOC_Os03g46480.1
	LOC_Os12g44310.2		LOC_Os03g46550.1
	LOC_Os12g44370.1		LOC_Os03g46770.1
			LOC_Os03g47050.1
			LOC_Os03g47270.1
			LOC_Os03g47500.2
			LOC_Os03g47740.3
			LOC_Os03g47970.1
			LOC_Os03g48000.1
			LOC_Os03g48104.1
			LOC_Os03g48170.1
			LOC_Os03g48180.1
			LOC_Os03g48190.1
			LOC_Os03g48190.2
			LOC_Os03g48440.1
			LOC_Os03g49230.1
			LOC_Os03g49420.1
			LOC_Os03g49490.1
			LOC_Os03g49510.1
			LOC_Os03g49520.1
			LOC_Os03g49630.1
			LOC_Os03g49720.1
			LOC_Os03g49940.1
			LOC_Os03g49990.1
			LOC_Os03g50010.1
			LOC_Os03g50070.1
			LOC_Os03g50110.1
			LOC_Os03g50210.1
			LOC_Os03g50270.1
			LOC_Os03g50310.1
			LOC_Os03g50380.1
			LOC_Os03g50480.1
			LOC_Os03g50620.1
			LOC_Os03g50860.1
			LOC_Os03g50940.1
			LOC_Os03g51220.1
			LOC_Os03g51610.1
			LOC_Os03g51960.1
			LOC_Os03g51960.2
			LOC_Os03g52170.1
			LOC_Os03g52230.1
			LOC_Os03g52239.1
			LOC_Os03g52280.1
			LOC_Os03g52450.1
			LOC_Os03g52460.1
			LOC_Os03g52500.1
			LOC_Os03g52660.1
			LOC_Os03g52690.3
			LOC_Os03g52730.1
			LOC_Os03g52840.1
			LOC_Os03g52980.1
			LOC_Os03g53190.2
			LOC_Os03g53210.1
			LOC_Os03g53670.1
			LOC_Os03g53845.1
			LOC_Os03g53910.1
			LOC_Os03g54084.1
			LOC_Os03g54200.1
			LOC_Os03g54240.1
			LOC_Os03g54860.1
			LOC_Os03g54920.1
			LOC_Os03g54970.1
			LOC_Os03g55080.1
			LOC_Os03g55270.1
			LOC_Os03g55530.1
			LOC_Os03g55570.1
			LOC_Os03g55600.1
			LOC_Os03g55670.1
			LOC_Os03g55680.1
			LOC_Os03g55770.1
			LOC_Os03g55970.1
			LOC_Os03g56280.1
			LOC_Os03g56410.2
			LOC_Os03g56420.1
			LOC_Os03g56630.1
			LOC_Os03g56670.1
			LOC_Os03g56670.2
			LOC_Os03g56950.1
			LOC_Os03g57110.2
			LOC_Os03g57130.1
			LOC_Os03g57145.1
			LOC_Os03g57149.1
			LOC_Os03g57160.1
			LOC_Os03g57220.1
			LOC_Os03g57240.1
			LOC_Os03g57290.1
			LOC_Os03g57430.1
			LOC_Os03g57500.1
			LOC_Os03g57530.1
			LOC_Os03g57680.1
			LOC_Os03g57840.1
			LOC_Os03g57840.2
			LOC_Os03g57910.1
			LOC_Os03g58020.1
			LOC_Os03g58050.1
			LOC_Os03g58070.1
			LOC_Os03g58080.1
			LOC_Os03g58090.1
			LOC_Os03g58100.1
			LOC_Os03g58160.1
			LOC_Os03g58204.1
			LOC_Os03g58260.1
			LOC_Os03g58330.1
			LOC_Os03g58340.1
			LOC_Os03g58410.1
			LOC_Os03g58480.1
			LOC_Os03g58520.1
			LOC_Os03g58690.1
			LOC_Os03g58780.1
			LOC_Os03g58940.1
			LOC_Os03g59080.1
			LOC_Os03g59090.1
			LOC_Os03g59090.2
			LOC_Os03g59100.1
			LOC_Os03g59310.1
			LOC_Os03g59550.1
			LOC_Os03g59590.1
			LOC_Os03g59640.1
			LOC_Os03g59680.1
			LOC_Os03g59700.1
			LOC_Os03g60110.1
			LOC_Os03g60120.1
			LOC_Os03g60460.1
			LOC_Os03g60500.1
			LOC_Os03g60639.1
			LOC_Os03g60710.1
			LOC_Os03g60820.1
			LOC_Os03g60910.1
			LOC_Os03g60920.1
			LOC_Os03g60939.1
			LOC_Os03g61090.1
			LOC_Os03g61200.1
			LOC_Os03g61540.1
			LOC_Os03g61890.1
			LOC_Os03g61890.2
			LOC_Os03g62110.2
			LOC_Os03g62240.1
			LOC_Os03g62270.1
			LOC_Os03g62280.1
			LOC_Os03g62510.2
			LOC_Os03g62610.1
			LOC_Os03g62640.2
			LOC_Os03g62670.1
			LOC_Os03g62700.1
			LOC_Os03g62780.1
			LOC_Os03g63010.2
			LOC_Os03g63140.2
			LOC_Os03g63310.1
			LOC_Os03g63360.1
			LOC_Os03g63470.1
			LOC_Os03g63490.1
			LOC_Os03g63550.1
			LOC_Os03g63730.1
			LOC_Os03g63750.1
			LOC_Os03g63770.1
			LOC_Os03g63850.1
			LOC_Os03g63910.1
			LOC_Os03g63950.1
			LOC_Os03g64020.2
			LOC_Os03g64060.1
			LOC_Os03g64070.1
			LOC_Os03g64110.1
			LOC_Os03g64360.2
			LOC_Os03g64400.1
			LOC_Os04g01600.1
			LOC_Os04g02754.1
			LOC_Os04g02780.1
			LOC_Os04g02850.1
			LOC_Os04g02890.2
			LOC_Os04g03020.1
			LOC_Os04g03884.1
			LOC_Os04g04254.1
			LOC_Os04g05010.1
			LOC_Os04g09350.4
			LOC_Os04g09604.1
			LOC_Os04g10380.1
			LOC_Os04g11390.1
			LOC_Os04g11400.2
			LOC_Os04g12820.1
			LOC_Os04g16680.1
			LOC_Os04g16740.1
			LOC_Os04g16782.1
			LOC_Os04g16812.1
			LOC_Os04g16842.1
			LOC_Os04g17064.1
			LOC_Os04g17200.1
			LOC_Os04g20270.1
			LOC_Os04g20424.1
			LOC_Os04g20590.1
			LOC_Os04g20990.1
			LOC_Os04g21320.1
			LOC_Os04g21850.1
			LOC_Os04g22660.1
			LOC_Os04g22820.1
			LOC_Os04g23820.1
			LOC_Os04g23890.1
			LOC_Os04g23890.3
			LOC_Os04g24170.2
			LOC_Os04g25440.1
			LOC_Os04g25990.1
			LOC_Os04g26380.1
			LOC_Os04g26590.1
			LOC_Os04g27250.3
			LOC_Os04g27250.4
			LOC_Os04g27800.1
			LOC_Os04g27850.1
			LOC_Os04g30740.1
			LOC_Os04g31010.1
			LOC_Os04g31010.2
			LOC_Os04g31020.1
			LOC_Os04g31040.1
			LOC_Os04g31090.1
			LOC_Os04g31140.1
			LOC_Os04g31270.1
			LOC_Os04g31610.1
			LOC_Os04g31760.1
			LOC_Os04g31870.1
			LOC_Os04g31910.1
			LOC_Os04g32340.1
			LOC_Os04g32470.1
			LOC_Os04g32580.1
			LOC_Os04g32650.1
			LOC_Os04g32850.1
			LOC_Os04g33030.1
			LOC_Os04g33040.1
			LOC_Os04g33060.1
			LOC_Os04g33080.1
			LOC_Os04g33300.1
			LOC_Os04g33460.1
			LOC_Os04g33780.1
			LOC_Os04g33830.1
			LOC_Os04g33940.1
			LOC_Os04g34610.1
			LOC_Os04g34930.1
			LOC_Os04g34976.2
			LOC_Os04g35190.1
			LOC_Os04g35200.1
			LOC_Os04g35570.1
			LOC_Os04g35590.1
			LOC_Os04g35620.1
			LOC_Os04g35700.1
			LOC_Os04g35910.1
			LOC_Os04g36050.1
			LOC_Os04g36062.1
			LOC_Os04g36570.2
			LOC_Os04g36660.1
			LOC_Os04g36720.1
			LOC_Os04g37470.1
			LOC_Os04g37580.1
			LOC_Os04g37710.1
			LOC_Os04g37920.1
			LOC_Os04g37920.3
			LOC_Os04g37920.4
			LOC_Os04g37980.1
			LOC_Os04g38330.1
			LOC_Os04g38350.1
			LOC_Os04g38380.1
			LOC_Os04g38410.1
			LOC_Os04g38600.3
			LOC_Os04g38700.1
			LOC_Os04g38870.3
			LOC_Os04g38900.2
			LOC_Os04g38920.1
			LOC_Os04g38970.2
			LOC_Os04g39489.1
			LOC_Os04g39629.1
			LOC_Os04g39660.1
			LOC_Os04g39970.1
			LOC_Os04g40060.1
			LOC_Os04g40080.1
			LOC_Os04g40190.1
			LOC_Os04g40400.1
			LOC_Os04g40540.1
			LOC_Os04g41100.5
			LOC_Os04g41220.1
			LOC_Os04g41229.1
			LOC_Os04g41310.1
			LOC_Os04g41340.1
			LOC_Os04g41560.2
			LOC_Os04g41560.4
			LOC_Os04g41580.1
			LOC_Os04g41630.1
			LOC_Os04g41700.3
			LOC_Os04g41830.1
			LOC_Os04g41870.1
			LOC_Os04g41910.1
			LOC_Os04g41920.1
			LOC_Os04g41930.1
			LOC_Os04g42020.1
			LOC_Os04g42030.1
			LOC_Os04g42090.1
			LOC_Os04g42095.1
			LOC_Os04g42430.1
			LOC_Os04g42470.1
			LOC_Os04g42470.3
			LOC_Os04g42470.4
			LOC_Os04g42520.1
			LOC_Os04g42520.2
			LOC_Os04g42590.1
			LOC_Os04g42800.1
			LOC_Os04g42990.1
			LOC_Os04g43040.1
			LOC_Os04g43040.3
			LOC_Os04g43060.1
			LOC_Os04g43070.1
			LOC_Os04g43350.1
			LOC_Os04g43770.1
			LOC_Os04g43820.1
			LOC_Os04g43922.1
			LOC_Os04g43990.1
			LOC_Os04g44430.1
			LOC_Os04g44800.1
			LOC_Os04g44920.1
			LOC_Os04g44924.1
			LOC_Os04g45000.1
			LOC_Os04g45000.2
			LOC_Os04g45000.3
			LOC_Os04g45070.1
			LOC_Os04g45180.1
			LOC_Os04g45220.1
			LOC_Os04g45370.1
			LOC_Os04g45470.1
			LOC_Os04g45650.2
			LOC_Os04g45710.1
			LOC_Os04g45990.1
			LOC_Os04g46100.1
			LOC_Os04g46220.1
			LOC_Os04g46390.1
			LOC_Os04g46450.1
			LOC_Os04g46880.1
			LOC_Os04g47190.2
			LOC_Os04g47670.2
			LOC_Os04g47690.2
			LOC_Os04g47770.1
			LOC_Os04g47780.1
			LOC_Os04g47860.5
			LOC_Os04g47870.2
			LOC_Os04g48310.1
			LOC_Os04g48530.1
			LOC_Os04g48730.1
			LOC_Os04g48800.2
			LOC_Os04g48800.3
			LOC_Os04g48880.1
			LOC_Os04g49350.1
			LOC_Os04g49370.1
			LOC_Os04g49550.1
			LOC_Os04g49757.1
			LOC_Os04g49890.1
			LOC_Os04g49960.1
			LOC_Os04g50204.1
			LOC_Os04g51240.1
			LOC_Os04g51300.1
			LOC_Os04g51400.1
			LOC_Os04g51580.1
			LOC_Os04g51580.2
			LOC_Os04g51780.1
			LOC_Os04g51792.1
			LOC_Os04g51910.1
			LOC_Os04g52060.1
			LOC_Os04g52120.1
			LOC_Os04g52130.1
			LOC_Os04g52164.1
			LOC_Os04g52250.1
			LOC_Os04g52614.1
			LOC_Os04g52670.1
			LOC_Os04g52710.1
			LOC_Os04g53170.1
			LOC_Os04g53214.1
			LOC_Os04g53310.1
			LOC_Os04g53410.1
			LOC_Os04g53540.4
			LOC_Os04g53660.1
			LOC_Os04g53680.1
			LOC_Os04g54240.1
			LOC_Os04g54300.1
			LOC_Os04g54310.1
			LOC_Os04g54320.1
			LOC_Os04g54330.1
			LOC_Os04g54440.3
			LOC_Os04g54790.1
			LOC_Os04g55050.1
			LOC_Os04g55150.2
			LOC_Os04g55180.2
			LOC_Os04g55270.1
			LOC_Os04g55610.1
			LOC_Os04g55810.1
			LOC_Os04g56230.1
			LOC_Os04g56240.1
			LOC_Os04g56320.1
			LOC_Os04g56400.1
			LOC_Os04g56640.3
			LOC_Os04g56760.1
			LOC_Os04g56770.1
			LOC_Os04g56980.1
			LOC_Os04g57150.1
			LOC_Os04g57210.1
			LOC_Os04g57290.1
			LOC_Os04g57370.1
			LOC_Os04g57400.1
			LOC_Os04g57500.1
			LOC_Os04g57590.1
			LOC_Os04g58020.1
			LOC_Os04g58210.1
			LOC_Os04g58550.1
			LOC_Os04g58710.1
			LOC_Os04g58730.1
			LOC_Os04g58800.1
			LOC_Os04g58900.1
			LOC_Os04g58970.1
			LOC_Os04g59000.1
			LOC_Os04g59130.1
			LOC_Os04g59210.1
			LOC_Os04g59570.1
			LOC_Os04g59600.1
			LOC_Os04g59610.2
			LOC_Os05g01090.2
			LOC_Os05g01270.1
			LOC_Os05g01310.1
			LOC_Os05g01530.1
			LOC_Os05g01600.2
			LOC_Os05g01750.1
			LOC_Os05g01950.1
			LOC_Os05g02190.1
			LOC_Os05g02220.3
			LOC_Os05g02260.1
			LOC_Os05g02420.1
			LOC_Os05g02420.2
			LOC_Os05g02650.1
			LOC_Os05g02680.1
			LOC_Os05g03000.2
			LOC_Os05g03030.1
			LOC_Os05g03040.1
			LOC_Os05g03040.3
			LOC_Os05g03150.1
			LOC_Os05g03480.4
			LOC_Os05g03490.1
			LOC_Os05g03750.1
			LOC_Os05g04140.1
			LOC_Os05g04180.1
			LOC_Os05g04330.1
			LOC_Os05g04340.1
			LOC_Os05g04584.1
			LOC_Os05g04600.1
			LOC_Os05g04610.1
			LOC_Os05g04620.1
			LOC_Os05g04940.1
			LOC_Os05g05140.1
			LOC_Os05g05140.2
			LOC_Os05g05220.1
			LOC_Os05g05240.2
			LOC_Os05g05390.1
			LOC_Os05g05480.1
			LOC_Os05g05590.1
			LOC_Os05g05600.2
			LOC_Os05g05700.1
			LOC_Os05g05710.1
			LOC_Os05g05830.1
			LOC_Os05g05950.1
			LOC_Os05g06330.1
			LOC_Os05g06630.1
			LOC_Os05g06814.1
			LOC_Os05g06890.1
			LOC_Os05g07030.1
			LOC_Os05g07030.2
			LOC_Os05g07040.1
			LOC_Os05g07130.1
			LOC_Os05g07130.2
			LOC_Os05g07632.1
			LOC_Os05g07730.1
			LOC_Os05g07860.1
			LOC_Os05g07870.1
			LOC_Os05g08554.1
			LOC_Os05g08570.2
			LOC_Os05g08600.2
			LOC_Os05g08930.1
			LOC_Os05g09160.1
			LOC_Os05g09370.3
			LOC_Os05g09580.1
			LOC_Os05g10670.1
			LOC_Os05g10754.1
			LOC_Os05g10830.1
			LOC_Os05g10940.1
			LOC_Os05g11510.1
			LOC_Os05g11770.1
			LOC_Os05g12140.1
			LOC_Os05g13390.1
			LOC_Os05g13420.1
			LOC_Os05g13520.1
			LOC_Os05g14240.1
			LOC_Os05g14860.1
			LOC_Os05g15160.1
			LOC_Os05g15520.1
			LOC_Os05g18660.1
			LOC_Os05g19280.1
			LOC_Os05g19370.1
			LOC_Os05g20304.1
			LOC_Os05g22614.1
			LOC_Os05g22670.1
			LOC_Os05g22930.1
			LOC_Os05g22960.1
			LOC_Os05g23740.1
			LOC_Os05g23850.1
			LOC_Os05g24160.2
			LOC_Os05g24880.1
			LOC_Os05g25180.1
			LOC_Os05g25260.1
			LOC_Os05g25680.1
			LOC_Os05g25950.1
			LOC_Os05g26194.1
			LOC_Os05g26990.2
			LOC_Os05g26990.4
			LOC_Os05g27880.2
			LOC_Os05g27950.1
			LOC_Os05g28190.1
			LOC_Os05g28630.1
			LOC_Os05g28740.1
			LOC_Os05g28870.1
			LOC_Os05g28960.1
			LOC_Os05g28980.1
			LOC_Os05g28980.2
			LOC_Os05g29710.1
			LOC_Os05g29735.1
			LOC_Os05g29750.1
			LOC_Os05g29760.3
			LOC_Os05g30190.1
			LOC_Os05g30800.1
			LOC_Os05g30810.1
			LOC_Os05g30870.1
			LOC_Os05g31480.1
			LOC_Os05g31680.1
			LOC_Os05g32330.1
			LOC_Os05g32360.1
			LOC_Os05g32460.1
			LOC_Os05g32474.1
			LOC_Os05g32970.1
			LOC_Os05g32980.1
			LOC_Os05g33010.2
			LOC_Os05g33050.1
			LOC_Os05g33080.1
			LOC_Os05g33240.1
			LOC_Os05g33260.2
			LOC_Os05g33300.1
			LOC_Os05g33510.1
			LOC_Os05g33840.1
			LOC_Os05g33880.2
			LOC_Os05g34110.1
			LOC_Os05g34470.1
			LOC_Os05g34630.1
			LOC_Os05g34854.2
			LOC_Os05g34914.1
			LOC_Os05g35010.1
			LOC_Os05g35140.1
			LOC_Os05g35190.1
			LOC_Os05g35420.1
			LOC_Os05g35440.1
			LOC_Os05g35470.1
			LOC_Os05g36320.1
			LOC_Os05g36330.1
			LOC_Os05g36994.1
			LOC_Os05g37400.2
			LOC_Os05g37690.1
			LOC_Os05g37830.1
			LOC_Os05g38330.1
			LOC_Os05g38370.1
			LOC_Os05g38570.1
			LOC_Os05g38590.2
			LOC_Os05g38820.4
			LOC_Os05g38880.1
			LOC_Os05g39110.2
			LOC_Os05g39230.1
			LOC_Os05g39450.1
			LOC_Os05g39530.1
			LOC_Os05g40180.1
			LOC_Os05g40212.1
			LOC_Os05g40270.3
			LOC_Os05g40280.1
			LOC_Os05g41070.1
			LOC_Os05g41130.1
			LOC_Os05g41172.1
			LOC_Os05g41190.2
			LOC_Os05g41240.3
			LOC_Os05g41500.1
			LOC_Os05g41640.2
			LOC_Os05g41930.2
			LOC_Os05g41940.1
			LOC_Os05g42110.1
			LOC_Os05g42250.1
			LOC_Os05g42280.1
			LOC_Os05g42280.2
			LOC_Os05g42350.1
			LOC_Os05g43060.1
			LOC_Os05g43252.1
			LOC_Os05g43280.1
			LOC_Os05g43310.1
			LOC_Os05g43380.1
			LOC_Os05g43460.1
			LOC_Os05g43480.1
			LOC_Os05g43490.1
			LOC_Os05g43560.1
			LOC_Os05g43650.1
			LOC_Os05g43680.1
			LOC_Os05g43780.1
			LOC_Os05g43850.1
			LOC_Os05g44020.2
			LOC_Os05g44020.4
			LOC_Os05g44100.1
			LOC_Os05g44160.1
			LOC_Os05g44290.1
			LOC_Os05g44390.1
			LOC_Os05g44590.2
			LOC_Os05g45020.1
			LOC_Os05g45040.1
			LOC_Os05g45400.1
			LOC_Os05g45420.1
			LOC_Os05g45660.2
			LOC_Os05g45750.1
			LOC_Os05g45950.1
			LOC_Os05g46270.1
			LOC_Os05g46490.2
			LOC_Os05g46500.1
			LOC_Os05g46520.1
			LOC_Os05g46780.1
			LOC_Os05g47560.1
			LOC_Os05g47650.1
			LOC_Os05g47670.1
			LOC_Os05g48200.1
			LOC_Os05g48280.1
			LOC_Os05g48340.1
			LOC_Os05g48360.2
			LOC_Os05g48380.1
			LOC_Os05g48422.1
			LOC_Os05g48630.2
			LOC_Os05g48750.1
			LOC_Os05g48800.1
			LOC_Os05g48960.1
			LOC_Os05g49020.1
			LOC_Os05g49380.2
			LOC_Os05g49610.1
			LOC_Os05g49800.1
			LOC_Os05g49910.1
			LOC_Os05g50090.1
			LOC_Os05g50150.1
			LOC_Os05g50230.1
			LOC_Os05g50440.1
			LOC_Os05g50840.1
			LOC_Os05g50850.1
			LOC_Os05g50930.1
			LOC_Os05g51070.1
			LOC_Os05g51140.2
			LOC_Os05g51150.1
			LOC_Os05g51180.1
			LOC_Os05g51420.5
			LOC_Os05g51480.1
			LOC_Os06g01170.1
			LOC_Os06g01210.1
			LOC_Os06g01370.1
			LOC_Os06g01400.1
			LOC_Os06g01620.1
			LOC_Os06g01680.1
			LOC_Os06g01950.1
			LOC_Os06g02019.1
			LOC_Os06g02370.1
			LOC_Os06g03682.1
			LOC_Os06g03740.1
			LOC_Os06g03910.1
			LOC_Os06g03940.1
			LOC_Os06g03990.1
			LOC_Os06g04210.1
			LOC_Os06g04270.1
			LOC_Os06g04399.1
			LOC_Os06g04580.1
			LOC_Os06g04600.2
			LOC_Os06g04650.1
			LOC_Os06g04660.1
			LOC_Os06g04780.1
			LOC_Os06g04820.1
			LOC_Os06g04970.1
			LOC_Os06g05060.1
			LOC_Os06g05100.1
			LOC_Os06g05120.1
			LOC_Os06g05390.1
			LOC_Os06g05660.1
			LOC_Os06g05700.1
			LOC_Os06g05790.1
			LOC_Os06g05800.1
			LOC_Os06g05860.1
			LOC_Os06g05870.1
			LOC_Os06g05870.2
			LOC_Os06g06040.1
			LOC_Os06g06160.1
			LOC_Os06g06160.3
			LOC_Os06g06530.1
			LOC_Os06g06720.1
			LOC_Os06g06730.1
			LOC_Os06g07030.1
			LOC_Os06g07120.1
			LOC_Os06g07130.1
			LOC_Os06g07350.1
			LOC_Os06g07580.1
			LOC_Os06g07580.2
			LOC_Os06g07820.1
			LOC_Os06g08480.1
			LOC_Os06g08490.1
			LOC_Os06g08670.1
			LOC_Os06g08720.1
			LOC_Os06g08830.1
			LOC_Os06g09679.1
			LOC_Os06g09890.3
			LOC_Os06g09890.5
			LOC_Os06g09900.1
			LOC_Os06g10440.1
			LOC_Os06g10450.1
			LOC_Os06g11020.1
			LOC_Os06g11040.1
			LOC_Os06g11330.1
			LOC_Os06g11370.1
			LOC_Os06g11640.1
			LOC_Os06g11790.1
			LOC_Os06g12110.1
			LOC_Os06g12400.1
			LOC_Os06g12590.1
			LOC_Os06g12660.1
			LOC_Os06g12990.1
			LOC_Os06g13100.1
			LOC_Os06g13660.1
			LOC_Os06g14080.1
			LOC_Os06g14324.1
			LOC_Os06g14440.4
			LOC_Os06g15230.1
			LOC_Os06g15330.1
			LOC_Os06g15390.1
			LOC_Os06g15400.1
			LOC_Os06g17410.1
			LOC_Os06g18020.1
			LOC_Os06g19200.1
			LOC_Os06g19220.1
			LOC_Os06g19650.1
			LOC_Os06g19970.1
			LOC_Os06g20150.1
			LOC_Os06g20200.1
			LOC_Os06g21099.1
			LOC_Os06g21470.1
			LOC_Os06g21550.1
			LOC_Os06g21590.1
			LOC_Os06g22080.1
			LOC_Os06g22140.1
			LOC_Os06g22654.1
			LOC_Os06g22700.1
			LOC_Os06g22850.2
			LOC_Os06g22870.1
			LOC_Os06g22919.1
			LOC_Os06g22919.4
			LOC_Os06g22925.1
			LOC_Os06g23160.1
			LOC_Os06g23460.1
			LOC_Os06g23530.1
			LOC_Os06g23790.2
			LOC_Os06g24070.1
			LOC_Os06g24594.5
			LOC_Os06g27970.1
			LOC_Os06g28144.1
			LOC_Os06g28194.1
			LOC_Os06g28194.2
			LOC_Os06g28524.1
			LOC_Os06g29010.1
			LOC_Os06g29260.2
			LOC_Os06g29260.4
			LOC_Os06g29310.2
			LOC_Os06g29810.1
			LOC_Os06g30020.1
			LOC_Os06g30060.1
			LOC_Os06g30230.1
			LOC_Os06g30310.1
			LOC_Os06g30370.1
			LOC_Os06g30480.1
			LOC_Os06g31220.1
			LOC_Os06g33710.1
			LOC_Os06g34070.1
			LOC_Os06g34440.1
			LOC_Os06g34450.1
			LOC_Os06g34570.1
			LOC_Os06g35574.1
			LOC_Os06g36170.1
			LOC_Os06g36840.1
			LOC_Os06g37420.1
			LOC_Os06g37450.1
			LOC_Os06g38056.1
			LOC_Os06g38470.1
			LOC_Os06g39140.1
			LOC_Os06g39344.2
			LOC_Os06g39600.1
			LOC_Os06g39600.2
			LOC_Os06g39690.1
			LOC_Os06g39912.1
			LOC_Os06g40210.1
			LOC_Os06g40360.1
			LOC_Os06g40415.1
			LOC_Os06g40440.1
			LOC_Os06g40640.1
			LOC_Os06g40640.3
			LOC_Os06g40940.1
			LOC_Os06g41020.1
			LOC_Os06g41450.1
			LOC_Os06g41730.1
			LOC_Os06g41790.1
			LOC_Os06g41930.2
			LOC_Os06g41930.4
			LOC_Os06g42430.1
			LOC_Os06g42810.1
			LOC_Os06g43140.1
			LOC_Os06g43210.1
			LOC_Os06g43430.1
			LOC_Os06g43800.1
			LOC_Os06g43810.1
			LOC_Os06g43840.1
			LOC_Os06g43860.1
			LOC_Os06g43950.1
			LOC_Os06g43970.1
			LOC_Os06g43990.1
			LOC_Os06g44034.1
			LOC_Os06g44450.1
			LOC_Os06g44500.1
			LOC_Os06g44620.1
			LOC_Os06g44840.1
			LOC_Os06g45070.1
			LOC_Os06g45440.1
			LOC_Os06g45480.2
			LOC_Os06g45640.1
			LOC_Os06g45910.1
			LOC_Os06g46120.1
			LOC_Os06g46240.1
			LOC_Os06g46400.1
			LOC_Os06g46460.1
			LOC_Os06g46600.1
			LOC_Os06g47220.1
			LOC_Os06g47300.1
			LOC_Os06g47544.1
			LOC_Os06g47550.1
			LOC_Os06g47640.1
			LOC_Os06g47800.1
			LOC_Os06g47890.1
			LOC_Os06g47890.2
			LOC_Os06g48510.1
			LOC_Os06g48534.1
			LOC_Os06g48560.1
			LOC_Os06g48590.1
			LOC_Os06g48970.1
			LOC_Os06g49110.1
			LOC_Os06g49490.1
			LOC_Os06g49520.1
			LOC_Os06g49740.1
			LOC_Os06g49790.1
			LOC_Os06g49980.1
			LOC_Os06g50230.1
			LOC_Os06g50310.1
			LOC_Os06g50679.1
			LOC_Os06g50870.1
			LOC_Os06g51220.2
			LOC_Os06g51220.3
			LOC_Os06g51220.4
			LOC_Os06g51260.1
			LOC_Os06g51500.1
			LOC_Os07g01020.1
			LOC_Os07g01030.1
			LOC_Os07g01060.3
			LOC_Os07g01140.1
			LOC_Os07g01214.1
			LOC_Os07g01320.1
			LOC_Os07g01720.1
			LOC_Os07g01760.1
			LOC_Os07g01870.1
			LOC_Os07g01930.1
			LOC_Os07g02300.1
			LOC_Os07g02540.1
			LOC_Os07g02770.1
			LOC_Os07g02800.2
			LOC_Os07g02910.1
			LOC_Os07g03270.1
			LOC_Os07g03960.1
			LOC_Os07g04550.1
			LOC_Os07g04840.1
			LOC_Os07g05010.1
			LOC_Os07g05010.2
			LOC_Os07g05050.1
			LOC_Os07g05480.1
			LOC_Os07g05520.1
			LOC_Os07g06060.1
			LOC_Os07g06070.1
			LOC_Os07g06080.1
			LOC_Os07g06130.2
			LOC_Os07g06644.1
			LOC_Os07g06660.1
			LOC_Os07g06700.1
			LOC_Os07g06820.2
			LOC_Os07g06980.1
			LOC_Os07g07020.1
			LOC_Os07g07240.2
			LOC_Os07g07260.1
			LOC_Os07g07310.1
			LOC_Os07g07540.1
			LOC_Os07g07580.1
			LOC_Os07g07610.1
			LOC_Os07g07680.1
			LOC_Os07g08220.1
			LOC_Os07g08300.2
			LOC_Os07g08330.1
			LOC_Os07g08390.2
			LOC_Os07g08460.1
			LOC_Os07g08669.1
			LOC_Os07g08760.1
			LOC_Os07g08960.1
			LOC_Os07g09000.1
			LOC_Os07g09150.1
			LOC_Os07g09340.1
			LOC_Os07g09450.1
			LOC_Os07g09510.1
			LOC_Os07g09580.1
			LOC_Os07g09620.1
			LOC_Os07g09870.1
			LOC_Os07g10610.1
			LOC_Os07g10780.1
			LOC_Os07g10890.1
			LOC_Os07g11110.1
			LOC_Os07g11490.2
			LOC_Os07g12220.1
			LOC_Os07g12390.1
			LOC_Os07g12570.1
			LOC_Os07g12800.2
			LOC_Os07g13234.1
			LOC_Os07g13234.2
			LOC_Os07g13360.1
			LOC_Os07g13370.1
			LOC_Os07g13460.1
			LOC_Os07g13834.1
			LOC_Os07g13890.1
			LOC_Os07g14740.1
			LOC_Os07g15190.1
			LOC_Os07g15490.1
			LOC_Os07g15600.1
			LOC_Os07g15670.2
			LOC_Os07g17560.1
			LOC_Os07g18050.1
			LOC_Os07g18180.1
			LOC_Os07g18250.2
			LOC_Os07g18990.1
			LOC_Os07g20164.1
			LOC_Os07g22930.2
			LOC_Os07g23520.2
			LOC_Os07g23550.1
			LOC_Os07g25014.1
[truncated: 992 more rows]
