# Supplementary material for: Comparison of gene co-networks reveals the molecular mechanisms of the rice (Oryza sativa L.) response to Rhizoctonia solani AG1 IA infection
Source: Funct Integr Genomics. 2018 May 5;18(5):545–57. doi: 10.1007/s10142-018-0607-y (PMC6097106; doi:10.1007/s10142-018-0607-y)
Supplement: Supplementary file 5 — (XLSX 351 kb) [file 10142_2018_607_MOESM5_ESM.xlsx]

## Sheet: Sheet1
Table S4. Core resistant gene in TeQing
	TCK.1	TCK.2	TCK.3	T12.1	T12.2	T12.3	T24.1	T24.2	T24.3	T36.1	T36.2	T36.3	T48.1	T48.2	T48.3	T72.1	T72.2	T72.3	Module
LOC_Os01g01080.1	1.73239	1.61278	1.70757	1.75587	1.69897	1.64345	2.01284	2.26245	2.10037	1.9345	2.09342	1.98677	2.06446	2.02531	2.08991	2.01703	1.8451	2.01703	green
LOC_Os01g01340.1	3.45682	3.31806	3.37254	3.26316	3.01072	2.96095	3.19673	3.00518	3.1532	3.3006	3.16761	3.31429	3.18355	2.95231	3.10072	2.87795	3.54864	2.69723	blue
LOC_Os01g01340.2	1.6721	1.83885	1.83251	1.32222	1.17609	1.14613	1.34242	1.32222	1.36173	1.49136	1.36173	1.49136	1.44716	1.17609	1.34242	1.17609	1.61278	1	blue
LOC_Os01g01700.1	1.96848	2.04922	2.02938	1.90309	1.82607	1.80618	1.77085	1.81954	1.80618	1.94939	1.90849	1.95424	1.80618	1.81291	1.74036	1.85126	1.85126	1.83885	blue
LOC_Os01g01710.1	1.88081	1.60206	1.87506	1.81291	2.08636	2.07555	2.13988	2.49969	2.08991	2.19033	2.59439	2.35793	2.50106	2.58092	2.64246	2.13988	2.22011	2.31597	green
LOC_Os01g02090.1	1.47712	1.43136	1.47712	1.44716	1.41497	1.43136	1.44716	1.5682	1.51851	1.60206	1.53148	1.54407	1.49136	1.53148	1.4624	1.51851	1.44716	1.5563	magenta
LOC_Os01g02390.1	1.04139	1.11394	1.11394	1.64345	1.34242	1.39794	1.34242	1.4624	1.49136	1.51851	1.53148	1.49136	1.39794	1.60206	1.4624	1.5682	1.34242	1.62325	green
LOC_Os01g02400.1	1.14613	1.11394	1.11394	1.49136	1.47712	1.51851	1.23045	1.30103	1.27875	1.41497	1.32222	1.38021	1.23045	1.25527	1.17609	1.34242	1.23045	1.36173	red
LOC_Os01g02560.1	1.25527	1.17609	1.20412	1	1.25527	1.20412	0.90309	0.69897	0.954243	1.27875	1.07918	1.14613	0.954243	0.90309	0.778151	1.07918	0.954243	1.07918	blue
LOC_Os01g02720.2	1.38021	1.20412	1.07918	1.4624	1.39794	1.43136	1	1.11394	1.20412	1.30103	1.07918	1.17609	1.27875	1.25527	1.20412	1.20412	1.38021	1.25527	turquoise
LOC_Os01g02880.1	1.57978	1.39794	1.51851	1.39794	1.30103	1.27875	1.60206	1.6902	1.59106	1.65321	1.75587	1.75587	1.75587	1.50515	1.64345	1.5563	1.59106	1.53148	magenta
LOC_Os01g02900.1	1.6721	1.14613	1.32222	1.6902	1.41497	1.50515	2.18184	1.9345	2.17609	1.32222	1.36173	1.39794	1.64345	1.34242	1.51851	1.23045	1.64345	1.23045	cyan
LOC_Os01g03310.1	1.27875	0.954243	1.04139	2.0607	1.43136	1.23045	2.02119	2.01284	1.95904	1.85126	2.30535	2.14301	1.79934	1.49136	1.63347	1.79239	2.34044	1.93952	brown
LOC_Os01g03320.1	0.477121	0.477121	0.30103	1.74036	0.954243	0.60206	1.32222	1.39794	1.38021	1.20412	1.66276	1.51851	1.11394	0.845098	0.90309	1.11394	1.716	1.30103	brown
LOC_Os01g03340.1	2.79239	2.81757	3.03902	2.67669	2.3075	2.32015	3.32284	3.63458	3.46909	3.38112	3.86623	3.70338	3.83493	3.88587	3.91714	3.61289	3.45606	3.69161	green
LOC_Os01g03360.1	0	0.30103	2.18752	0.60206	0.30103	0	2.27416	2.88536	2.53403	2.63246	3.44529	3.14019	3.21245	3.47114	3.43201	2.72263	2.96848	3.0667	green
LOC_Os01g03390.1	2.02531	1.8451	2.73878	2.02938	1.6902	1.49136	2.54654	3.10551	2.7679	3.04376	3.64048	3.47756	3.7129	3.87256	3.84073	3.58782	3.44948	3.65992	black
LOC_Os01g03730.1	0.69897	0.30103	0.60206	0.90309	0.90309	0.477121	0.69897	0.778151	0.60206	1	1.36173	1.4624	1.23045	1.41497	1.14613	1.72428	0.90309	1.81954	black
LOC_Os01g03914.1	1.68124	1.63347	1.62325	1.4624	1.38021	1.34242	1.25527	1.38021	1.38021	1.5682	1.54407	1.57978	1.47712	1.69897	1.50515	1.77815	1.61278	1.78533	pink
LOC_Os01g03914.2	0.954243	0.90309	1.07918	0.60206	0.477121	0.30103	0.60206	0.845098	0.778151	0.778151	1.23045	1.07918	1.04139	1.27875	1.17609	1.30103	0.90309	1.34242	black
LOC_Os01g04050.1	1.25527	1.11394	1	2.15534	1.76343	1.85733	2.78462	2.68931	2.65706	2.64147	2.93852	2.85612	2.10721	2.13033	1.9345	2.07918	2.79169	2.1038	brown
LOC_Os01g04330.1	1.34242	1.57978	1.34242	1.64345	1.61278	0.954243	2.11059	2.31806	2.21219	1.77085	1.86332	1.79934	1.62325	1.5563	1.59106	2.03342	1.74819	1.90309	brown
LOC_Os01g04350.1	1.95904	1.99123	2.03342	1.91381	1.89763	1.97772	1.90849	1.5682	1.76343	1.73239	1.39794	1.53148	1.78533	1.79239	1.6902	1.8451	1.96379	1.78533	yellow
LOC_Os01g04800.1	2.77743	2.7332	2.72016	2.83059	2.75664	2.81889	2.53529	2.61384	2.5563	2.55751	2.42325	2.48144	2.63949	2.5563	2.51455	2.59879	2.66558	2.5563	yellow
LOC_Os01g05490.1	2.74974	2.62634	2.67943	2.76193	2.74273	2.77815	2.61384	2.55751	2.60423	2.79518	2.63548	2.71012	2.57054	2.54033	2.49969	2.61384	2.66558	2.57864	turquoise
LOC_Os01g05630.1	1.43136	1.32222	1.27875	1.43136	1.23045	1.25527	1.20412	1.32222	1.30103	1.36173	1.59106	1.49136	1.34242	1.47712	1.34242	1.60206	1.38021	1.59106	pink
LOC_Os01g05650.1	2.53908	2.5563	2.51587	2.48287	2.54407	2.39794	2.34242	2.43616	2.33041	2.52763	2.52504	2.65992	2.22272	2.06446	2.17319	2.57171	2.3075	2.55991	blue
LOC_Os01g07120.1	1.17609	1.23045	1.14613	1.04139	0.954243	0.90309	1.59106	1.6721	1.73239	1.20412	1.43136	1.25527	1.14613	1.17609	1.27875	1.34242	1.20412	1.23045	brown
LOC_Os01g07530.1	1.51851	1.64345	1.61278	1.66276	1.75587	1.68124	1.36173	1.5563	1.53148	1.44716	1.39794	1.32222	1.5563	1.65321	1.44716	1.64345	1.51851	1.5682	yellow
LOC_Os01g07760.1	1.54407	0.845098	0.954243	1.82607	1.53148	1.44716	1.51851	1.76343	1.64345	1.64345	1.50515	1.57978	1.74036	1.81291	1.77085	1.81954	1.86923	1.78533	purple
LOC_Os01g07760.2	2.06819	2.07555	2.08991	2.25527	1.99564	1.92942	2.0086	2.27646	2.22272	2.24797	2.21484	2.17898	2.19312	2.25285	2.15534	2.26951	2.28556	2.27646	black
LOC_Os01g07870.1	1.68124	1.23045	1.34242	1.9345	1.72428	1.75587	2	2.19033	2.12057	1.85126	1.69897	1.74036	1.6902	1.76343	1.716	1.70757	1.92428	1.73239	salmon
LOC_Os01g08300.1	1.95904	1.86923	1.83885	1.66276	1.6721	1.74819	1.88649	2.00432	1.98677	2.38739	2.24551	2.34635	1.85126	1.43136	1.54407	1.53148	1.86332	1.44716	lightcyan
LOC_Os01g08700.1	1.81954	0	0	1.57978	1.47712	1.43136	1.77815	1.51851	1.75587	1.96379	1.6721	1.91381	1.41497	1.53148	1.4624	1.32222	2.0607	1.25527	purple
LOC_Os01g08700.3	1.6721	2	1.85126	1.20412	1.30103	1.20412	1.57978	1.43136	1.51851	1.78533	1.68124	1.78533	1.44716	1.25527	1.30103	1.34242	1.81291	1.20412	blue
LOC_Os01g08700.5	1.07918	1.39794	1.60206	0.69897	0.954243	0.30103	1.27875	1.32222	1.23045	1.07918	1.44716	1.07918	1.11394	1.07918	0.845098	0.954243	1.17609	1.30103	magenta
LOC_Os01g08700.8	1.70757	1.70757	1.716	0.90309	1	1.04139	1.44716	1.4624	1.49136	1.54407	1.38021	1.61278	1.30103	1.38021	1.36173	1.20412	1.63347	1.07918	greenyellow
LOC_Os01g08860.1	0	0.30103	0	0	0	0	0	0	0.30103	0.30103	0.69897	0.30103	0	0.30103	0.30103	0.30103	0	0.30103	grey
LOC_Os01g09100.1	1	0.778151	0.778151	1.07918	0.69897	0.69897	1.41497	1.49136	1.41497	1.25527	1.27875	1.25527	1.34242	1.39794	1.36173	1.30103	1.39794	1.23045	green
LOC_Os01g09320.1	1.87506	1.90309	1.8451	2.11394	2.17898	2.16732	1.90849	1.90849	1.89209	1.86923	1.74819	1.66276	1.87506	2.0086	1.83251	1.89209	1.79934	1.8451	yellow
LOC_Os01g09800.1	1.59106	1.30103	1.38021	1.59106	1.30103	1.34242	1.83885	1.83885	1.86923	1.89763	1.93952	1.81954	1.57978	1.64345	1.63347	1.6721	1.82607	1.75587	green
LOC_Os01g10400.1	2.91855	2.84942	2.87506	2.5172	2.74507	2.67761	2.52114	2.1959	2.54407	2.62014	2.48144	2.61172	2.39967	2.14613	2.34439	2.58092	2.44716	2.47712	blue
LOC_Os01g10400.2	3.95961	3.99791	3.96642	3.51481	3.77129	3.70791	3.58013	3.24502	3.50024	3.70364	3.5412	3.6755	3.43233	3.08743	3.27738	3.64395	3.52466	3.52101	blue
LOC_Os01g10840.1	1.49136	1.4624	1.50515	1.51851	1.44716	1.50515	1.44716	1.51851	1.47712	1.5563	1.4624	1.50515	1.39794	1.34242	1.36173	1.38021	1.49136	1.38021	tan
LOC_Os01g11414.1	1.20412	0.90309	1	1.27875	1.23045	1.17609	0.954243	1	0.954243	1.20412	0.60206	1.04139	0.845098	0.90309	0.778151	1	1.11394	1	turquoise
LOC_Os01g11520.1	1.66276	1.14613	1.39794	1.11394	0.845098	0.90309	1.51851	1.4624	1.50515	1	1	1	1.20412	1.17609	1.17609	1.11394	1.39794	1.11394	greenyellow
LOC_Os01g13170.1	1.89763	1.75587	1.77085	1.89209	1.91381	1.89763	1.63347	1.65321	1.65321	1.88081	1.66276	1.72428	1.76343	1.74819	1.6721	1.8451	1.88081	1.78533	turquoise
LOC_Os01g13370.1	1.27875	1.38021	1.34242	1.51851	1.49136	1.49136	1.25527	1.30103	1.34242	1.38021	1.32222	1.30103	1.30103	1.27875	1.27875	1.36173	1.30103	1.39794	turquoise
LOC_Os01g13460.1	1.36173	1.30103	1.27875	1.51851	1.41497	1.44716	1.20412	1.30103	1.27875	1.4624	1.30103	1.32222	1.27875	1.25527	1.23045	1.39794	1.36173	1.38021	red
LOC_Os01g14410.1	1.32222	1.83251	1.59106	1.62325	1.59106	1.51851	1.27875	1.53148	1.44716	1.11394	0.954243	1.04139	1.38021	1.59106	1.25527	1.38021	0.845098	1.41497	yellow
LOC_Os01g14440.1	2.03743	1.6902	1.80618	1.73239	1.5682	1.54407	2.2833	2.36361	2.38739	1.87506	2.11059	1.94448	2.01703	2.13988	2.18752	2.42813	1.96848	2.2878	brown
LOC_Os01g15310.1	1.64345	1.716	1.6902	1.51851	1.4624	1.41497	1.53148	1.61278	1.59106	1.64345	1.65321	1.60206	1.53148	1.57978	1.53148	1.5563	1.5682	1.53148	magenta
LOC_Os01g15470.1	1.20412	1.27875	1.11394	1.07918	1.17609	1.20412	1.14613	1.11394	1.14613	1.39794	1.39794	1.41497	1.23045	1.14613	1.20412	1.27875	1.25527	1.30103	lightgreen
LOC_Os01g15470.3	1	0.69897	0.90309	1.11394	1.07918	1.04139	1.04139	1.11394	0.954243	1.14613	1.17609	1.11394	1	1.14613	1.04139	1.07918	1.07918	0.954243	purple
LOC_Os01g16430.1	1.716	1.65321	1.65321	1.50515	1.4624	1.43136	1.23045	1.23045	1.23045	1.74819	1.79239	1.77085	1.6902	1.77815	1.716	1.81291	1.6902	1.88649	pink
LOC_Os01g18210.1	1.43136	1.17609	1.32222	1.17609	1.34242	1.32222	1.27875	1.43136	1.32222	1.4624	1.43136	1.51851	1.5563	1.20412	1.4624	1.32222	1.30103	1.38021	grey
LOC_Os01g18584.1	1.6721	1.38021	1.51851	1.60206	1.51851	1.4624	1.73239	2.06446	1.90309	1.6721	1.87506	1.73239	2.03342	1.93952	2.05308	2.25042	1.89763	2.20683	green
LOC_Os01g18670.1	1.57978	1.20412	1.27875	1.89209	1.54407	1.5682	1.78533	1.91908	1.91908	1.8451	1.69897	1.77085	1.69897	1.716	1.716	1.63347	1.81954	1.63347	salmon
LOC_Os01g18800.1	1.82607	1.75587	1.79934	1.76343	2.03743	2.08636	1.5682	1.41497	1.47712	1.39794	1.47712	1.36173	1.62325	1.6721	1.51851	1.97313	1.4624	1.85126	yellow
LOC_Os01g18840.1	1	1.17609	1.14613	1.23045	1.59106	1.49136	0.69897	0.60206	0.60206	1.36173	1	1.11394	0.845098	0.69897	0.69897	1.04139	0.69897	0.954243	turquoise
LOC_Os01g19800.1	0.30103	0.60206	0.69897	0.778151	0.845098	0.60206	1.25527	1.716	1.57978	1.20412	1.39794	1.32222	1.30103	1.44716	1.39794	1.68124	1.07918	1.5682	green
LOC_Os01g21250.1	3.16107	2.8014	2.97589	3.51014	3.4624	3.53466	4.37075	4.14977	4.24167	3.38507	3.74374	3.56312	3.71925	3.5849	3.73815	3.88201	3.46953	3.79969	brown
LOC_Os01g22010.1	2.61805	2.59439	2.58546	2.72263	2.77452	2.88309	2.94547	2.64542	2.85552	2.24304	2.29885	2.25768	2.66558	2.54777	2.57519	2.62634	2.45637	2.61066	grey
LOC_Os01g22010.3	1.43136	1.39794	1.36173	1.4624	1.61278	1.63347	1.86332	1.53148	1.74036	1	1.23045	1.07918	1.41497	1.25527	1.34242	1.32222	1.25527	1.41497	grey
LOC_Os01g22010.4	0.90309	0.845098	0.845098	0.90309	0.778151	0.954243	1.6902	1.25527	1.57978	0.477121	0.845098	0.60206	0.778151	0.69897	0.69897	0.90309	0.477121	0.477121	cyan
LOC_Os01g22249.1	2.19033	2.33846	2.34635	2.26951	2.0607	2.02938	1.9345	2.01703	2.02938	2.26951	1.92428	2.02119	2.14922	2.18469	2.08279	2.233	2.12057	2.23805	blue
LOC_Os01g22352.1	0.30103	0.477121	0.778151	0.845098	0.477121	0.60206	0.845098	1.04139	0.69897	1.07918	1.38021	1.34242	1.76343	1.94448	1.87506	2.1959	1.73239	2.0086	black
LOC_Os01g22370.1	1.64345	1.61278	1.65321	1.6721	1.34242	1.38021	1.57978	1.716	1.63347	1.73239	1.60206	1.5563	1.54407	1.50515	1.53148	1.64345	1.73239	1.6721	grey
LOC_Os01g22990.1	1.61278	1.79239	1.79934	1.59106	1.54407	1.54407	1.43136	1.43136	1.4624	1.82607	1.73239	1.79934	1.53148	1.50515	1.43136	1.59106	1.59106	1.54407	blue
LOC_Os01g24710.1	0.60206	0	2.41996	0.60206	0.477121	0.30103	0.778151	1.14613	0.954243	2.34044	3.25551	3.00647	3.23045	3.81451	3.56632	3.54851	3.04689	3.70902	black
LOC_Os01g25820.1	1.11394	1.20412	1.20412	1.32222	1.20412	1.14613	1.36173	1.23045	1.32222	1.41497	1.17609	1.30103	1.17609	1.11394	1.14613	0.845098	1.51851	0.845098	grey
LOC_Os01g27140.1	1.92428	2.16137	2.12057	1.87506	1.99564	2.00432	1.66276	1.47712	1.47712	1.59106	1.49136	1.44716	1.47712	1.51851	1.36173	1.54407	1.63347	1.20412	yellow
LOC_Os01g27750.1	0.60206	0.477121	0.60206	1	0.778151	0.845098	1.82607	2.04922	1.90849	1.41497	1.66276	1.53148	1.51851	1.51851	1.57978	1.14613	1.44716	1.25527	brown
LOC_Os01g28450.1	0.30103	0.30103	0.477121	0.30103	0.30103	0.30103	0.60206	0.477121	0.477121	0.69897	1.04139	0.69897	1.30103	0.90309	1.20412	1.30103	1.20412	1.25527	black
LOC_Os01g28500.1	0.30103	0.30103	0.30103	1.63347	1.11394	1.36173	1.49136	1.14613	1.23045	0.69897	0.954243	0.90309	1.44716	1.49136	1.63347	1.6721	2.47567	1.716	grey
LOC_Os01g28970.2	0.30103	0.30103	0.30103	0.30103	0.477121	0	0.60206	1.04139	0.69897	0.69897	1.53148	1.17609	1.04139	1.41497	1.36173	1.78533	0.60206	1.85126	green
LOC_Os01g31680.1	2.00432	1.86332	1.91908	1.83251	1.88081	1.92428	1.6902	1.5682	1.59106	1.94448	1.83885	1.92942	1.85126	1.82607	1.83251	1.85126	1.83251	1.79934	turquoise
LOC_Os01g31870.1	1.76343	1.77085	1.76343	1.66276	1.68124	1.69897	1.4624	1.43136	1.5563	1.66276	1.32222	1.50515	1.51851	1.49136	1.47712	1.43136	1.62325	1.34242	yellow
LOC_Os01g32660.1	1.43136	1.17609	1.32222	1.44716	1.32222	1.43136	1.5563	1.5563	1.50515	1.47712	1.41497	1.4624	1.27875	1.14613	1.30103	1.34242	1.43136	1.27875	salmon
LOC_Os01g33800.1	1.39794	1.30103	1.32222	1.64345	1.63347	1.63347	1.25527	1.34242	1.23045	1.53148	1.36173	1.39794	1.36173	1.44716	1.30103	1.4624	1.59106	1.47712	turquoise
LOC_Os01g34060.1	1.32222	1.20412	1.23045	1.87506	1.9345	1.94939	1.07918	1.14613	0.954243	1.38021	1.11394	1.30103	1.4624	1.32222	1.25527	1.25527	1.44716	1.30103	turquoise
LOC_Os01g36220.1	0.69897	1.07918	0.954243	0.90309	0.90309	1	0.477121	0.477121	0.477121	1.04139	0.90309	0.954243	0.90309	1	0.845098	1.17609	0.69897	1.25527	pink
LOC_Os01g36890.2	1.39794	1.25527	1.34242	1.39794	1.32222	1.27875	1.41497	1.47712	1.41497	1.4624	1.32222	1.43136	1.32222	1.27875	1.25527	1.27875	1.36173	1.32222	salmon
LOC_Os01g37560.1	2.00432	1.80618	1.86923	2.36549	2.13672	2.13988	1.94448	2.08636	2.01284	2.09342	1.94939	1.94448	1.94939	2.02938	1.94448	2.04139	2.20952	2.07555	red
LOC_Os01g37560.2	1.25527	0.69897	0.477121	1.59106	1.27875	1.04139	1	0.954243	1.04139	1.07918	0.69897	0.954243	1.30103	1.44716	1.04139	1.30103	1.25527	1.17609	purple
LOC_Os01g37690.1	2.16732	1.91381	1.96379	1.99123	2.21748	2.25527	1.41497	1.39794	1.4624	1.49136	1.23045	1.39794	1.77815	1.59106	1.60206	1.76343	1.59106	1.63347	yellow
LOC_Os01g37690.2	1.5563	1.25527	1.41497	1.43136	1.54407	1.5563	1	0.778151	0.778151	1.07918	0.69897	1.04139	0.778151	0.69897	1.11394	0.845098	1.11394	0.60206	yellow
LOC_Os01g37910.1	2.17026	1.63347	1.85126	1.95904	2.04532	2.02531	1.64345	1.69897	1.59106	2.15836	2.15229	2.22531	2	1.95424	1.94939	2.25285	1.97772	2.18752	pink
LOC_Os01g40094.1	0.60206	0.778151	0.845098	1.14613	1.17609	0.90309	1.36173	1.66276	1.53148	1.23045	1.43136	1.39794	1.23045	1.32222	1.25527	1.70757	1.34242	1.61278	white
LOC_Os01g40260.1	0.90309	0.30103	0.845098	1.25527	1	1	1.4624	1.53148	1.44716	1.11394	1.38021	1.27875	1.83251	1.65321	1.77815	1.5682	1.77085	1.54407	green
LOC_Os01g40430.1	0	0	0.845098	0.30103	0	0	1.86923	2.21484	2.05308	1.11394	1.83885	1.36173	1.74036	2.12385	2.11059	2.29003	1.36173	2.233	green
LOC_Os01g40590.1	1.30103	1.30103	1.25527	1.36173	1.27875	1.30103	0.90309	0.845098	0.845098	1.44716	1.27875	1.32222	1.11394	1.20412	1.04139	1.25527	1.20412	1.27875	pink
LOC_Os01g41430.1	0.30103	0.30103	0.477121	1.07918	0.778151	0.90309	1.97313	2.17609	2.08636	1.04139	1.39794	1.34242	1.50515	1.47712	1.61278	1.32222	1.04139	1.23045	brown
LOC_Os01g42190.1	1.30103	1.17609	1.20412	0.477121	0.778151	0.69897	1.6902	1.53148	1.64345	1	1.07918	1.07918	1.04139	0.778151	1.07918	1.39794	1.5682	1.20412	greenyellow
LOC_Os01g42380.1	0.69897	0.477121	0.90309	1	0.845098	0.90309	2.4216	2.55023	2.58546	1.716	2.33445	2.04139	2.12385	2.25527	2.33244	2.34242	1.77085	2.17026	green
LOC_Os01g42410.1	0.845098	0.69897	0.90309	1.17609	0.954243	1	1.78533	1.81291	1.85733	1.54407	1.68124	1.65321	1.70757	1.77085	1.80618	1.72428	1.60206	1.70757	green
LOC_Os01g42650.1	1.49136	1.64345	1.60206	1.44716	1.34242	1.39794	1.5682	1.57978	1.57978	1.63347	1.66276	1.6721	1.54407	1.49136	1.57978	1.47712	1.60206	1.51851	magenta
LOC_Os01g43540.1	2.10721	2.36736	2.30103	2.0086	1.89763	1.9345	2.1038	2.16732	2.14301	2.17898	2.10037	2.14613	2.01284	2.0086	1.97313	2.02119	1.96379	2.02119	orange
LOC_Os01g45200.1	1	1.04139	1.04139	1.27875	1.25527	1.30103	1.92428	1.97772	2.01284	1.04139	1.44716	1.27875	1.47712	1.36173	1.53148	1.47712	1.17609	1.38021	brown
LOC_Os01g45274.1	2.84634	2.233	2.52375	2.93651	3.56996	3.67367	2.59218	2.38021	2.3927	1.97313	1.65321	1.81291	2.87564	2	2.74273	2.07188	2.91381	1.32222	grey60
LOC_Os01g45274.2	1.90309	2.30963	2.31806	0	0	0	2.16435	2.06446	2.13354	2.21748	2.02938	2.1038	0	1.89763	1.74036	1.97313	0	2.02119	magenta
LOC_Os01g45274.3	1.98227	0.778151	0.90309	2.10721	2.42488	2.43457	1.11394	0.778151	0.60206	0.778151	0.60206	0.69897	2.06819	1.30103	1.70757	1.04139	1.97772	0	grey60
LOC_Os01g45274.4	0.477121	2.62634	2.31806	0.30103	0.30103	0.477121	2.18184	1.81291	2.14922	1.716	1.72428	1.83885	0.477121	0.30103	0	0	0.30103	0.954243	lightcyan
LOC_Os01g45830.1	0.954243	1	1	0.954243	0.845098	0.845098	0.954243	1.04139	1	0.845098	1	1	1.11394	1.07918	1.04139	1.07918	1.11394	1.11394	black
LOC_Os01g45990.1	1.27875	1.23045	1.30103	0.954243	0.845098	0.90309	1.44716	1.14613	1.44716	0.954243	1.04139	0.954243	1.11394	1.07918	1.11394	0.954243	1.14613	0.90309	greenyellow
LOC_Os01g46440.1	0.845098	0.30103	0.90309	0.60206	0.477121	0.845098	2.3075	2.7679	2.48001	1.54407	2.08279	1.74819	1.8451	2.01284	2.03342	2.52375	1.41497	2.31597	green
LOC_Os01g46610.1	2.16137	1.98677	2.10037	2.21484	2.05308	2.03342	2.67761	2.83822	2.75051	2.50243	2.7364	2.66839	2.58883	2.60206	2.65225	2.5682	2.44091	2.57978	green
LOC_Os01g46800.1	1.54407	1.38021	1.49136	1.20412	1.04139	1.04139	1.4624	1.32222	1.62325	1.36173	1.34242	1.34242	1.38021	1.34242	1.43136	1.50515	1.27875	1.53148	magenta
LOC_Os01g47070.1	1.76343	1.39794	1.47712	1.72428	1.54407	1.60206	1.54407	1.57978	1.6902	1.90849	1.90309	1.90309	1.97772	2.17319	1.98677	2.53403	2.18469	2.65128	black
LOC_Os01g47530.1	1.47712	0.954243	1	1.72428	1.74036	1.76343	1.32222	1.43136	1.39794	1.53148	1.34242	1.41497	1.44716	1.62325	1.47712	1.44716	1.54407	1.51851	purple
LOC_Os01g47530.3	1.17609	1.50515	1.49136	0.778151	1.20412	1.11394	1.39794	1.41497	1.25527	1.53148	1.4624	1.4624	1.04139	0.69897	0.845098	1	0.90309	0.954243	lightcyan
LOC_Os01g47560.1	1.20412	1.04139	1.04139	1.17609	1	0.954243	1.07918	1.36173	1.25527	1.17609	1.32222	1.20412	1.23045	1.30103	1.25527	1.61278	1.14613	1.51851	green
LOC_Os01g47760.1	1.78533	1.5563	1.65321	1.5682	1.34242	1.23045	2.02119	2.01703	2.11059	1.62325	1.73239	1.50515	1.6902	1.86923	1.82607	2.02938	1.77085	1.97313	brown
LOC_Os01g47900.1	1.30103	1	1	1.4624	1.49136	1.50515	1.07918	0.954243	1.11394	1.04139	0.60206	0.845098	1.14613	0.954243	0.954243	0.845098	1.25527	0.60206	grey60
LOC_Os01g48190.1	1.85126	1.86923	1.81291	1.87506	1.76343	1.74819	2.04139	1.98677	2.06446	1.81954	1.81291	1.77085	1.77085	1.76343	1.77815	1.81954	1.79934	1.79239	cyan
LOC_Os01g48370.1	1.60206	1.50515	1.53148	1.78533	1.74819	1.76343	1.39794	1.43136	1.41497	1.53148	1.34242	1.44716	1.44716	1.43136	1.38021	1.41497	1.6721	1.39794	red
LOC_Os01g49190.1	2.11059	2.01284	2.04532	2.13354	2.04532	2.04922	1.94448	1.95904	1.97772	2.17898	2.07188	2.14613	2.11059	2.03342	2.02119	2.02531	2.12057	2.03743	midnightblue
LOC_Os01g49290.1	2.24551	2.32838	2.26951	1.97772	1.91381	1.83251	1.9345	1.87506	1.87506	2.06446	1.9345	2.04922	2.07188	1.85126	1.91908	1.96379	2.04532	1.9345	blue
LOC_Os01g49680.1	1.43136	1.39794	1.43136	1.43136	1.43136	1.43136	1.34242	1.39794	1.39794	1.4624	1.39794	1.41497	1.39794	1.39794	1.38021	1.38021	1.41497	1.39794	turquoise
LOC_Os01g49770.1	1.85126	1.49136	1.54407	1.99564	1.98227	2.02119	1.53148	1.50515	1.4624	1.66276	1.59106	1.63347	1.6721	1.68124	1.6721	1.77085	1.86923	1.74819	turquoise
LOC_Os01g50100.1	0.845098	0.60206	0.845098	1.27875	1.17609	1.20412	2.48714	2.44248	2.49554	1.43136	1.89209	1.63347	1.81291	1.90849	2.00432	2.38382	1.53148	2.15836	brown
LOC_Os01g50160.1	0.477121	0.477121	0.60206	0.477121	0.60206	0.60206	0.60206	0.69897	0.60206	0.60206	1.07918	0.69897	0.90309	1.34242	1.17609	1.63347	0.69897	1.64345	black
LOC_Os01g50410.1	0.954243	1.17609	1.17609	1.14613	0.845098	1	2.10721	1.85733	2.06819	1.23045	1.57978	1.39794	1.69897	1.83885	1.89209	2.15534	1.32222	1.90309	brown
LOC_Os01g50420.1	0.477121	0.60206	0.60206	0.954243	0.60206	0.778151	2.21484	1.96379	2.17026	1.04139	1.53148	1.27875	1.49136	1.64345	1.80618	2.22531	1.14613	1.86923	brown
LOC_Os01g50770.1	1.716	1.5682	1.64345	1.79934	1.69897	1.69897	1.78533	1.86923	1.83251	1.77085	1.69897	1.73239	1.68124	1.72428	1.6721	1.716	1.78533	1.69897	salmon
LOC_Os01g51360.1	1.8451	1.89209	1.89209	1.90309	1.97313	1.96848	1.69897	1.50515	1.61278	1.75587	1.4624	1.60206	1.75587	1.75587	1.64345	1.41497	1.57978	1.39794	yellow
LOC_Os01g51360.2	1.9345	1.54407	1.60206	2.11059	2.10037	2.09691	1.36173	1.36173	1.34242	1.60206	1.23045	1.32222	1.66276	1.5563	1.54407	1.44716	1.59106	1.47712	yellow
LOC_Os01g51410.1	2.42975	2.20952	2.22789	2.59329	2.78604	2.83315	2.04532	2.15836	2.14301	2.24304	1.83251	1.96848	2.40824	2.29885	2.24551	2.44404	2.02119	2.37291	yellow
LOC_Os01g51420.1	1.34242	1.20412	1.25527	1.34242	1.39794	1.39794	1.32222	1.5682	1.43136	1.44716	1.47712	1.4624	1.43136	1.4624	1.4624	1.54407	1.36173	1.51851	green
LOC_Os01g51570.1	1.716	1.62325	1.61278	2.26951	1.97772	1.97313	2.55023	2.18752	2.56348	2.06446	2.04139	2.01703	2.08991	2.34242	2.21484	1.79239	2.26007	1.716	brown
LOC_Os01g51690.1	0	0	0.30103	1.23045	1.07918	1.23045	2.10037	1.79239	1.98227	1.14613	1.34242	1.25527	1.14613	1.27875	1.23045	0.477121	1.27875	0.845098	brown
LOC_Os01g52110.1	1.83251	2.20412	2.05308	1.97772	1.92428	1.88649	1.60206	1.79239	1.78533	2.02531	1.64345	1.78533	1.74819	1.81954	1.59106	1.61278	1.79934	1.53148	blue
LOC_Os01g52110.3	1.14613	2.40993	2.25285	0	0	0	0.954243	0	0	0	0.60206	0	0.778151	0	0	0.778151	0.778151	0	blue
LOC_Os01g52110.4	1.27875	1.5682	1.47712	1.11394	1.17609	0.90309	0.845098	0.954243	0.845098	1.23045	0.90309	1.04139	0.954243	1.11394	0.778151	0.845098	0.845098	0.90309	blue
LOC_Os01g52110.5	0	0	0	0	0	0	0.30103	1.11394	0	0	0	0	0	0	0	0.60206	1.14613	0	grey
LOC_Os01g52110.7	2.02938	2.27646	2.23553	2.05308	1.87506	1.82607	1.78533	1.94939	1.92428	2.10721	1.63347	1.8451	1.83251	1.81954	1.73239	1.65321	2.00432	1.63347	blue
LOC_Os01g52110.8	0.60206	2.50515	2.233	0.60206	0.477121	0.778151	0	0.60206	0.778151	0.90309	1.39794	1.20412	0.477121	0.69897	0.477121	0.477121	0	0.778151	blue
LOC_Os01g52500.2	2.38382	1.81954	2.0569	2.33445	2.16732	2.16435	2.69897	2.64542	2.69636	2.52244	2.3927	2.53656	2.41996	2.37658	2.3962	2.27184	2.62118	2.25768	brown
LOC_Os01g52500.4	0.778151	1.8451	1.75587	1	1	1.04139	0.69897	0.954243	0.90309	1.49136	1.64345	1.07918	0.954243	1.04139	0.845098	0.954243	0.778151	0.954243	blue
LOC_Os01g52550.1	1.11394	0.954243	1	1.17609	1.20412	1.25527	1.07918	0.954243	1	1.11394	0.778151	0.954243	0.845098	0.90309	0.69897	0.845098	0.954243	0.778151	turquoise
LOC_Os01g53000.1	1.34242	1.17609	1.17609	1.41497	1.44716	1.49136	1.04139	1.11394	1.04139	1.51851	1.32222	1.41497	1.20412	1.23045	1.20412	1.34242	1.38021	1.34242	turquoise
LOC_Os01g53040.1	0.477121	0	0.477121	0.477121	0.30103	0.30103	1.07918	1.34242	1.20412	0.90309	1.14613	1.07918	1.34242	1.38021	1.43136	1.30103	1.23045	1.41497	green
LOC_Os01g53220.1	1.57978	1.23045	1.36173	1.41497	1.38021	1.23045	1.32222	1.17609	1.20412	1.47712	1.38021	1.47712	1.11394	0.954243	1.04139	1.23045	1.6721	1.32222	tan
LOC_Os01g53260.1	0	0	0.60206	0	0.30103	0.30103	0.954243	1.20412	1	0.60206	1.54407	0.69897	1.25527	1.81291	1.70757	1.95424	0.90309	2.1271	green
LOC_Os01g53880.4	0.845098	1.39794	1.27875	1.11394	0.90309	0.778151	0.60206	1	0.954243	1.36173	1.20412	1.32222	0.845098	1.17609	0.954243	1.04139	1	1.17609	darkred
LOC_Os01g53880.5	1.49136	1.38021	1.38021	1.64345	1.41497	1.38021	1.43136	1.50515	1.44716	1.69897	1.65321	1.60206	1.4624	1.39794	1.36173	1.62325	1.53148	1.54407	grey
LOC_Os01g54400.1	1.49136	1.34242	1.36173	1.5563	1.4624	1.49136	1.20412	1.11394	1.17609	1.32222	1.14613	1.17609	1.23045	1.11394	1.14613	1.32222	1.41497	1.20412	yellow
LOC_Os01g54560.1	1.36173	1.17609	1.25527	1.53148	1.53148	1.50515	1.6721	1.87506	1.89209	1.51851	1.6902	1.50515	1.68124	1.83885	1.76343	1.63347	1.61278	1.65321	brown
LOC_Os01g54600.1	2.24551	2.37475	2.31175	2.33041	2.11727	2.14922	2.09342	2.15534	2.15229	2.11394	2.16732	2.11727	2.18184	2.21484	2.17898	2.22272	2.29226	2.19866	blue
LOC_Os01g54890.1	1.59106	1.32222	1.39794	1.62325	1.70757	1.78533	1.64345	1.64345	1.6721	1.4624	1.38021	1.39794	1.47712	1.36173	1.32222	1.50515	1.25527	1.54407	grey
LOC_Os01g55750.3	1.51851	1.43136	1.34242	1.76343	1.53148	1.62325	1.20412	1.17609	1.14613	1.38021	1.07918	1.27875	1.36173	1.38021	1.30103	1.27875	1.51851	1.25527	yellow
LOC_Os01g55870.1	1.30103	1.14613	1.27875	1.32222	1.30103	1.36173	2.18184	2.32634	2.24304	1.50515	1.88081	1.65321	1.6902	1.69897	1.76343	1.57978	1.54407	1.57978	brown
LOC_Os01g55940.1	1.64345	1.23045	1.25527	1.51851	1.68124	1.54407	1.11394	1.32222	1.07918	1.14613	1.11394	0.778151	0.954243	1.04139	0.845098	1.34242	1.32222	1.51851	yellow
LOC_Os01g56200.1	1.95904	1.43136	1.64345	1.79934	1.81954	1.79934	1.86923	1.83251	1.88649	1.64345	1.63347	1.62325	1.716	1.72428	1.6902	1.85126	1.78533	1.81954	purple
LOC_Os01g56420.1	1.6902	1.79934	1.74819	1.07918	1.14613	1.25527	1.25527	1.23045	1.25527	1.07918	1.20412	1.04139	1.4624	1.60206	1.65321	1.61278	1.47712	1.81954	grey
LOC_Os01g56470.1	1.44716	1.5682	1.54407	1.34242	1.25527	1.23045	1.39794	1.5682	1.38021	1.4624	1.54407	1.5563	1.51851	1.43136	1.44716	1.43136	1.39794	1.4624	magenta
LOC_Os01g56490.1	1.25527	1.23045	1.23045	1.17609	1.17609	1.07918	1.14613	1.17609	1.17609	1.38021	1.25527	1.32222	1.14613	1.11394	1.07918	1.20412	1.20412	1.20412	blue
LOC_Os01g56800.3	1.25527	0	0.69897	1.30103	1.30103	1.23045	1.04139	1.14613	1.11394	1.20412	1	1.14613	1.11394	1.14613	1.11394	1.14613	1.25527	1.11394	purple
LOC_Os01g56880.1	1.07918	1.07918	1.11394	0.954243	0.69897	0.69897	1	1.07918	1.07918	1.39794	1.51851	1.41497	1.30103	1.34242	1.34242	1.17609	1.34242	1.30103	black
LOC_Os01g58420.1	1.74819	1.59106	1.51851	1.39794	1.30103	1.36173	1.6902	1.53148	1.6721	1.17609	1.32222	1.17609	1.36173	1.25527	1.34242	1.59106	1.27875	1.39794	grey
LOC_Os01g58580.1	1.47712	1.25527	1.34242	1.63347	1.5563	1.47712	1.36173	1.44716	1.39794	1.54407	1.43136	1.4624	1.51851	1.4624	1.4624	1.53148	1.5682	1.53148	purple
LOC_Os01g58640.1	1.04139	1.23045	1.17609	1.20412	1.04139	1	0.60206	0.778151	0.845098	0.778151	0.60206	0.778151	0.778151	0.845098	0.60206	1.07918	0.69897	1.04139	yellow
LOC_Os01g58790.1	1.11394	1	1.25527	1	1.17609	1.11394	1.4624	1.72428	1.44716	1.64345	2.04139	1.87506	1.91381	1.88649	1.94448	1.54407	1.6721	1.65321	green
LOC_Os01g58890.1	2.9058	2.86923	3.02325	2.91751	2.52375	2.52114	3.14426	3.23452	3.18667	3.11461	3.46419	3.28012	3.40278	3.51706	3.5293	3.31197	3.45939	3.40535	green
LOC_Os01g58890.2	1.11394	1.4624	1.39794	1.04139	0.778151	0.778151	1.57978	1.64345	1.6721	1.25527	1.60206	1.43136	1.60206	1.54407	1.61278	1.44716	1.53148	1.50515	magenta
LOC_Os01g58890.4	1.32222	1.53148	1.4624	1.17609	0.845098	0.845098	1.68124	1.74819	1.73239	1.32222	1.68124	1.50515	1.68124	1.76343	1.82607	1.69897	1.66276	1.64345	green
LOC_Os01g59440.1	2.0569	2.05308	2.07188	2.09342	2.04139	2.0607	2.1038	2.13988	2.07188	2.16435	2.04139	2.11059	2.0086	2.02119	1.99123	2.05308	1.96379	2.0607	grey
LOC_Os01g59790.1	2.18184	2.12057	2.15229	2.17609	2	2.0607	2.51188	2.56703	2.57171	2.1038	2.13988	2.1271	2.13033	2.09691	2.1038	2.11727	2.08279	2.1038	brown
LOC_Os01g59930.1	1.41497	1.47712	1.44716	1.44716	1.38021	1.34242	2.10037	2.20952	2.1271	1.68124	1.79934	1.79934	1.77815	1.63347	1.80618	1.57978	1.54407	1.5682	brown
LOC_Os01g60020.1	1.27875	0.90309	1.36173	1.93952	1.61278	1.74819	2.68215	2.42975	2.61278	1.72428	1.96379	1.90849	2.1271	2.13988	2.30963	1.65321	1.96379	1.76343	brown
LOC_Os01g60700.1	0.845098	0.90309	0.90309	0.954243	1.04139	1.04139	1.51851	1.68124	1.63347	1.11394	1.43136	1.27875	1.30103	1.38021	1.39794	1.54407	1.04139	1.47712	brown
LOC_Os01g60770.1	0.477121	1.20412	1.07918	1.65321	1.36173	1.25527	1.14613	1.14613	0.845098	1.20412	0.90309	0.954243	1.57978	1.80618	1.5682	1.47712	1.32222	1.49136	grey
LOC_Os01g60860.1	1.72428	1.49136	1.5563	1.6902	1.49136	1.50515	1.47712	1.50515	1.4624	1.65321	1.49136	1.53148	1.53148	1.57978	1.47712	1.5682	1.74819	1.60206	grey
LOC_Os01g61070.1	1.25527	1.30103	1.25527	1.30103	1.23045	1.14613	1.44716	1.4624	1.39794	1.30103	1.39794	1.50515	1.07918	0.69897	1.11394	1.36173	1	1.20412	grey
LOC_Os01g61080.1	1.61278	1.44716	1.39794	1.61278	1.27875	1.32222	2.25527	1.96848	2.22531	1.50515	1.716	1.57978	1.66276	1.77085	1.96379	2.31597	1.51851	2.04532	brown
LOC_Os01g61440.1	0.845098	0.60206	0.845098	1	1	0.954243	1.63347	1.43136	1.62325	0.90309	1.14613	0.954243	1.07918	0.954243	0.954243	1.39794	1.07918	1.20412	brown
LOC_Os01g61500.1	1.59106	1.44716	1.53148	1.51851	1.43136	1.49136	1.39794	1.41497	1.41497	1.5563	1.51851	1.51851	1.4624	1.47712	1.44716	1.4624	1.62325	1.49136	blue
LOC_Os01g61990.1	1.49136	0.954243	0.90309	1.54407	1.38021	1.41497	1.83885	1.57978	1.77085	1.38021	1.44716	1.44716	1.39794	1.34242	1.44716	1.32222	1.60206	1.32222	brown
LOC_Os01g62070.1	2.10037	1.94939	1.96848	2.14922	2.22531	2.26245	1.79239	1.74036	1.76343	1.99123	1.78533	1.86923	1.90849	1.8451	1.77815	2.04922	1.88649	2.01284	yellow
LOC_Os01g62080.2	1.14613	1.07918	0.90309	1.07918	1	1.07918	0.954243	1.11394	0.90309	1.07918	1.14613	1.04139	1.07918	1.11394	1.07918	1.07918	1.11394	1.14613	grey
LOC_Os01g62190.1	0.30103	0.477121	0.60206	0	0.30103	0.30103	1.25527	1.54407	1.39794	1.07918	1.54407	1.17609	1.34242	1.51851	1.47712	2.23805	0.778151	2.03743	green
LOC_Os01g62244.1	1.96379	1.91381	1.91908	1.79934	1.79934	1.8451	1.75587	1.78533	1.77815	1.93952	1.83885	1.87506	1.72428	1.76343	1.6902	1.78533	1.77085	1.74819	blue
LOC_Os01g62290.1	0.845098	1.59106	1.43136	0.69897	0.69897	0.60206	0.845098	0.778151	0.90309	0.954243	0.845098	0.954243	0.778151	0.845098	0.778151	0.954243	0.30103	1.07918	orange
LOC_Os01g62410.1	1.04139	0.954243	1	1.17609	1.14613	1.11394	1.32222	1.39794	1.41497	1.04139	1.11394	1	0.954243	1.11394	1.14613	1.07918	1.11394	1.11394	brown
LOC_Os01g62430.2	0.60206	0.60206	0.477121	0.69897	0.477121	0.60206	1.76343	1.4624	1.73239	1.07918	1.32222	1.07918	1.25527	1.34242	1.36173	1.36173	1	1.38021	brown
LOC_Os01g62430.3	0.778151	0.845098	1.04139	0.954243	0.60206	0.778151	2.08991	1.75587	2.01703	1.11394	1.63347	1.27875	1.49136	1.61278	1.76343	1.80618	1.34242	1.6902	brown
LOC_Os01g62760.1	1	1.30103	1.30103	1.20412	1.14613	0.90309	1.44716	1.47712	1.54407	1.30103	1.47712	1.32222	1.32222	1.43136	1.25527	1.39794	1.66276	1.4624	green
LOC_Os01g62840.1	1.8451	1.83885	1.86332	2.03342	2.22531	2.30535	1.70757	1.63347	1.66276	2.0607	1.75587	1.82607	1.89763	1.79934	1.83885	1.99123	1.83885	2.02938	turquoise
LOC_Os01g63190.1	1.5563	1.32222	1.43136	2.17026	1.91381	1.8451	1.49136	1.59106	1.4624	1.20412	1	1.20412	1.54407	1.51851	1.43136	0.954243	2.01284	0.845098	steelblue
LOC_Os01g63280.2	1.36173	1.53148	1.4624	1.27875	1.17609	1.14613	1.11394	1.07918	1.04139	1.20412	0.90309	1	1.14613	1.14613	0.954243	1.14613	1.14613	1.17609	yellow
LOC_Os01g63420.2	1.716	1.17609	1.39794	1.77085	1.66276	1.6721	1.44716	1.39794	1.49136	1.57978	1.25527	1.50515	1.57978	1.62325	1.51851	1.70757	1.6721	1.6902	purple
LOC_Os01g63690.1	1.716	1.72428	1.78533	1.92942	1.68124	1.65321	1.85733	1.94448	1.97313	1.66276	1.72428	1.59106	1.91908	2.19033	2.0607	2.21484	1.76343	2.17609	green
LOC_Os01g64110.1	1.20412	0.90309	0.845098	1.14613	0.845098	0.954243	1.60206	1.63347	1.68124	1	1.27875	1.25527	1.11394	0.845098	1.04139	0.90309	1.04139	0.90309	brown
LOC_Os01g64470.1	1.04139	1.39794	1.27875	0.778151	0.845098	0.477121	2.07188	1.82607	1.90849	1.27875	1.6721	1.34242	1.60206	1.74819	1.77815	2.35411	1.23045	2.04922	skyblue
LOC_Os01g64660.2	2.32838	2.03342	2.08279	2.61172	2.99078	3.02202	1.68124	1.59106	1.65321	2.26245	1.94448	2.03342	1.9345	1.74819	1.77815	2.17898	1.76343	2.11727	yellow
LOC_Os01g64700.1	1.07918	1.07918	1.11394	1	1.07918	1.07918	0.954243	1.07918	1.04139	1.04139	1.11394	1.11394	1.04139	0.954243	0.845098	1.25527	1	1.20412	grey
LOC_Os01g64730.1	1.79239	1.85733	1.83251	1.6902	1.69897	1.62325	1.49136	1.57978	1.5682	1.77085	1.63347	1.66276	1.43136	1.25527	1.34242	1.79239	1.63347	1.6902	blue
LOC_Os01g65080.1	2.74663	2.7348	2.73878	2.65418	2.87099	2.8893	2.57634	2.42488	2.56703	2.74507	2.38561	2.51983	2.61066	2.37291	2.45484	2.65801	2.5172	2.50243	yellow
LOC_Os01g65080.3	1.34242	1.38021	1.17609	1.5563	1.62325	1.49136	1.07918	1.20412	1.17609	1.4624	0.954243	1.07918	1.34242	1.47712	1.27875	1.04139	1.23045	1.50515	turquoise
LOC_Os01g65230.1	1.53148	1.62325	1.61278	1.73239	1.79239	1.83251	1.25527	1.20412	1.27875	1.74819	1.50515	1.59106	1.44716	1.41497	1.27875	1.44716	1.41497	1.4624	turquoise
LOC_Os01g65900.1	1.81291	1.68124	1.73239	1.80618	1.72428	1.70757	2.01703	2.09342	2.13033	1.92428	1.92942	1.86923	1.86923	1.94939	1.92942	1.86332	1.93952	1.88649	brown
LOC_Os01g66120.1	2.5092	2.61172	2.60206	2.60097	2.44091	2.3962	2.75435	2.98408	2.82282	2.62118	2.90687	2.7679	2.81358	2.95085	2.9284	3.19368	2.62839	3.15897	green
LOC_Os01g66120.3	1	1.07918	1.20412	0.954243	0.778151	0.60206	1.23045	1.34242	1.34242	1.07918	1.32222	1.17609	1.20412	1.04139	1.14613	1.34242	1.04139	1.34242	magenta
LOC_Os01g66360.1	1.17609	1.32222	1.32222	0.90309	1.27875	1.20412	1.25527	1.41497	1.20412	1.27875	1.5682	1.38021	1.44716	1.38021	1.51851	1.17609	1.14613	1.14613	grey
LOC_Os01g66940.1	1.83885	1.70757	1.76343	1.85733	1.72428	1.75587	2.19312	1.98677	2.10037	1.81291	1.78533	1.80618	1.89209	1.87506	1.83885	1.86332	1.86332	1.80618	brown
LOC_Os01g67860.1	2.6981	2.66932	2.69723	2.07555	2.13672	2.19866	2.11394	2.12385	2.19866	2.03342	1.89763	1.98677	2.13672	2.07555	1.99123	2.08991	2.19866	2	blue
LOC_Os01g68770.1	2.63043	2.58433	2.61805	3.07298	2.63448	2.71181	2.5832	2.84448	2.69636	2.71096	2.7679	2.72263	2.81624	2.93349	2.89209	2.71096	3.0026	2.79796	grey
LOC_Os01g68790.3	2.14613	1.66276	1.77815	1.82607	1.54407	1.41497	2.06446	1.77815	1.89209	2.10721	1.85733	2.0569	1.64345	1.63347	1.54407	1.65321	2.33041	1.61278	tan
LOC_Os01g68860.1	1.6902	1.49136	1.61278	2.00432	2.233	2.26482	1.32222	1.39794	1.27875	1.47712	1.23045	1.27875	1.64345	1.51851	1.49136	1.53148	1.53148	1.43136	yellow
LOC_Os01g69080.1	1.90849	1.83885	1.8451	2	2.24797	2.31806	1.5682	1.43136	1.49136	1.9345	1.59106	1.70757	1.78533	1.63347	1.60206	1.79934	1.39794	1.81291	yellow
LOC_Os01g69980.1	2.08279	1.97313	1.98677	2.11059	2.12385	2.0569	1.63347	1.73239	1.60206	1.72428	1.57978	1.66276	1.91908	1.99564	1.85733	1.90309	1.96379	1.89209	yellow
LOC_Os01g70140.1	1.72428	1.6721	1.72428	1.75587	1.716	1.72428	1.59106	1.62325	1.5682	1.6721	1.68124	1.65321	1.70757	1.64345	1.6721	1.69897	1.65321	1.63347	yellow
LOC_Os01g70380.1	1.4624	1.41497	1.43136	1.50515	1.47712	1.41497	1.34242	1.23045	1.38021	1.63347	1.41497	1.49136	1.38021	1.38021	1.32222	1.44716	1.54407	1.44716	midnightblue
LOC_Os01g70490.1	0.778151	0.778151	0.845098	0.778151	0.60206	0.69897	1.63347	2.04139	1.79239	1.11394	1.72428	1.60206	1.57978	1.32222	1.61278	1.34242	1.23045	1.20412	brown
LOC_Os01g70580.1	1.25527	1.17609	1.23045	1	0.845098	0.845098	1.07918	1.17609	1.14613	1.17609	1.17609	1.20412	1	0.954243	0.954243	0.954243	1.14613	0.954243	magenta
LOC_Os01g71000.1	1.14613	1.11394	1.14613	1.25527	1.23045	1.20412	1.14613	1.27875	1.23045	1.27875	1.20412	1.20412	1.11394	1.14613	1.07918	1.23045	1.20412	1.23045	salmon
LOC_Os01g71340.1	1.77085	1.59106	1.87506	2.4456	2.233	2.233	3.09934	3.11394	2.99782	3.03181	3.20763	3.24403	3.4627	3.23452	3.44483	3.02653	3.21325	2.87216	green
LOC_Os01g71350.1	1.76343	1.91381	1.95904	2.03342	1.68124	1.63347	2.19866	2.17319	2.23553	2.41162	2.38021	2.51055	2.17898	2.21484	2.1959	2.09691	2.4216	2.1038	green
LOC_Os01g71624.3	1.07918	1.04139	1.04139	0.90309	1	0.60206	1.11394	1.50515	1.23045	1.25527	1.61278	1.57978	1.34242	1.39794	1.41497	2.26007	0.90309	2.17609	green
LOC_Os01g71830.1	0.477121	0.30103	1.23045	0.60206	0	0	1.11394	1.20412	1.27875	1.89763	2.19312	2.08279	2.26717	2.49276	2.45939	2.05308	2.3032	2.3075	black
LOC_Os01g72170.1	1.59106	1.41497	1.43136	1.36173	1.32222	1.14613	1.04139	0.845098	0.954243	1.44716	1.23045	1.27875	1.23045	1.04139	1.07918	1.36173	1.47712	1.36173	blue
LOC_Os01g72330.1	1.43136	1.30103	1.41497	1.44716	1.4624	1.39794	1.44716	1.59106	1.50515	1.63347	1.44716	1.53148	1.54407	1.62325	1.57978	1.39794	1.36173	1.47712	lightyellow
LOC_Os01g72530.1	0.69897	0.90309	0.845098	0.954243	1.04139	0.778151	2.05308	1.95904	1.89209	1.17609	1.62325	1.32222	1.47712	1.49136	1.51851	2.44716	1.25527	2.01284	green
LOC_Os01g72610.1	1.82607	1.74819	1.74819	1.6721	1.5682	1.51851	1.90849	2.16137	2.07188	1.47712	1.74036	1.64345	1.88081	1.93952	1.90309	2.01284	1.6721	2.04532	brown
LOC_Os01g72790.1	1.81291	1.78533	1.78533	2.0607	1.91381	1.88081	1.76343	1.85733	1.85126	1.89209	1.82607	1.79239	1.79239	1.87506	1.79934	1.81291	1.91908	1.76343	red
LOC_Os01g72900.1	1.07918	0.60206	0.90309	0.477121	0.845098	0.30103	0.954243	1.30103	1	1	1.44716	1.27875	1.11394	1.07918	1.07918	2.20412	1.07918	1.6721	green
LOC_Os01g72910.1	1.04139	0.69897	1	0.477121	0.778151	0.60206	0.60206	0.845098	0.69897	1.04139	1.30103	1.07918	1.11394	1.07918	1.07918	1.74819	0.954243	1.39794	black
LOC_Os01g73170.1	2.26717	2.12057	2.16137	2.27184	1.97313	1.99564	2.0086	2.13988	1.91908	2.46389	2.52244	2.59988	2.61805	2.38739	2.49554	2.51851	2.77232	2.46389	black
LOC_Os01g73200.1	2.89927	2.77085	2.80956	3.00775	2.76193	2.80686	3.2824	3.51001	3.36511	2.80414	3.02202	3.01452	3.24527	2.84136	3.12516	2.77159	2.9987	2.72428	brown
LOC_Os01g73250.1	2.68215	2.58771	2.68034	2.61909	2.9284	3.04532	2.65992	2.33041	2.50243	2.03342	2.08991	2.0086	2.36736	2.02938	2.24551	2.04532	2.68485	1.86923	grey60
LOC_Os01g74410.2	2.4183	3.02694	2.87506	2.45939	2.41162	2.35793	1.89209	2.03743	2.00432	2.45332	2.20683	2.3032	2.12385	2.33041	1.9345	2.14613	2.29447	2.17609	blue
LOC_Os01g74580.1	1.07918	0.954243	1	1.20412	1.30103	1.32222	1.36173	1.6902	1.47712	1.43136	1.54407	1.5563	1.25527	1.23045	1.27875	1.23045	1.04139	1.11394	brown
LOC_Os02g01010.1	1.20412	1.17609	1.23045	1.14613	1.04139	0.954243	0.954243	0.954243	1	1.30103	1.25527	1.27875	1.14613	0.90309	1.04139	1.11394	1.17609	1.11394	blue
LOC_Os02g02000.1	1	0.60206	0.69897	1.43136	1.83885	1.82607	0.477121	0	0.30103	1.11394	0.954243	1.04139	0.69897	0.30103	0.60206	0.60206	0.845098	0.60206	turquoise
LOC_Os02g02210.1	0	0	0.90309	0	0	0	0.954243	0.69897	0.30103	1.53148	1.95904	1.91381	2.15836	2.33846	2.21484	2.22789	1.85733	2.43457	black
LOC_Os02g02400.1	3.1038	2.91169	2.93551	2.61384	2.5832	2.55145	2.42975	2.2833	2.24551	2.78176	2.63649	2.88649	2.89708	2.69984	2.86094	2.93095	3.53161	2.82543	pink
LOC_Os02g02410.1	1.98677	2.04922	2.04139	1.94939	1.79239	1.73239	2.65896	2.86806	2.71433	2.24797	2.41497	2.48287	2.12385	2.02119	2.11059	1.90849	1.82607	1.83885	brown
LOC_Os02g02480.3	1.59106	1.27875	1.36173	1.62325	1.6721	1.72428	1.49136	1.44716	1.44716	1.6721	1.53148	1.5682	1.49136	1.43136	1.4624	1.5682	1.50515	1.51851	red
LOC_Os02g02600.1	1.4624	1.27875	1.32222	1.5563	1.4624	1.44716	1.76343	1.77815	1.81954	1.5682	1.60206	1.50515	1.50515	1.63347	1.60206	1.80618	1.53148	1.75587	brown
LOC_Os02g02830.1	1.44716	1.57978	1.47712	1.4624	1.59106	1.5682	1.74036	1.5682	1.59106	1.36173	1.43136	1.39794	1.25527	1.11394	1.04139	1.23045	1.60206	1.07918	darkgrey
LOC_Os02g02870.1	2.09342	2.21219	2.16435	2.04139	1.88649	1.94448	1.89209	1.97313	1.89763	1.81291	1.82607	1.81291	2.02531	2.05308	2.02938	1.98227	2.00432	1.96848	yellow
LOC_Os02g02890.1	3.27439	3.29732	3.27184	2.90687	2.90634	2.89042	3.1232	2.91275	2.993	2.86273	2.86688	2.96988	3.11394	2.89927	3	3.11926	3.13481	3.03019	blue
LOC_Os02g02930.1	0	0	0	0.30103	0	0	1.89763	1.54407	1.75587	0.30103	1.04139	0.60206	0.477121	0.30103	0.477121	0.30103	0.69897	0.30103	brown
LOC_Os02g03100.2	1.98677	1.75587	1.83251	1.73239	1.83251	1.77085	1.61278	1.47712	1.49136	2.07555	1.99564	2.0569	1.94939	1.80618	1.89763	2.02119	1.91381	2.03342	pink
LOC_Os02g04130.1	0.778151	1.59106	1.20412	0.954243	0.778151	0.778151	1.70757	1.47712	1.61278	1.04139	1.27875	1.04139	1.17609	1.30103	1.38021	1.95904	1.14613	1.61278	skyblue
LOC_Os02g04460.1	2.21484	2.01703	2.18184	2.1271	2.47567	2.48855	1.4624	1.17609	1.32222	2.1959	1.95424	2.05308	1.86332	1.5682	1.73239	1.94448	1.5682	2.0607	turquoise
LOC_Os02g04490.1	1.38021	1.17609	1.20412	1.43136	1.47712	1.43136	1.25527	1.34242	1.32222	1.4624	1.32222	1.38021	1.36173	1.39794	1.32222	1.43136	1.38021	1.39794	purple
LOC_Os02g04650.1	1.50515	2.08636	1.95424	1.41497	1.23045	1.25527	2	1.78533	1.99123	1.51851	1.4624	1.44716	1.39794	1.39794	1.39794	1.27875	1.25527	1.30103	greenyellow
LOC_Os02g05480.1	1.59106	1.53148	1.53148	1.60206	1.57978	1.59106	1.5682	1.57978	1.5563	1.72428	1.66276	1.65321	1.59106	1.5563	1.53148	1.62325	1.62325	1.57978	midnightblue
LOC_Os02g05510.1	1.4624	1.47712	1.51851	1.53148	1.47712	1.44716	1.43136	1.49136	1.47712	1.4624	1.49136	1.47712	1.34242	1.43136	1.34242	1.4624	1.50515	1.43136	grey
LOC_Os02g05630.1	2	2.04922	2.04532	2.08636	2.02119	2.0607	1.90849	2.08991	2.04532	2.0086	2.02938	1.92942	1.9345	2.07555	1.99123	2.02938	1.9345	2.04922	grey
LOC_Os02g05630.4	1.60206	1.57978	1.62325	1.93952	1.9345	1.87506	1.47712	1.77085	1.68124	1.62325	1.41497	1.38021	1.60206	1.73239	1.53148	1.43136	1.68124	1.43136	red
LOC_Os02g06930.2	0.845098	0.69897	0.69897	0.60206	0.60206	0.69897	1.69897	1.54407	1.73239	0.845098	1.14613	0.90309	0.90309	1	1.04139	1.25527	0.69897	1.07918	brown
LOC_Os02g07260.1	2.18752	2.36736	2.32222	2.20952	1.99123	2.02531	2.38202	2.48855	2.43457	2.34242	2.30963	2.35603	2.34044	2.26007	2.27646	2.23805	2.233	2.21219	magenta
LOC_Os02g07450.2	1.6902	1.72428	1.66276	1.77085	1.5563	1.57978	1.6721	1.68124	1.74036	1.85733	1.62325	1.6721	1.51851	1.57978	1.47712	1.6902	1.59106	1.68124	grey
LOC_Os02g07690.1	1.69897	1.36173	1.57978	1.77815	1.50515	1.54407	2.32838	2.24304	2.32428	1.8451	2.1038	1.97313	2.09342	2.18184	2.23553	2.18469	1.99564	2.23553	green
LOC_Os02g07790.1	1.86923	1.65321	1.73239	2.06446	1.94939	1.94939	1.72428	1.82607	1.77085	1.93952	1.83885	1.83885	1.73239	1.83251	1.716	1.88081	1.86332	1.89209	red
LOC_Os02g08100.1	1.99123	1.93952	1.99123	2.13672	1.88649	2.04532	2.67578	2.60853	2.734	1.93952	2.06819	1.99123	2.36549	2.09691	2.33646	2.17026	2.10037	2.16137	brown
LOC_Os02g08420.1	1.39794	1.74036	1.65321	1.30103	1.27875	1.23045	1.65321	1.57978	1.6902	1.38021	1.39794	1.39794	1.38021	1.27875	1.23045	1.27875	1.27875	1.25527	greenyellow
LOC_Os02g08440.1	2.29226	1.80618	1.95904	2.08991	1.89763	1.88649	2.40483	2.33445	2.45939	2.03743	2.08991	2.07918	2.15836	2.08636	2.17898	2.14922	2.14922	2.07555	brown
LOC_Os02g09130.1	1.14613	1.17609	1.14613	1.14613	1.17609	1.20412	1.25527	1.32222	1.30103	1.30103	1.32222	1.25527	1.23045	1.20412	1.25527	1.23045	1.25527	1.25527	green
LOC_Os02g09830.1	0.30103	0	0	0.30103	0	0.30103	0.60206	1.20412	0.778151	0.477121	0.954243	0.778151	0.845098	1	0.90309	0.778151	0.477121	0.845098	green
LOC_Os02g10200.1	1.74036	1.76343	1.75587	1.99564	1.86923	1.81954	1.94939	1.99564	1.94448	1.90309	1.96848	1.94448	1.81291	1.85126	1.8451	1.9345	1.79239	1.93952	brown
LOC_Os02g10350.1	2.74586	2.70672	2.69108	2.74741	3.04922	3.09482	2.51322	2.41162	2.42651	2.34439	2.02531	2.17026	2.55991	2.24055	2.44248	2.37475	2.58883	2.27184	grey60
LOC_Os02g10780.1	0.778151	0.90309	1.14613	1.11394	0.69897	0.845098	0.60206	0.845098	0.90309	1	1.17609	1.17609	1.04139	1.07918	0.954243	1.14613	0.69897	1.11394	grey
LOC_Os02g11760.1	0.778151	0.477121	0.60206	0.90309	0.778151	0.845098	1.51851	1.51851	1.57978	1	1.11394	1.07918	1.11394	1.07918	1.17609	1.14613	1	1	brown
LOC_Os02g12790.1	1.07918	1.20412	1.14613	1.43136	1.43136	1.32222	0.90309	0.845098	0.845098	1.51851	1.27875	1.4624	1	0.90309	0.845098	1.14613	1.07918	1.04139	turquoise
LOC_Os02g12794.3	2.03743	1.96379	1.97313	1.92428	1.91381	1.87506	1.96848	1.91908	1.92942	2.07918	1.89209	1.99564	1.85126	1.76343	1.73239	1.88081	1.90309	1.83885	tan
LOC_Os02g13800.1	1.07918	1.34242	1.23045	1.44716	1.59106	1.53148	0.90309	1.11394	1	1	0.90309	1.04139	1.20412	1.04139	1.11394	1.34242	1.17609	1.36173	yellow
LOC_Os02g14430.1	1.07918	1	1	2.0569	1.59106	1.68124	2.46835	2.38202	2.46982	2.16732	2.31806	2.26007	1.91381	1.77815	1.90309	1.43136	2.20412	1.5563	brown
LOC_Os02g14440.1	1.57978	1.04139	1.20412	2.22789	1.8451	1.90849	1.8451	1.41497	1.79239	2.13988	1.77085	1.94939	1.44716	1.50515	1.50515	1.20412	2.30535	1.14613	tan
LOC_Os02g15280.1	1.77815	1.44716	1.59106	1.81954	1.5563	1.69897	1.98677	1.63347	2.10037	1.64345	1.44716	1.53148	1.49136	1.32222	1.57978	1.36173	1.81291	1.34242	cyan
LOC_Os02g15550.2	1.81954	1.80618	1.79239	1.87506	1.89763	1.86923	1.97313	2.2014	2.02938	1.90309	2.02531	1.98677	1.94448	1.95904	1.95424	2.12057	1.96379	2.08636	green
LOC_Os02g15580.1	1.11394	1.25527	1.25527	1.07918	1.17609	1.23045	1.04139	1.17609	1.11394	1.25527	1.17609	1.11394	1.07918	1.07918	1.04139	1.07918	1.07918	1.04139	blue
LOC_Os02g15640.1	1.88649	1.61278	1.69897	1.96848	1.91908	2.02938	1.36173	1.54407	1.44716	1.60206	1.39794	1.47712	1.57978	1.62325	1.49136	1.66276	1.74819	1.68124	yellow
LOC_Os02g15750.1	1.20412	0.845098	0.954243	1.41497	1.85733	1.98227	1.34242	1.11394	1.04139	1.11394	0.69897	0.845098	1.30103	0.778151	1.17609	0.845098	1.34242	0.954243	grey60
LOC_Os02g16040.1	1.51851	1.90849	1.85126	1.44716	1.34242	1.34242	2.05308	2.13354	2.14301	1.72428	2.04532	1.8451	1.79934	1.88649	1.87506	1.83885	1.61278	1.89763	magenta
LOC_Os02g17650.1	1.66276	1.38021	1.59106	1.39794	1.61278	1.62325	1.11394	1.14613	1.11394	1.65321	1.36173	1.49136	1.51851	1.39794	1.43136	1.54407	1.27875	1.5682	turquoise
LOC_Os02g19804.1	1.20412	1.14613	1.20412	1.47712	1.30103	1.32222	1.07918	1.14613	1.07918	1.25527	1.07918	1.11394	1.17609	1.23045	1.11394	1.20412	1.34242	1.25527	turquoise
LOC_Os02g20170.1	1.20412	1.23045	1.20412	1.23045	1.20412	1.17609	1.51851	1.5682	1.51851	1.23045	1.34242	1.30103	1.38021	1.32222	1.38021	1.34242	1.30103	1.32222	brown
LOC_Os02g20360.1	1.5682	1.5563	1.62325	1.43136	1.39794	1.38021	1.20412	1.17609	1.20412	1.95904	1.77085	1.73239	1.5682	1.8451	1.716	2.19866	1.5563	2.27416	black
LOC_Os02g20970.1	1.04139	0.845098	1	1.30103	1.17609	1.20412	2.09342	2.03743	2.13988	1.38021	1.63347	1.51851	1.54407	1.47712	1.53148	1.51851	1.38021	1.4624	brown
LOC_Os02g22130.1	1.34242	1.38021	1.39794	1.30103	1.11394	1.07918	1.53148	1.62325	1.5563	1.5563	1.64345	1.57978	1.59106	1.50515	1.61278	1.5563	1.54407	1.5563	green
LOC_Os02g22380.1	1.11394	1.20412	1.20412	1.38021	1.20412	1.17609	1.89209	2.03342	1.96848	1.44716	1.80618	1.69897	1.83251	1.85126	1.86923	1.66276	1.54407	1.70757	brown
LOC_Os02g24080.4	1.79934	1.72428	1.79934	1.57978	1.51851	1.51851	2.13354	1.89763	2.09342	1.60206	1.79934	1.59106	1.65321	1.74036	1.77085	1.78533	1.6902	1.77085	brown
LOC_Os02g24080.5	1.11394	1.41497	1.14613	0.954243	0.778151	0.69897	1.23045	1.04139	1.34242	0.90309	0.90309	1.04139	1.14613	1.11394	1	0.954243	0.845098	0.90309	greenyellow
LOC_Os02g26700.1	2.6902	2.48287	2.52375	2.6149	2.63548	2.7332	2.47567	2.35411	2.42975	2.54777	2.18752	2.24797	2.36173	2.21219	2.21219	2.4014	2.48287	2.3962	yellow
LOC_Os02g26700.9	1.80618	0.845098	1.14613	1.97772	1.70757	1.89763	1.25527	1.04139	1.23045	1.34242	0.69897	0.69897	1.57978	1.54407	1.50515	1.49136	1.53148	1.57978	red
LOC_Os02g27030.1	2.82413	2.70157	2.71349	2.73957	2.69984	2.63548	2.38202	2.29885	2.33646	2.82413	2.80346	2.85309	2.75282	2.76268	2.72016	3.01452	2.77232	2.99913	pink
LOC_Os02g28170.1	0.845098	0.90309	0.954243	0.845098	1	0.845098	1.30103	1.32222	1.34242	0.778151	1.04139	0.845098	1.27875	1.32222	1.30103	1.53148	0.954243	1.36173	brown
LOC_Os02g29340.1	1	0.845098	1.04139	1.17609	1.14613	1.14613	1.11394	1.17609	1.14613	1.20412	1.07918	1.11394	1.17609	1.07918	1.14613	1.14613	1.23045	1.17609	lightyellow
LOC_Os02g30230.2	1	0.778151	0.778151	1.25527	1.11394	1.07918	0.90309	0.845098	0.90309	1.07918	0.778151	0.90309	1.04139	1.04139	1.11394	1.17609	1.14613	1.04139	red
LOC_Os02g30620.2	1.36173	1.20412	1.14613	1.5682	1.04139	1.51851	1.38021	1.32222	1.27875	1.30103	1.20412	0.778151	0.90309	1.38021	0.778151	1.07918	1.44716	1.30103	grey
LOC_Os02g30630.1	2.1038	2	1.98227	2.39967	2.40483	2.43933	1.86923	1.91381	1.85733	2.20683	1.90849	2.01284	2.14301	2.10037	1.98227	2.18752	2.06819	2.1959	yellow
LOC_Os02g30900.1	1.57978	1.44716	1.4624	1.41497	1.36173	1.32222	1.53148	1.59106	1.59106	1.36173	1.43136	1.43136	1.39794	1.39794	1.41497	1.53148	1.43136	1.47712	greenyellow
LOC_Os02g32030.1	2.50786	2.33041	2.34635	2.4456	2.28556	2.24055	2.37658	2.40483	2.40483	2.49831	2.28556	2.42813	2.37107	2.25768	2.25042	2.29885	2.47567	2.25768	tan
LOC_Os02g32520.1	2.48572	1.68124	1.86923	2.2833	2.12385	2.13672	2.67852	2.75205	2.77887	2.17319	2.27646	2.25527	2.58206	2.73719	2.68305	2.75051	2.35603	2.71767	brown
LOC_Os02g32520.2	1.43136	2.26482	2.31806	0	0	0	2.29667	2.38561	2.44716	1.99123	2.34242	2.16137	1.34242	0.477121	0.60206	0	0.30103	0	lightcyan
LOC_Os02g32840.1	1.57978	1.36173	1.36173	1.89209	1.41497	1.5563	1.43136	1.53148	1.53148	1.36173	1.32222	1.23045	1.38021	1.47712	1.32222	1.63347	1.64345	1.6721	grey
LOC_Os02g32980.1	1.5682	1.17609	1.43136	2.03743	1.6721	1.6902	2.22011	2.26245	2.22531	1.74819	1.92942	1.82607	1.92942	1.99123	1.97772	1.8451	1.94939	1.87506	brown
LOC_Os02g33080.1	2.10037	2.01703	2.08991	2.19312	1.96848	1.96379	1.85733	2.06446	1.9345	2.20952	2.10037	2.09342	2.02938	2.06446	2	2.08636	2.17026	2.04922	pink
LOC_Os02g33110.1	1.76343	1.63347	1.716	1.89763	1.74819	1.66276	2.29003	2.49693	2.40654	1.716	2.14301	1.96848	2.13988	2.22272	2.25285	2.16732	1.99564	2.12057	brown
LOC_Os02g33180.1	1.30103	1.30103	1.30103	1.27875	1.32222	1.38021	1.14613	1.14613	1.14613	1.39794	1.34242	1.34242	1.20412	1.25527	1.14613	1.17609	1.30103	1.14613	turquoise
LOC_Os02g33450.1	1.90849	1.81291	1.86923	1.69897	2.02938	2.04532	1.4624	1.23045	1.32222	1.97313	1.75587	1.8451	1.63347	1.39794	1.53148	1.66276	1.50515	1.69897	turquoise
LOC_Os02g33450.2	1.90849	1.81291	1.86923	1.69897	2.02938	2.04532	1.4624	1.23045	1.32222	1.97313	1.75587	1.8451	1.63347	1.39794	1.53148	1.66276	1.50515	1.69897	turquoise
LOC_Os02g33600.1	1.36173	1.07918	1.14613	1.20412	1.04139	1.04139	1.47712	1.50515	1.51851	1.11394	1.25527	1.20412	1.32222	1.44716	1.34242	1.41497	1.32222	1.39794	brown
LOC_Os02g33820.1	2.16435	2.23805	2.3483	2.27646	2.01703	2.12385	2.47567	2.48855	2.45939	2.47857	2.61384	2.55267	2.85309	2.64048	2.80754	2.66839	2.74896	2.64836	green
LOC_Os02g34600.1	1.38021	1.32222	1.43136	1.49136	1.27875	1.27875	2.29003	2.38561	2.3927	1.6902	2.13988	1.88649	1.82607	1.98677	1.96848	1.90849	1.6902	1.92428	brown
LOC_Os02g34810.1	2.24551	2.04922	2.10721	2.18184	2.44404	2.49693	2.13033	1.96379	1.98677	2.19312	1.90849	2.01284	2.12385	1.87506	2.03743	2.11059	2.18752	2.0607	yellow
LOC_Os02g35329.1	0.30103	0	0	1.07918	0.954243	0.845098	1.89209	1.30103	1.63347	0.778151	0.845098	0.90309	1.04139	0.778151	1.07918	1.11394	1.11394	0.845098	brown
LOC_Os02g35490.1	0.778151	0.477121	0.778151	0.477121	0.30103	0.477121	1.39794	1.32222	1.32222	1.04139	1.32222	1.20412	1.23045	1.17609	1.41497	1	1.17609	1.07918	green
LOC_Os02g36070.1	0	0	0.778151	0.30103	0.30103	0.30103	1	1.11394	0.90309	1.20412	1.59106	1.50515	1.50515	1.49136	1.6721	1.14613	1.11394	1.25527	green
LOC_Os02g36140.2	1.51851	1.25527	1.75587	1.77815	1.66276	1.66276	2.46389	2.78675	2.50243	2.2833	2.74115	2.63749	2.79029	2.69373	2.84136	2.32428	2.51983	2.39794	green
LOC_Os02g36190.1	0	0	1	0.30103	0.30103	0.30103	0.954243	1	0.90309	1.47712	1.65321	1.57978	1.94939	1.51851	1.85733	1.81954	1.66276	1.76343	black
LOC_Os02g36210.1	0	0	1.50515	0.30103	0	0	1.63347	1.44716	1.36173	1.90309	2.27646	2.17026	2.59879	2.54033	2.68753	2.17898	2.29226	2.28103	green
LOC_Os02g36380.2	1.43136	1.30103	1.25527	1.51851	1.66276	1.62325	1.04139	0.845098	0.954243	1.51851	1.34242	1.43136	1.39794	1.30103	1.34242	1.51851	1.25527	1.39794	turquoise
LOC_Os02g36570.1	2	1.77815	1.85733	1.96848	2.28556	2.3483	1.65321	1.53148	1.51851	1.64345	1.23045	1.41497	1.86923	1.63347	1.69897	1.83251	1.5682	1.83251	yellow
LOC_Os02g36710.1	1.72428	1.716	1.73239	1.47712	1.4624	1.39794	1.47712	1.30103	1.39794	1.74819	1.50515	1.63347	1.44716	1.30103	1.30103	1.50515	1.51851	1.54407	blue
LOC_Os02g36974.1	1.66276	1.65321	1.57978	1.47712	1.4624	1.5682	1.63347	1.54407	1.44716	1.6721	1.65321	1.78533	1.6902	1.44716	1.57978	1.57978	1.51851	1.51851	blue
LOC_Os02g36974.2	1.9345	1.5563	1.64345	1.50515	1.53148	1.5682	1.62325	1.57978	1.65321	1.90849	1.85733	1.85126	1.716	1.65321	1.66276	1.65321	1.53148	1.66276	grey
LOC_Os02g37830.1	1.61278	1.44716	1.47712	1.75587	1.79239	1.81291	1.34242	1.25527	1.32222	1.59106	1.41497	1.47712	1.43136	1.43136	1.27875	1.54407	1.41497	1.5563	turquoise
LOC_Os02g38020.1	1.77815	1.62325	1.64345	1.77815	2.04139	2.11059	1.41497	1.27875	1.30103	1.68124	1.34242	1.51851	1.61278	1.47712	1.49136	1.51851	1.30103	1.47712	yellow
LOC_Os02g38440.1	1.88649	1.83251	1.87506	1.98677	1.82607	1.81291	1.92942	2.0086	2.02119	1.92428	1.90309	1.89209	1.88081	1.87506	1.94448	1.86332	1.95904	1.87506	brown
LOC_Os02g38840.1	1.17609	1.14613	1.14613	1.39794	1.23045	1.32222	2.02531	2.13033	2.08279	1.49136	1.53148	1.47712	1.39794	1.11394	1.27875	1.11394	1.25527	1.11394	brown
LOC_Os02g38920.1	2.62737	2.52244	2.59218	2.4456	2.29447	2.4216	2.91593	3.05038	3.01326	2.26245	2.26245	2.31597	2.4183	2.22272	2.28103	2.06446	2.39445	1.98677	cyan
LOC_Os02g38980.1	1.85126	1.74819	1.75587	1.79934	1.74819	1.74036	1.73239	1.75587	1.8451	1.77815	1.69897	1.70757	1.75587	1.81954	1.716	1.74819	1.68124	1.74036	grey
LOC_Os02g39010.3	1.50515	1.32222	1.36173	1.76343	1.63347	1.5563	1.44716	1.51851	1.51851	1.53148	1.43136	1.44716	1.38021	1.50515	1.47712	1.5682	1.62325	1.57978	red
LOC_Os02g39160.1	2.32634	2.22789	2.31387	2.19033	2.4183	2.45179	2.50786	2.71265	2.49415	2.32222	2.69548	2.50651	2.70501	2.734	2.78675	2.46982	2.39794	2.49276	green
LOC_Os02g39890.1	1.70757	1.63347	1.62325	1.6902	1.63347	1.64345	1.51851	1.59106	1.5563	1.73239	1.68124	1.68124	1.60206	1.60206	1.5563	1.64345	1.65321	1.63347	midnightblue
LOC_Os02g40500.1	1.68124	1.6721	1.61278	1.44716	1.41497	1.38021	1.8451	1.9345	1.8451	1.74036	1.86923	1.86332	1.57978	1.76343	1.68124	1.86332	1.69897	1.8451	magenta
LOC_Os02g40664.1	0.30103	0.30103	0.30103	0.30103	0.30103	0.477121	1.51851	1.76343	1.65321	0.60206	1.07918	0.778151	0.778151	1.04139	1.07918	1	0.477121	0.845098	brown
LOC_Os02g40860.1	1.36173	1.20412	1.25527	1.44716	1.49136	1.5563	1.39794	1.44716	1.47712	1.32222	1.32222	1.36173	1.34242	1.32222	1.27875	1.36173	1.34242	1.32222	darkturquoise
LOC_Os02g41510.1	0.954243	0.845098	0.90309	1.23045	0.90309	1.04139	1.77085	1.36173	1.76343	1	1.20412	1.20412	1.11394	1.17609	1.47712	1.23045	1.17609	1.07918	brown
LOC_Os02g41550.1	2.16435	1.90849	1.91908	1.74819	1.62325	1.63347	1.6902	1.85126	1.86332	1.716	1.41497	1.57978	1.77085	1.87506	1.716	1.76343	1.89209	1.68124	grey
LOC_Os02g41550.3	1.66276	1.50515	1.54407	1.17609	1.14613	1.07918	1	1.11394	1.04139	1.20412	0.90309	1.04139	1.20412	1.32222	1.07918	1.07918	1.32222	1.11394	blue
LOC_Os02g41580.1	1.94448	1.88649	1.92942	1.97772	1.50515	1.51851	1.79239	1.82607	1.91908	1.95424	1.66276	1.75587	1.90849	2.13672	1.88081	2.45637	1.76343	2.41996	black
LOC_Os02g41630.2	2.07918	1.99123	2.22531	2.75435	2.4216	2.49136	3.03941	3.31345	3.19173	2.69197	2.97081	2.87332	3.19645	3.13893	3.27485	2.92891	3.01703	3.04336	brown
LOC_Os02g41650.1	2.14301	1.82607	1.97772	2.40654	2.17319	2.233	2.63347	2.66839	2.69636	2.2014	2.48572	2.36361	2.73799	2.66932	2.78104	2.62737	2.4456	2.6464	brown
LOC_Os02g41670.1	0	0	0.30103	0.845098	0.477121	0.69897	2.06446	2.02119	2.08279	0.954243	1.50515	1.27875	1.43136	1.32222	1.57978	1.04139	1.04139	1.04139	brown
LOC_Os02g41680.1	0.778151	0.69897	0.778151	1.34242	1	1.23045	2.11727	2.02531	2.08279	1.30103	1.69897	1.5563	1.75587	1.54407	1.85733	1.5682	1.4624	1.60206	brown
LOC_Os02g41860.2	1.11394	1.20412	1.11394	1.44716	1.44716	1.39794	0.60206	0.778151	0.60206	1.14613	1.14613	1.30103	1.17609	0.90309	0.954243	1.53148	1.41497	1.39794	turquoise
LOC_Os02g42290.1	2.64933	2.50243	2.56348	2.48144	2.50243	2.46982	2.70157	3.0306	2.84942	2.66276	2.9489	2.95036	2.86688	2.7348	2.88762	2.79099	2.67761	2.77379	magenta
LOC_Os02g42290.3	1.77085	1.73239	1.79239	1.97772	1.98677	2.03342	1.89763	2.35411	2.1038	1.95904	2.0569	2.09342	2.16137	2.08991	2.17319	2.12057	1.95424	2.19866	green
LOC_Os02g42600.1	1.25527	1.50515	1.39794	0.90309	1.04139	1.04139	1.32222	1.27875	1.39794	1.11394	1.11394	1.07918	1.30103	1.34242	1.27875	1.25527	0.90309	1.20412	greenyellow
LOC_Os02g42620.1	1.59106	1.54407	1.5563	1.74819	1.5682	1.59106	1.66276	1.62325	1.6721	1.54407	1.27875	1.39794	1.50515	1.36173	1.39794	1.30103	1.63347	1.17609	grey60
LOC_Os02g43010.1	1.85733	1.79239	1.81291	2.05308	1.94939	1.97313	1.72428	1.75587	1.77085	1.8451	1.50515	1.61278	1.77085	1.78533	1.61278	1.6902	1.82607	1.65321	yellow
LOC_Os02g43330.1	0.60206	0.845098	0.90309	1.5563	1.59106	1	1.77085	2.18469	2.08991	1.94448	1.98677	2.01703	1.57978	1.53148	1.53148	1.83885	2.02119	1.81954	brown
LOC_Os02g43790.1	1.20412	1.27875	1.39794	1.96848	1.53148	1.62325	2.49276	2.21748	2.44404	1.6902	1.76343	1.74819	1.94448	1.91381	2.08636	1.77085	1.85733	1.77815	brown
LOC_Os02g43930.2	2.29885	2.23553	2.24055	2.22272	2.19312	2.1959	2.10721	2.17026	2.1959	2.35603	2.13354	2.17026	2.12385	2.18184	2.06446	2.27416	2.14613	2.27646	darkgreen
LOC_Os02g44500.1	1.90309	1.95904	1.92428	1.77085	1.79239	1.79239	1.716	1.74036	1.72428	1.78533	1.86923	1.81954	1.83885	1.77085	1.83251	1.88081	1.83885	1.81954	blue
LOC_Os02g44630.1	1.85733	1.99564	2.06446	2.05308	2.04532	2.17898	1.41497	1.49136	1.34242	1.81291	1.74819	1.92428	1.87506	1.66276	1.72428	1.99123	1.78533	2.03342	turquoise
LOC_Os02g44630.2	1.89209	2.40483	2.233	2.17609	2.22011	2.15534	1.63347	1.38021	1.51851	1.9345	1.94448	1.98677	1.88649	1.8451	1.77085	2.14301	1.78533	2.03743	turquoise
LOC_Os02g44990.1	1.39794	1.43136	1.41497	1.90849	1.53148	1.51851	1.32222	1.65321	1.44716	1.53148	1.53148	1.47712	1.74819	2.02531	1.90309	1.87506	2	1.90309	black
LOC_Os02g45520.1	1.61278	1.59106	1.57978	1.44716	1.77085	1.79934	1.36173	1.30103	1.27875	1.25527	0.778151	1	1.43136	1.25527	1.23045	1.30103	1.25527	1.20412	yellow
LOC_Os02g45660.1	2.11059	2.04922	2.17319	1.86923	1.94448	1.98227	2.05308	2.19312	2.03342	2.16732	2.48144	2.33846	2.4133	2.46687	2.51322	2.23045	2.17898	2.31175	black
LOC_Os02g45750.1	1.50515	1.53148	1.54407	1.4624	1.17609	1.17609	1.53148	1.59106	1.66276	1.36173	1.30103	1.39794	1.63347	1.50515	1.5563	1.44716	1.5563	1.43136	greenyellow
LOC_Os02g46030.1	1	0.69897	0.90309	1.97772	2.21748	2.24797	0.60206	1.11394	0.90309	0.954243	0.954243	0.954243	1.23045	1.47712	1.23045	1.9345	0.69897	1.83885	yellow
LOC_Os02g47090.1	0.60206	0.778151	0.845098	1.07918	0.69897	0.778151	1.75587	1.60206	1.80618	1.07918	1.4624	1.36173	1.716	1.5563	1.75587	1.07918	1.23045	1.14613	brown
LOC_Os02g47310.1	1.89209	1.74036	1.79239	1.80618	1.92428	1.90849	1.59106	1.47712	1.5563	1.74036	1.54407	1.716	1.83885	1.62325	1.72428	1.716	1.82607	1.69897	yellow
LOC_Os02g47470.1	2.40483	2.01284	2.04922	1.32222	1.39794	1.44716	1.716	1.69897	1.8451	1.25527	1.23045	1.17609	1.34242	1.30103	1.38021	1.77085	1.44716	1.4624	grey
LOC_Os02g47640.1	1	0.69897	0.778151	1.04139	0.954243	0.954243	1.25527	1.4624	1.41497	1.04139	1.11394	1.04139	1	0.954243	1.04139	0.954243	0.954243	1.04139	brown
LOC_Os02g48290.1	1.95904	1.89763	1.91908	2.07918	1.9345	1.91381	2.0086	2.17898	2.11394	1.94448	1.96848	1.9345	2.03342	1.98227	2.02531	2.05308	2.06446	2.0607	brown
LOC_Os02g48964.1	1.75587	1.66276	1.62325	1.94448	1.88649	1.89763	1.73239	1.79239	1.78533	1.85126	1.69897	1.74036	1.65321	1.6902	1.61278	1.72428	1.77085	1.72428	red
LOC_Os02g49440.1	1.96848	1.63347	1.70757	2.0086	1.87506	1.85126	1.65321	1.5682	1.60206	1.59106	1.32222	1.4624	1.6721	1.47712	1.51851	1.41497	2.02531	1.36173	grey60
LOC_Os02g49680.1	2.38917	2.35984	2.3483	2.3032	2.45179	2.58433	2.00432	1.8451	1.91908	1.70757	1.25527	1.43136	2.24304	1.95904	2.11059	2.15534	1.88649	2.10721	yellow
LOC_Os02g49720.3	1.38021	1.32222	1.30103	1.716	1.30103	1.27875	1.20412	1.41497	1.20412	1.69897	1.4624	1.53148	1.57978	1.69897	1.50515	1.69897	2.03342	1.6902	black
LOC_Os02g49880.1	0.954243	0.845098	0.845098	1.47712	1.43136	1.47712	0.90309	0.69897	0.778151	1.5682	1.39794	1.50515	1.04139	0.90309	1.07918	1.27875	1.57978	1.30103	turquoise
LOC_Os02g50240.1	1.74036	1.43136	1.57978	1.87506	1.72428	1.78533	2.04922	1.98677	2.02531	1.89209	1.83251	1.89209	1.85733	1.81954	1.83885	2.06446	1.68124	1.97772	brown
LOC_Os02g50240.2	1.49136	1.89763	1.81954	1.41497	1.39794	1.39794	1.5682	1.49136	1.5682	1.44716	1.64345	1.65321	1.4624	1.47712	1.23045	1.64345	1.23045	1.60206	orange
LOC_Os02g50350.1	1.54407	1.5563	1.6721	1.74819	1.61278	1.54407	1.95904	2.27646	2.12057	2.12057	2.41162	2.27875	2.12385	2.28103	2.1959	2.44404	2.02119	2.45484	green
LOC_Os02g50620.1	2.0607	1.96379	2.03743	2.07555	2.11727	2.13988	2.17898	2.27875	2.24055	1.96379	2.05308	2.02119	2.12385	2.04139	2.09691	2	2.06446	1.98677	brown
LOC_Os02g50860.1	1.27875	1.11394	1.14613	1.04139	1.11394	1.07918	1	1.11394	1.04139	1.23045	1.27875	1.32222	1.14613	1.14613	1.11394	1.23045	1	1.17609	blue
LOC_Os02g51180.1	1.17609	0.954243	1	1.23045	1.20412	1.20412	1.07918	1.07918	1.04139	1.25527	1.04139	1.14613	1.04139	1.04139	1.04139	1.11394	1.20412	1.11394	red
LOC_Os02g51410.1	2.16137	2.11059	2.1038	2.08636	2.05308	2.10721	2.53275	2.59988	2.58092	2.18184	2.23553	2.11727	2.15836	2.11394	2.17609	1.98677	2.23045	1.98227	brown
LOC_Os02g51410.3	0.845098	1.07918	1.11394	0.69897	0.954243	0.778151	1.23045	1.04139	1.04139	0.90309	1	1	0.954243	0.954243	0.90309	0.845098	0.90309	0.778151	greenyellow
LOC_Os02g51440.1	0	0	0	0	0	0	0.69897	0.954243	1	0.477121	1.07918	0.60206	0.477121	0.69897	0.90309	1.49136	0.477121	0.778151	green
LOC_Os02g51750.1	1.54407	1.51851	1.4624	1.60206	1.59106	1.50515	1.54407	1.70757	1.60206	1.6721	1.68124	1.62325	1.75587	1.83251	1.72428	2.08636	1.77085	2.06446	black
LOC_Os02g51910.1	1	0.845098	0.845098	1.38021	1.4624	1.39794	0.954243	0.954243	0.845098	1	0.69897	0.778151	1.04139	0.90309	0.90309	0.69897	1.32222	0.845098	red
LOC_Os02g51930.1	0.60206	0.90309	0.69897	0.477121	0.477121	0.477121	1.60206	1.76343	1.4624	1.54407	1.86332	1.75587	1.61278	2.05308	1.72428	2.5092	1.62325	2.44404	green
LOC_Os02g52150.2	1.14613	2.74974	2.45025	1.14613	0.69897	0.69897	1.51851	1.59106	1.47712	1.39794	1.36173	1.38021	0.954243	1.41497	0.954243	0.60206	0.69897	0.90309	orange
LOC_Os02g52250.1	2.07918	1.87506	1.91381	2.29667	2.1271	2.16435	1.93952	2.04532	2	2.18469	1.92428	1.94939	1.97313	2.12385	1.88649	2.16435	2.04532	2.12385	red
LOC_Os02g52340.1	1.75587	1.73239	1.76343	2.0086	1.88081	1.90849	1.74819	1.83885	1.77815	1.91381	1.74036	1.79934	1.78533	1.83885	1.716	1.79239	1.90849	1.83885	red
LOC_Os02g52780.1	1.14613	1.49136	1.39794	1.30103	1.27875	0.90309	1.57978	1.65321	1.64345	1.47712	1.62325	1.54407	1.43136	1.39794	1.34242	1.64345	1.54407	1.59106	magenta
LOC_Os02g53100.1	0	0	0.60206	0	0	0	0.30103	0.778151	0.477121	0.30103	1.39794	0.778151	1.11394	1.50515	1.41497	1.59106	0.60206	1.65321	green
LOC_Os02g53140.1	1.41497	1.27875	1.25527	1.61278	1.74036	1.77085	1.20412	1.27875	1.17609	1.44716	1.14613	1.25527	1.27875	1.32222	1.20412	1.39794	1.23045	1.43136	yellow
LOC_Os02g53490.1	1.43136	1.49136	1.50515	1.36173	1.32222	1.34242	1.17609	1.11394	1.11394	1.51851	1.23045	1.30103	1.32222	1.17609	1.17609	1.38021	1.43136	1.39794	blue
LOC_Os02g53750.1	1.23045	1.63347	1.54407	1.50515	1.38021	1.39794	1.25527	1.43136	1.27875	1.41497	1.39794	1.32222	1.50515	1.70757	1.62325	2.2014	1.41497	2.03342	black
LOC_Os02g54160.1	1.99123	1.91381	1.95424	1.89209	1.83251	1.80618	2.12057	2.1959	2.14922	2.01703	2.20683	2.13354	2.01284	2.16732	2.08991	2.17319	1.93952	2.16732	magenta
LOC_Os02g54600.1	2.14301	1.716	1.89763	1.98227	1.72428	1.70757	1.79239	1.78533	1.88081	1.70757	1.59106	1.6902	1.5682	1.66276	1.54407	1.86923	2.02119	1.85126	grey
LOC_Os02g54624.1	1.41497	1.30103	1.34242	1.38021	1.43136	1.41497	1.38021	1.43136	1.43136	1.44716	1.39794	1.38021	1.27875	1.25527	1.23045	1.32222	1.32222	1.34242	darkturquoise
LOC_Os02g54650.1	1.53148	1.4624	1.51851	1.27875	1.32222	1.30103	1.51851	1.39794	1.44716	1.4624	1.43136	1.41497	1.36173	1.30103	1.34242	1.34242	1.34242	1.36173	greenyellow
LOC_Os02g54820.2	1.6902	1.74819	1.75587	2	1.76343	1.77815	1.79239	2.04139	1.98227	1.95904	2.07188	1.94448	2.06819	2.26245	2.17609	2.1038	2.12057	2.13354	black
LOC_Os02g56040.1	1.27875	1.14613	1.14613	1.04139	1.32222	1.25527	1	0.90309	0.90309	1.30103	1.20412	1.27875	1.11394	0.954243	1.07918	1.11394	1.11394	1.07918	turquoise
LOC_Os02g56310.1	1.74819	2.07555	1.94448	1.59106	1.38021	1.4624	1.79239	1.5563	1.74819	1.30103	1.11394	1.14613	1.59106	1.74036	1.53148	1.74819	1.44716	1.76343	grey
LOC_Os02g56850.1	1.77815	1.38021	1.54407	1.79239	1.76343	1.78533	2.06819	2.16137	2.06446	1.95424	2.04922	2.00432	1.98677	2.0086	1.99123	2.08279	1.86332	2.08991	brown
LOC_Os02g56850.4	0.477121	1.47712	1.51851	0	0	0	0.778151	1.04139	1.14613	1.32222	1.60206	1.44716	0	0	0	0	0.60206	0	lightcyan
LOC_Os02g57260.1	2.50515	2.47276	2.549	2.18469	2.14301	2.1271	2.28556	2.4843	2.3784	2.46982	2.78247	2.63749	2.6464	2.80618	2.73719	2.74351	2.47422	2.82217	black
LOC_Os02g57420.1	1.38021	1.07918	1.20412	1.32222	1.11394	1.14613	1.51851	1.43136	1.57978	1.32222	1.30103	1.30103	1.25527	1.20412	1.23045	1.23045	1.27875	1.27875	brown
LOC_Os02g57440.1	1.17609	1.11394	1.14613	1.39794	1.07918	1.11394	1.5563	1.63347	1.53148	1.20412	1.36173	1.23045	1.47712	1.51851	1.4624	1.41497	1.53148	1.4624	brown
LOC_Os02g57560.1	1.5682	1.44716	1.51851	1.5682	1.38021	1.36173	1.34242	1.23045	1.23045	1.32222	1.07918	1.07918	1.14613	1.30103	1.20412	1.32222	1.53148	1.34242	yellow
LOC_Os02g57720.1	1.97772	2.05308	2.00432	1.76343	1.85126	1.60206	1.57978	1.74036	1.65321	1.97772	2.17026	2.22011	2.27416	1.64345	1.99123	2.84819	2.43136	2.67302	black
LOC_Os02g57750.1	1.07918	1	1	1.36173	1.32222	1.32222	0.90309	1.20412	1.07918	1.17609	1.27875	1.17609	1.23045	1.36173	1.30103	1.47712	1.20412	1.51851	black
LOC_Os02g58180.1	1.30103	1.23045	1.27875	1.32222	1.27875	1.23045	0.954243	1	0.90309	1.27875	1	1.20412	1.23045	1.11394	1.07918	1.11394	1.34242	1.07918	turquoise
LOC_Os02g58560.1	1.63347	1.07918	1.20412	1.74036	1.80618	1.74036	1.49136	1.44716	1.47712	1.85126	1.59106	1.716	1.5563	1.65321	1.57978	1.75587	1.6721	1.78533	purple
LOC_Os02g58560.3	0.90309	1.6902	1.62325	0	0.477121	0.778151	0	0.69897	0.30103	0.30103	1.34242	1.25527	0.954243	0	0	0.778151	0	0.30103	blue
LOC_Os02g58580.2	1.23045	0.954243	1.23045	1.41497	1.20412	1.30103	0.90309	0.90309	1	1.14613	1.04139	1.20412	1.07918	1.14613	1.04139	1.11394	1.30103	1.07918	turquoise
LOC_Os02g58670.1	1.44716	1.62325	1.51851	1.36173	1.32222	1.25527	1.11394	1.14613	1.07918	1.57978	1.5563	1.62325	1.36173	1.39794	1.30103	1.41497	1.30103	1.47712	pink
LOC_Os02g58730.1	1.5682	1.53148	1.60206	1.44716	1.43136	1.44716	1.30103	1.25527	1.23045	1.63347	1.47712	1.5682	1.34242	1.25527	1.23045	1.4624	1.32222	1.39794	blue
LOC_Os03g01320.1	1.39794	0.954243	0.778151	1.20412	1.04139	1.11394	0.69897	1.38021	1	1.14613	1.59106	1.57978	1.44716	1	1.39794	1.38021	1.27875	1.11394	grey
LOC_Os03g01830.1	2.03342	1.74819	1.8451	1.95904	2.06446	2.0569	1.61278	1.47712	1.60206	2.08991	1.74036	1.90309	1.69897	1.6721	1.60206	1.86923	1.77085	1.8451	turquoise
LOC_Os03g01910.1	2.12385	2.20412	2.17319	2.07188	2.03743	2.02119	1.89763	1.85733	1.8451	2.23553	2.07555	2.16435	1.90309	1.80618	1.81954	1.93952	1.98677	1.93952	blue
LOC_Os03g02010.4	1.25527	1.23045	1.27875	1.39794	1.32222	1.32222	1.07918	1.14613	1.07918	1.27875	1.11394	1.17609	1.20412	1.11394	1.11394	1.23045	1.25527	1.17609	turquoise
LOC_Os03g02960.1	1.32222	1.27875	1.27875	1.49136	1.76343	1.74819	0.954243	0.69897	0.778151	1.68124	1.47712	1.54407	1.07918	0.954243	1.07918	1.20412	1.17609	1.38021	turquoise
LOC_Os03g03034.1	1.5682	0.60206	1.20412	1.92428	1.11394	1.07918	1.38021	1.716	1.5563	1.82607	1.59106	1.47712	1.94448	2.21484	2.10037	2.25042	1.89763	2.30535	black
LOC_Os03g03034.4	1.14613	1.32222	1.4624	0.477121	0.477121	0.60206	1	1.11394	1.32222	1.41497	1.50515	1.36173	1.20412	1.59106	1.51851	1.64345	0.90309	1.81954	magenta
LOC_Os03g03130.1	1.92942	1.92942	1.88081	2.23553	2.08636	2.04532	1.96379	2.09691	2	2.04922	1.98227	1.98227	1.97772	1.96379	1.94939	1.94448	2.0569	1.9345	red
LOC_Os03g03370.1	1.30103	1.20412	1.32222	1.36173	1.23045	1.14613	1.54407	1.6721	1.61278	1.07918	1.20412	1.07918	1.30103	1.17609	1.14613	1.11394	1.57978	1.11394	cyan
LOC_Os03g03450.1	1.17609	1.07918	1.20412	1.60206	1.59106	1.70757	2.32634	2.25527	2.31806	1.69897	1.8451	1.74819	1.66276	1.68124	1.79934	1.77085	1.50515	1.63347	brown
LOC_Os03g03510.1	1.60206	1.76343	1.69897	1.79934	1.79239	1.79239	1.82607	1.90309	1.9345	1.66276	1.5682	1.62325	1.60206	1.6902	1.64345	1.89763	1.76343	1.80618	grey
LOC_Os03g03660.1	0.90309	0	0	0.778151	0.778151	0.69897	1.43136	1.34242	1.47712	0.60206	1.04139	0.90309	1.07918	1.27875	1.27875	1.23045	0.30103	1.25527	brown
LOC_Os03g03660.3	0.69897	0.954243	1.14613	0.60206	0.477121	0.69897	1.49136	1.47712	1.54407	0.90309	1.23045	0.845098	0.69897	0.954243	1	1	0.60206	1.04139	brown
LOC_Os03g03700.1	0.954243	1.11394	1.17609	1.14613	1	1.07918	1.77085	1.75587	1.82607	1.4624	1.73239	1.51851	1.4624	1.62325	1.61278	1.96379	1.17609	1.82607	green
LOC_Os03g03820.1	1.75587	1.64345	1.6902	1.75587	1.72428	1.74819	1.75587	1.716	1.70757	1.79239	1.65321	1.69897	1.716	1.61278	1.5682	1.69897	1.82607	1.68124	grey
LOC_Os03g03910.1	2.90309	2.82347	2.8202	3.08849	3.08814	3.09899	2.39967	2.41162	2.45939	2.60097	2.34242	2.46835	2.65128	2.52763	2.5092	2.6464	2.51587	2.57749	yellow
LOC_Os03g04050.1	1.43136	1.17609	1.34242	1.716	1.62325	1.62325	1.23045	1.32222	1.25527	1.53148	1.39794	1.38021	1.39794	1.49136	1.39794	1.53148	1.5563	1.51851	red
LOC_Os03g04060.1	1.88081	1.68124	1.70757	1.83251	1.43136	1.49136	1.76343	1.81291	1.80618	1.59106	1.77085	1.716	2.01284	1.89209	1.92942	1.96848	1.80618	2.02938	green
LOC_Os03g04110.1	1.36173	1.30103	1.23045	1.75587	1.54407	1.49136	1.63347	1.6721	1.68124	1.50515	1.68124	1.62325	1.76343	1.6721	1.76343	1.44716	1.85733	1.38021	brown
LOC_Os03g04450.1	1.25527	1	1.04139	1.61278	1.50515	1.50515	1.07918	1.25527	1.17609	1.30103	1.20412	1.23045	1.27875	1.43136	1.30103	1.4624	1.36173	1.51851	red
LOC_Os03g04920.1	1	0.778151	0.845098	1.23045	1.25527	1.20412	1.32222	1.53148	1.4624	1.11394	1.17609	1.14613	1.23045	1.23045	1.25527	1.32222	1.20412	1.30103	lightyellow
LOC_Os03g05290.1	1.81291	2.4014	2.4133	2.1959	1.91908	1.77815	1.77815	1.94939	1.79934	2.20952	2.45788	2.29003	2.38561	2.70672	2.4133	2.38917	2.53656	2.53782	black
LOC_Os03g05310.1	2.13672	2.23045	2.20952	2.0086	1.91381	1.93952	1.85126	2.16137	1.98227	2.13354	2.14613	2.19312	2.25285	2.29226	2.20952	2.31175	1.82607	2.32222	black
LOC_Os03g05470.1	1.39794	1.04139	1.20412	1.30103	1.17609	1.20412	1.43136	1.20412	1.43136	1.41497	1.23045	1.34242	1.07918	1.07918	1.04139	1.17609	1.30103	1.23045	grey
LOC_Os03g06330.1	1.34242	1.30103	1.32222	1.38021	1.36173	1.38021	2.44716	2.17609	2.40312	1.53148	1.79934	1.69897	1.5682	1.44716	1.5563	1.50515	1.50515	1.41497	brown
LOC_Os03g06410.1	1.4624	1.23045	1.32222	1.59106	1.57978	1.5682	1.44716	1.54407	1.50515	1.60206	1.53148	1.50515	1.4624	1.5682	1.51851	1.57978	1.68124	1.54407	purple
LOC_Os03g06520.1	1.57978	1.95424	1.76343	1.9345	2.17319	2.13354	1.69897	1.74036	1.63347	1.65321	1.70757	1.65321	1.6902	1.72428	1.60206	2.1271	1.72428	2.11059	yellow
LOC_Os03g06520.2	0.477121	1.53148	1.38021	1.17609	1.32222	1.25527	0.778151	0.954243	0.845098	0.845098	1	1.14613	1.11394	1.14613	1	1.76343	0.90309	1.59106	grey
LOC_Os03g06620.1	1.90849	1.92428	1.92428	1.83251	1.81954	1.78533	1.8451	1.8451	1.82607	2.1271	2.11059	2.09691	2	2	1.99123	2.06819	1.9345	2.09691	lightgreen
LOC_Os03g06630.1	1.04139	2.11394	1.75587	1.07918	1.25527	1.14613	0.69897	0.845098	0.845098	1.04139	0.845098	0.90309	1.07918	1.23045	1.07918	0	0.477121	0.60206	blue
LOC_Os03g07180.1	0.477121	1.11394	1	0.30103	0.69897	0.477121	0.954243	1	1.23045	1.23045	0.845098	1.07918	0.60206	0.30103	1	1.27875	0.778151	1.41497	grey
LOC_Os03g07300.1	2.42325	2.26482	2.32634	2.4216	2.62325	2.67302	2.38917	2.28103	2.32838	2.39967	2.19033	2.27184	2.29447	2.1271	2.18752	2.17026	2.25527	2.11727	grey60
LOC_Os03g07430.2	1.14613	1.07918	1.04139	1	0.954243	0.954243	1	1.11394	1.04139	1.04139	1.17609	1.07918	1.07918	1.32222	1.27875	1.14613	1.04139	1.14613	black
LOC_Os03g07530.1	1.60206	1.4624	1.51851	1.59106	1.5563	1.54407	2.03342	2.01284	2.00432	1.68124	2.04532	1.86923	1.83885	1.92428	1.88081	1.91908	1.66276	1.98227	green
LOC_Os03g07530.2	0.69897	0.778151	0.60206	0.477121	0.69897	0.60206	1.61278	1.60206	1.60206	0.845098	1.17609	0.954243	0.90309	1.11394	1.04139	1.20412	0.778151	1.17609	brown
LOC_Os03g07580.1	1.23045	1.07918	1.07918	1.32222	1.25527	1.23045	1.04139	1.04139	1.04139	1.39794	1.11394	1.23045	1.07918	1.07918	1	1.20412	1.23045	1.17609	red
LOC_Os03g07910.1	1.4624	1.50515	1.53148	1.54407	1.6721	1.6902	1.14613	1.11394	1.17609	1.57978	1.39794	1.4624	1.41497	1.32222	1.32222	1.49136	1.32222	1.44716	turquoise
LOC_Os03g08170.1	1.41497	1.34242	1.36173	1.07918	0.778151	0.778151	1.14613	1.30103	1.17609	1.27875	1.11394	1.07918	1.30103	1.20412	1.23045	1.51851	1.07918	1.51851	magenta
LOC_Os03g08230.1	1.23045	1.14613	1.17609	1.23045	1.20412	1.20412	1.17609	1.17609	1.17609	1.32222	1.23045	1.25527	1.27875	1.27875	1.17609	1.27875	1.20412	1.27875	pink
LOC_Os03g08310.1	0	0.30103	0.30103	0.30103	0.30103	0.30103	2.2014	1.50515	1.9345	0.954243	1.30103	1.04139	1.23045	1.34242	1.38021	1.86923	0.954243	1.39794	brown
LOC_Os03g08320.1	0.477121	0.69897	0.778151	0.954243	0.845098	0.69897	2.3784	2.19033	2.30963	1.63347	2.15836	1.81954	1.94448	2.11059	2.13033	2.47276	1.6902	2.25042	green
LOC_Os03g08330.1	1	1.27875	1.23045	1.04139	0.90309	0.69897	2.38382	1.88649	2.29667	1.38021	1.76343	1.43136	1.69897	1.78533	1.92942	2.42325	1.27875	2.0607	skyblue
LOC_Os03g08900.1	0.845098	0.69897	0.778151	1	1.07918	1	1.97772	1.90309	1.93952	0.954243	1.17609	1.14613	1.43136	1.20412	1.39794	1.30103	1.11394	1.36173	brown
LOC_Os03g09220.2	1.74036	1.69897	1.6902	1.76343	1.87506	1.91381	1.61278	1.83885	1.72428	1.83885	1.88649	1.70757	1.81291	1.90309	1.89763	1.80618	1.8451	1.85126	grey
LOC_Os03g09220.3	1.25527	1.20412	1.34242	1.14613	1.34242	1.30103	0.954243	1.14613	1.14613	1.11394	1.14613	1.20412	1.20412	1.50515	1.30103	1.17609	1.14613	1.41497	grey
LOC_Os03g09250.1	1.90849	1.86332	1.88081	1.9345	1.88081	1.87506	2.11059	2.20683	2.20952	2.03743	2.05308	2.06446	2.16137	2.09342	2.17026	2.17898	1.88649	2.15534	green
LOC_Os03g10340.1	2.07918	2.12385	2.11394	1.78533	1.74819	1.69897	1.91908	1.83251	1.85733	2.03743	1.89763	1.99123	1.86332	1.6902	1.74036	1.83885	1.85126	1.79934	blue
LOC_Os03g11010.1	1.86923	1.75587	1.77815	1.94448	1.90849	1.88649	1.54407	1.54407	1.49136	1.98227	1.8451	1.93952	1.86332	1.80618	1.80618	1.98227	1.81291	1.95424	turquoise
LOC_Os03g11440.1	1.85126	1.72428	1.73239	1.61278	1.51851	1.4624	2.42813	2.35793	2.41162	1.97772	2.09342	2.10037	1.69897	1.54407	1.6721	1.5682	1.77815	1.51851	brown
LOC_Os03g11530.1	1.30103	1.30103	1.27875	1.23045	1.30103	1.32222	0.845098	0.845098	0.845098	1.41497	1.36173	1.41497	1.34242	1.23045	1.27875	1.47712	1.27875	1.50515	pink
LOC_Os03g11550.1	0.954243	0.778151	0.845098	1	0.954243	0.90309	0.477121	0.69897	0.60206	1	0.845098	0.954243	0.778151	0.778151	0.69897	1.04139	0.778151	1.04139	darkgreen
LOC_Os03g12290.1	1.64345	1.49136	1.5563	1.61278	1.6902	1.69897	1.25527	1.17609	1.25527	1.11394	1	1.04139	1.20412	1.14613	1.07918	1.716	1.41497	1.50515	yellow
LOC_Os03g12370.1	1.53148	1.30103	1.34242	1.38021	1.20412	1.25527	1.50515	1.49136	1.59106	1.34242	1.32222	1.30103	1.23045	1.32222	1.27875	1.32222	1.39794	1.32222	brown
LOC_Os03g12390.1	1.59106	1.57978	1.63347	1.81954	1.68124	1.6721	1.44716	1.36173	1.53148	1.51851	1.30103	1.38021	1.54407	1.53148	1.38021	1.60206	1.77085	1.49136	yellow
LOC_Os03g12470.1	1.23045	1.11394	1.23045	1.39794	1.25527	1.27875	1.74819	1.8451	1.88081	1.32222	1.54407	1.39794	1.65321	1.59106	1.74036	1.5563	1.64345	1.51851	brown
LOC_Os03g12500.1	1.27875	1.32222	1.5563	1.07918	0.845098	0.90309	2	2.51188	2.2878	1.65321	2.32634	1.86332	2.1959	2.41996	2.38917	2.4133	1.97772	2.52892	green
LOC_Os03g12510.1	0	0	0.60206	0.30103	0	0	1.14613	1.68124	1.44716	1.11394	1.32222	1.23045	0.69897	1.62325	0.845098	0.954243	0.778151	0.90309	green
LOC_Os03g12530.1	0.90309	0.845098	0.845098	1.11394	1.38021	1.49136	1.07918	1.23045	1.23045	0.778151	0.90309	0.778151	0.90309	0.845098	0.90309	0.778151	0.778151	0.60206	darkturquoise
LOC_Os03g12820.1	0.477121	1.11394	1.17609	1.07918	1.04139	0.69897	1.5682	2.11059	1.93952	1.61278	2.0569	1.85126	1.59106	1.73239	1.75587	2.30535	1.17609	2.15229	white
LOC_Os03g12820.2	0.778151	0.30103	0	1.27875	1.27875	0.69897	1.36173	1.70757	1.4624	0.30103	0.477121	0	1.47712	1.86923	1.87506	2.39794	1.36173	2.29226	brown
LOC_Os03g13210.1	1.27875	0.60206	1.17609	1.43136	1	1.07918	0.30103	0.69897	0.60206	1.27875	0.90309	1.14613	0.60206	0.954243	0.60206	0.954243	1.5563	1.17609	turquoise
LOC_Os03g13300.1	0.60206	0	0.477121	1.04139	0.954243	1	2.32838	2.30535	2.43775	1	1.5563	1.17609	1.17609	1.23045	1.41497	1.39794	1.17609	1.20412	brown
LOC_Os03g13390.2	2.20952	2.0607	2.1271	2.1959	2.02531	2.01284	1.75587	1.65321	1.74036	2.24797	2.0086	2.04532	1.96379	2.0086	1.9345	2.14922	2.31806	2.17319	pink
LOC_Os03g13540.1	0.60206	0.69897	0.69897	0.90309	1	0.845098	1.07918	1.27875	1.07918	0.90309	1.38021	1.17609	1.20412	1.41497	1.27875	1.57978	1.07918	1.59106	green
LOC_Os03g13820.1	1.04139	0.845098	1.04139	1.11394	1.04139	1.14613	1.34242	1.49136	1.4624	1.07918	1.32222	1.17609	1.39794	1.49136	1.51851	1.4624	1.36173	1.4624	green
LOC_Os03g13950.1	1.95904	1.88081	1.86923	2.01284	1.88081	1.88081	2.23045	2.39094	2.32634	1.98677	2.21748	2.07918	2.14922	2.26245	2.21484	2.26245	2.17898	2.27646	green
LOC_Os03g14590.1	1.50515	1.34242	1.43136	1.50515	1.50515	1.4624	1.53148	1.59106	1.50515	1.54407	1.63347	1.62325	1.27875	1.14613	1.20412	1.88081	1.61278	1.51851	grey
LOC_Os03g14669.1	2.3483	2.31806	2.30535	2.30535	2.29447	2.35025	2.04532	1.94448	1.95424	2.06819	1.81291	1.88081	2.16137	1.90309	2.05308	1.8451	2.29226	1.80618	yellow
LOC_Os03g14990.1	1.90309	1.83885	1.89763	2.15229	1.99123	2.06819	2.83123	2.85491	2.87216	2.2014	2.32428	2.27184	2.27416	2.14301	2.28556	1.96379	2.14613	1.96848	brown
LOC_Os03g15240.1	1.76343	1.83251	1.81291	1.60206	1.54407	1.43136	1.69897	1.57978	1.60206	1.8451	1.90309	1.81954	1.63347	1.54407	1.6721	1.64345	1.6721	1.5682	blue
LOC_Os03g15960.1	1.83251	2.46538	2.32838	1.78533	1.44716	1.32222	1.47712	1.54407	1.57978	2.13033	1.94939	2.0607	2.16435	2.39445	2.24797	1.95904	2.08636	2.11394	darkred
LOC_Os03g16020.1	0.69897	0.778151	0.845098	0.778151	0.60206	0.60206	0.954243	0.60206	0.60206	0.778151	0.778151	0.30103	0.30103	0.30103	0.30103	0.69897	0.69897	0.60206	grey
LOC_Os03g16050.1	2.61066	2.37107	2.43933	2.61384	2.91009	2.94201	2.07555	1.77815	1.97772	2.49136	2.20952	2.32428	2.28103	2.06446	2.08636	2.36922	1.91381	2.35984	yellow
LOC_Os03g16150.1	0.845098	0.69897	1	1.20412	0.954243	1	1.32222	1.17609	1.25527	1.11394	1.17609	1.11394	1.17609	1.07918	1	1.14613	0.954243	1.11394	brown
LOC_Os03g16740.1	1.34242	1.27875	1.32222	1.27875	1.25527	1.17609	1.23045	1.23045	1.20412	1.39794	1.39794	1.39794	1.39794	1.27875	1.32222	1.39794	1.27875	1.39794	lightgreen
LOC_Os03g16860.1	2.48714	2.9248	2.76042	2.25285	2.02938	2.07188	3.02898	2.7839	2.98811	2.38021	2.53275	2.48287	2.45179	2.52244	2.4014	2.3075	1.94939	2.2833	greenyellow
LOC_Os03g17180.1	1.4624	1.32222	1.34242	1.50515	1.47712	1.44716	1.78533	1.86923	1.86332	1.5682	1.57978	1.5563	1.5563	1.54407	1.54407	1.54407	1.49136	1.50515	brown
LOC_Os03g17310.1	1.73239	1.32222	1.43136	1.81291	1.77815	1.76343	1.6721	1.716	1.74036	1.76343	1.65321	1.70757	1.69897	1.66276	1.66276	1.77815	1.69897	1.75587	purple
LOC_Os03g17690.1	2.52892	2.60531	2.5955	2.60531	2.51983	2.46687	2.57864	2.57054	2.59329	2.62325	2.57864	2.58771	2.48144	2.42651	2.42651	2.55751	2.57749	2.51851	blue
LOC_Os03g17700.1	1.6902	1.61278	1.62325	1.72428	1.49136	1.53148	2.23045	1.80618	2.14922	1.69897	1.79239	1.75587	1.78533	1.79934	1.81954	1.92942	1.77085	1.80618	brown
LOC_Os03g17790.1	0.778151	1.07918	1.04139	0.778151	1.14613	0.845098	1.49136	1.57978	1.5563	1.57978	1.53148	1.64345	1.23045	1.17609	1.20412	2.08991	1.50515	2.05308	white
LOC_Os03g17870.1	3.42975	2.91487	3.12905	2.74586	3.07372	2.91328	3.17926	2.99034	2.97081	3.30792	3.45652	3.37365	3.07555	3.26102	3.03383	3.63909	3.086	3.77137	black
LOC_Os03g18030.1	0.778151	0.954243	1.14613	1.17609	0.69897	0.69897	1.88081	2.11727	1.98677	1.53148	2.13033	1.80618	1.96379	2.13354	2.13672	1.88649	1.6902	1.96848	green
LOC_Os03g18070.1	1.57978	1.68124	1.53148	1.80618	2.25527	2.37658	2.03342	1.80618	2.01703	1.23045	1.5563	1.27875	1.75587	1.72428	1.75587	1.98677	1.14613	1.83251	grey
LOC_Os03g18180.1	1.60206	1.4624	1.4624	1.4624	1.49136	1.47712	1.5682	1.59106	1.5682	1.49136	1.44716	1.49136	1.4624	1.38021	1.43136	1.51851	1.43136	1.41497	cyan
LOC_Os03g18200.1	1.97313	1.76343	1.78533	1.94939	2.24304	2.24055	1.32222	1.14613	1.20412	2.02119	1.75587	1.88081	1.6721	1.53148	1.51851	2.04922	1.30103	1.96379	turquoise
LOC_Os03g18220.1	1.79239	1.44716	1.5682	1.5563	1.65321	1.79239	1.27875	1.30103	1.27875	1.34242	1.11394	1.23045	1.32222	1.27875	1.14613	1.36173	1.49136	1.27875	yellow
LOC_Os03g18600.1	2.24797	2.53908	2.39967	2.48001	2.47276	2.49831	1.88649	2.04139	1.86923	2.0569	1.74036	1.82607	2.15229	2.16137	2.01703	2.10721	2.47422	2.15836	yellow
LOC_Os03g18810.1	1.78533	1.66276	1.6721	1.60206	1.69897	1.68124	1.51851	1.32222	1.41497	1.82607	1.5682	1.69897	1.61278	1.39794	1.4624	1.5682	1.62325	1.5563	blue
LOC_Os03g18850.1	0.778151	0.60206	0.778151	1.79239	1.20412	1.41497	2.10721	2.21748	2.20683	1.99564	1.96848	2.04139	1.51851	1.64345	1.5563	1.50515	1.74036	1.59106	brown
LOC_Os03g19010.1	1.50515	1.57978	1.60206	1.5563	1.34242	1.30103	1.50515	1.68124	1.62325	1.47712	1.81954	1.64345	1.77815	1.86923	1.86332	1.79239	1.57978	1.86332	black
LOC_Os03g19020.3	1.49136	1.20412	1.32222	1.38021	1.32222	1.36173	1.8451	1.86332	1.89763	1.4624	1.61278	1.50515	1.43136	1.43136	1.43136	1.43136	1.4624	1.44716	brown
LOC_Os03g19500.1	1.79934	1.66276	1.69897	1.91908	1.86332	1.87506	1.88081	1.97772	1.94448	1.88649	1.88081	1.89209	1.74036	1.76343	1.72428	1.81291	1.83885	1.77815	salmon
LOC_Os03g19590.1	1.47712	1.20412	1.27875	1.62325	1.59106	1.5563	1.23045	1.27875	1.17609	1.65321	1.47712	1.60206	1.44716	1.41497	1.39794	1.4624	1.66276	1.44716	turquoise
LOC_Os03g20090.1	1.30103	1.32222	1.23045	1	0.69897	0.845098	1.25527	1.11394	1.20412	1.04139	0.90309	0.90309	1	1.04139	0.954243	1.27875	1.04139	1.14613	grey
LOC_Os03g20120.1	2.63246	2.37291	2.55023	1.82607	1.82607	1.74819	2.0569	2.01703	2.04922	1.91381	1.59106	1.64345	2.08636	2.04139	1.96848	1.86332	2.233	1.80618	blue
LOC_Os03g20310.1	1.6721	1.49136	1.5563	1.73239	1.50515	1.5563	1.62325	1.72428	1.75587	1.80618	1.74819	1.6902	1.6721	1.78533	1.70757	1.79934	1.70757	1.82607	black
LOC_Os03g20310.3	1.04139	0.954243	0.954243	0.845098	0.778151	0.69897	1.34242	1.57978	1.43136	1.11394	1.25527	1.20412	1.17609	1.20412	1.25527	1.25527	1	1.4624	magenta
LOC_Os03g20330.1	1.04139	0.60206	1	0.60206	0.477121	0.477121	0.60206	0.69897	0.778151	1	1.07918	0.90309	1.20412	1.38021	1.39794	1.95904	1.20412	1.6721	black
LOC_Os03g20370.1	2.26007	2.36549	2.32015	2.21219	2.09342	2.05308	2.8293	2.63448	2.78746	2.20683	2.32428	2.25285	2.29885	2.14301	2.22011	2.16732	2.31387	2.10721	brown
LOC_Os03g20550.1	1.25527	0.954243	1.07918	1	0.90309	0.845098	1.38021	1.53148	1.47712	1.23045	1.20412	1.20412	1.04139	1.14613	1.14613	1.23045	1.17609	1.23045	brown
LOC_Os03g20790.1	2.95713	2.69636	2.7679	3.24993	3.04883	3.05538	2.60531	2.75587	2.72263	2.82086	2.58546	2.64933	2.77743	2.89487	2.66839	2.88081	2.89873	2.85126	turquoise
LOC_Os03g21060.1	1.11394	0.954243	1.14613	0.778151	0.845098	0.69897	1.4624	1.9345	1.79239	1.17609	1.69897	1.49136	1.5563	1.66276	1.69897	1.99123	1.20412	1.85126	green
LOC_Os03g21240.1	1.34242	1.27875	1.25527	1.32222	1.27875	1.27875	1.20412	1.25527	1.20412	1.34242	1.27875	1.34242	1.20412	1.23045	1.20412	1.27875	1.23045	1.20412	blue
LOC_Os03g21720.1	2.00432	1.92428	1.94939	1.92942	1.83885	1.78533	2.16435	2.31175	2.24304	2.14613	2.31806	2.24551	2.17319	2.22531	2.21484	2.18752	2.1038	2.2014	magenta
LOC_Os03g21990.1	1.6721	1.53148	1.5682	1.70757	1.69897	1.66276	1.47712	1.51851	1.50515	1.64345	1.44716	1.53148	1.54407	1.50515	1.4624	1.47712	1.65321	1.4624	yellow
LOC_Os03g22680.1	0.69897	0.778151	0.60206	0.60206	0.60206	0.477121	0.30103	0.30103	0	1.11394	1.04139	1.25527	1.07918	1.27875	1	1.38021	0.778151	1.53148	black
LOC_Os03g22800.1	1.11394	0.845098	0.954243	1.20412	1.14613	1.17609	0.60206	1	0.845098	1.11394	1	1	1	1.11394	1.04139	1.17609	1	1.14613	turquoise
LOC_Os03g22800.3	1.32222	1.36173	1.34242	1.07918	1.11394	1.11394	0.90309	1.17609	1	1.27875	1.30103	1.25527	1.14613	1.23045	1.07918	1.14613	1.07918	1.20412	blue
LOC_Os03g22810.1	2.24797	2.51322	2.45939	2.233	2.15534	2.14301	2.32222	2.46835	2.37658	2.4183	2.42975	2.44248	2.38739	2.36922	2.27646	2.32634	2.21484	2.33846	magenta
LOC_Os03g23010.2	2.45484	2.47567	2.43457	2.45332	2.14922	2.10721	2.25285	2.11727	2.22011	2.29226	2.14922	2.26951	2.37475	2.29003	2.32838	2.29226	2.53529	2.26007	blue
LOC_Os03g23010.4	1.14613	1.50515	1.34242	1.14613	1	0.477121	1.30103	1.20412	1.34242	1.14613	1.07918	1.07918	1.04139	0.954243	1.11394	1.11394	1.34242	0.90309	grey
LOC_Os03g24040.1	0.845098	0.778151	0.954243	1.17609	0.90309	0.90309	1.66276	1.716	1.72428	1.23045	1.5563	1.39794	1.25527	1.47712	1.43136	1.39794	1.23045	1.50515	brown
LOC_Os03g24220.1	1.04139	1.14613	1.14613	1.14613	1.20412	1.20412	1.14613	1.23045	1.17609	1.20412	1.17609	1.14613	1.17609	1.07918	1.04139	1.14613	1.20412	1.17609	grey
LOC_Os03g24380.1	1.77085	1.77815	1.76343	1.64345	1.63347	1.57978	2.00432	2.12385	2.01703	1.94939	2.11059	1.99123	1.88081	2.0086	1.92428	2.02119	1.73239	2.04922	magenta
LOC_Os03g24930.1	1.81954	1.11394	1.44716	1.81291	1.4624	1.54407	1.17609	1.30103	1.51851	1.51851	1.20412	1.34242	1.4624	1.5682	1.4624	1.64345	1.6902	1.65321	red
LOC_Os03g24930.2	1.47712	1.39794	1.43136	1.4624	1.25527	1	1.07918	1	1.17609	1.27875	1	1.11394	1.32222	1.14613	1.17609	1.39794	1.4624	1.27875	blue
LOC_Os03g26970.1	1.44716	1.47712	1.51851	1.27875	1.27875	1.20412	1.32222	1.51851	1.38021	1.4624	1.51851	1.51851	1.43136	1.41497	1.38021	1.36173	1.36173	1.36173	magenta
LOC_Os03g26990.1	0.60206	0.60206	0.69897	0.69897	0.477121	0.60206	1.38021	1.54407	1.4624	0.954243	1.30103	1.17609	1.36173	1.41497	1.39794	1.27875	1.07918	1.32222	green
LOC_Os03g27120.1	2.0569	1.99564	1.99564	2.04922	2.04139	1.99123	1.61278	1.6721	1.61278	1.85126	1.75587	1.85733	1.68124	1.57978	1.53148	1.5682	1.81954	1.54407	turquoise
LOC_Os03g27770.1	1.44716	1.32222	1.36173	1.32222	1.5563	1.51851	1.11394	0.845098	1	1.5563	1.27875	1.41497	1.23045	1.14613	1.14613	1.25527	1.20412	1.25527	turquoise
LOC_Os03g28940.1	1.66276	1.9345	1.89763	1.85126	1.68124	1.6902	2.78104	2.716	2.84073	1.99123	2.36549	2.19866	2.16435	2.17609	2.27184	2.43457	2.06819	2.29226	brown
LOC_Os03g29410.1	1.17609	1.04139	1.11394	0.90309	0.60206	0.60206	1.74819	1.79239	1.79239	1.38021	1.66276	1.43136	1.5563	1.64345	1.72428	1.73239	1.50515	1.77085	green
LOC_Os03g29740.1	1.89209	1.96379	1.96379	1.63347	1.5563	1.51851	1.716	1.53148	1.57978	1.90309	1.6721	1.74036	1.47712	1.41497	1.43136	1.44716	1.5563	1.4624	blue
LOC_Os03g31300.1	1.64345	1.4624	1.47712	1.5563	1.77085	1.74036	1.27875	1.20412	1.25527	1.77815	1.5563	1.6721	1.4624	1.41497	1.38021	1.59106	1.43136	1.57978	turquoise
LOC_Os03g31550.1	1.4624	1.34242	1.32222	1.4624	1.43136	1.36173	1.43136	1.63347	1.50515	1.79239	1.75587	1.80618	1.6721	1.79934	1.74819	1.82607	1.63347	1.86923	black
LOC_Os03g31750.1	2.43136	2.29447	2.33244	1.97772	1.77085	1.88649	2.08636	2.02938	2.11059	1.83885	1.51851	1.6902	1.96848	1.99123	1.81291	1.77815	1.99564	1.716	blue
LOC_Os03g32230.1	0.30103	0.30103	0.60206	1	0.69897	0.778151	2.40483	2.06819	2.27646	1.17609	1.68124	1.47712	1.6721	1.88081	2.07918	2.24304	1.34242	1.99564	green
LOC_Os03g32270.1	2.31597	2.22531	2.24304	2.56229	2.43933	2.4609	2.29667	2.3075	2.34635	2.20952	2.08636	2.14613	2.20412	2.20683	2.17026	2.23805	2.4014	2.17898	red
LOC_Os03g32314.1	1.60206	1.57978	1.53148	1.54407	1.49136	1.51851	1.97772	1.74819	1.88649	1.54407	1.49136	1.53148	1.5563	1.38021	1.47712	1.43136	1.59106	1.41497	brown
LOC_Os03g33012.1	1.23045	1.4624	1.34242	1.38021	1.39794	1.43136	0.90309	0.954243	1	1.34242	1.14613	1.20412	1.07918	1.23045	1	1.27875	0.954243	1.20412	yellow
LOC_Os03g37010.1	1.20412	0.90309	0.845098	1.4624	1.43136	1.38021	1.4624	1.39794	1.39794	1.25527	1.14613	1.17609	1.23045	1.36173	1.39794	1.36173	1.27875	1.36173	purple
LOC_Os03g37010.2	1.68124	1.53148	1.64345	1.76343	1.51851	1.54407	1.92428	2	2.0086	1.76343	1.82607	1.75587	1.79934	1.8451	1.78533	1.80618	1.81291	1.77085	brown
LOC_Os03g37130.1	1.86923	1.8451	1.85126	1.95424	1.85733	1.83885	1.69897	1.76343	1.72428	2.02938	1.90309	1.93952	1.92428	1.9345	1.88649	1.97772	1.91381	1.98227	pink
LOC_Os03g37840.1	1.36173	1.04139	1.04139	1.32222	1.54407	1.43136	0.954243	0.845098	0.90309	1.11394	0.90309	0.954243	1.11394	1.20412	1.17609	1.34242	1.20412	1.27875	turquoise
LOC_Os03g37970.1	2.63749	2.71433	2.66464	2.56348	2.49693	2.48714	2.34242	2.30103	2.35793	2.68664	2.45179	2.53403	2.45025	2.46538	2.36736	2.56703	2.48144	2.58659	blue
LOC_Os03g40920.1	1.51851	1.61278	1.59106	1.41497	1.32222	1.36173	1.36173	1.38021	1.36173	1.54407	1.5563	1.5682	1.49136	1.4624	1.49136	1.49136	1.50515	1.50515	darkred
LOC_Os03g42840.1	1.61278	1.66276	1.63347	1.64345	1.5682	1.5682	1.59106	1.77085	1.716	1.68124	1.65321	1.62325	1.60206	1.66276	1.5682	1.63347	1.5563	1.64345	greenyellow
LOC_Os03g43440.1	1.82607	1.5563	1.69897	1.39794	1.41497	1.4624	1.62325	1.5563	1.5563	1.34242	1.43136	1.50515	1.73239	1.74036	1.74036	1.6902	1.716	1.72428	grey
LOC_Os03g44150.1	1.39794	1.50515	1.47712	1.36173	1.25527	1.14613	1.32222	1.59106	1.39794	1.63347	1.77815	1.75587	1.70757	1.76343	1.76343	1.86923	1.41497	1.87506	black
LOC_Os03g44200.1	0.954243	1.14613	1.11394	0.90309	0.954243	0.845098	0.90309	1	0.90309	1.07918	1.20412	1.07918	1.11394	1.23045	1.14613	1.30103	0.90309	1.34242	black
LOC_Os03g44230.1	1.25527	0.954243	1.07918	1.07918	1.04139	1	0.90309	0.954243	0.90309	1.17609	1	1.04139	1.04139	1.07918	1	1.14613	1.14613	1.14613	turquoise
LOC_Os03g44620.2	3.10312	3.03862	3.03862	3.15473	3.03262	3.04493	2.95617	3.02078	3.04139	3.25792	2.98722	3.04999	3.00775	3.13386	2.94694	3.21192	3.04805	3.21827	darkgreen
LOC_Os03g45280.1	2.79309	2.59329	2.67669	2.63246	2.68305	2.4456	2.55509	2.64836	2.63144	2.53908	2.50379	2.62737	2.20952	2.08636	2.1271	2.35411	2.88024	2.22531	tan
LOC_Os03g45370.1	1.44716	1.716	1.5682	1.43136	1.39794	1.41497	1.04139	1.11394	1.04139	1.07918	0.90309	0.954243	1.20412	1.25527	1.11394	1.32222	1.17609	1.27875	yellow
LOC_Os03g45960.1	0.30103	0	2.24551	1.23045	0.69897	0.845098	1.9345	2.32838	2.12057	1.96379	2.72591	2.42975	2.99255	3.16017	3.1529	2.89708	2.60531	3.07882	green
LOC_Os03g46060.1	1.25527	1.25527	1.39794	1.23045	1	0.845098	1.49136	1.88649	1.6721	1.92428	2.20952	2.23805	2.26482	2.22011	2.29003	2.49415	2.19033	2.48144	black
LOC_Os03g46610.1	1.32222	1.34242	1.34242	1.30103	1.23045	1.20412	1.11394	1.11394	1.04139	1.30103	1.17609	1.27875	1.20412	1.07918	1.11394	1.20412	1.27875	1.23045	blue
LOC_Os03g46770.1	3.96909	3.91703	3.90773	3.80291	3.72395	3.7129	3.66848	3.48101	3.59084	3.90358	3.69854	3.78859	3.72754	3.6219	3.67413	3.79678	4.04778	3.81875	blue
LOC_Os03g47280.1	1.14613	1.30103	1.23045	1.30103	0.778151	1	2.61278	2.38739	2.63043	1.57978	1.90309	1.6721	1.83885	1.98677	2.04922	1.65321	1.60206	1.6902	brown
LOC_Os03g47740.2	1.61278	1.07918	1.07918	1.81954	1.86923	1.89209	1.4624	1.5682	1.47712	1.79934	1.43136	1.68124	1.59106	1.64345	1.5682	1.70757	1.61278	1.72428	purple
LOC_Os03g47740.3	1.6721	1.78533	1.81954	1.76343	1.86332	1.81954	1.54407	1.59106	1.5682	1.79239	1.74819	1.6902	1.66276	1.63347	1.62325	1.81954	1.61278	1.6721	turquoise
LOC_Os03g47800.1	1.25527	1.39794	1.36173	1.43136	1.27875	1.23045	1.14613	1.34242	1.23045	1.41497	1.32222	1.34242	1.27875	1.34242	1.25527	1.34242	1.44716	1.39794	grey
LOC_Os03g47970.1	1.14613	1.17609	1.25527	1.23045	1.27875	1.27875	1	0.954243	0.954243	1.25527	1.17609	1.20412	1.07918	1.04139	1.04139	1.11394	1.20412	1.11394	turquoise
LOC_Os03g48270.1	1.72428	1.77815	1.79934	1.81954	1.85733	1.85733	1.66276	1.63347	1.65321	1.43136	1.32222	1.32222	1.64345	1.63347	1.51851	1.59106	1.62325	1.5682	yellow
LOC_Os03g48770.1	0	0	0	0	0	0.30103	1.4624	1.5563	0.90309	1.95424	2.03342	2.13354	1.65321	1.63347	1.6721	0.954243	1.86923	0.845098	green
LOC_Os03g48780.1	0.954243	1.11394	0.954243	0.778151	0.954243	0.778151	1.4624	1.59106	1.27875	1.81291	1.88081	1.98227	1.60206	1.62325	1.64345	2.66087	1.57978	2.35411	green
LOC_Os03g49260.2	0.30103	0.30103	0.30103	0.30103	0	0	0.845098	1.79239	1.30103	0.778151	1.61278	1.41497	1.44716	1.32222	1.60206	0.69897	0.778151	1.07918	green
LOC_Os03g49990.1	2.01703	1.87506	1.94448	2.09691	1.99564	2.0086	1.57978	1.5563	1.5563	1.70757	1.53148	1.63347	1.81291	1.79239	1.68124	1.78533	1.79239	1.75587	yellow
LOC_Os03g50290.1	2.29667	1.88081	2.00432	2.36361	2.30103	2.29667	2.34044	2.42325	2.37475	2.35025	2.31175	2.34044	2.26951	2.24055	2.22789	2.32838	2.20683	2.2878	lightyellow
LOC_Os03g50290.2	2.08636	2.35218	2.29003	1.86332	1.86332	1.87506	2.19312	2.26482	2.21219	2.1959	2.30535	2.25042	1.96379	1.85126	1.79239	1.90849	1.96379	1.98227	lightcyan
LOC_Os03g50310.1	2.49415	2.43457	2.43297	2.36549	2.53908	2.6902	1.92942	1.89209	1.83885	1.98677	1.6902	1.81954	2.26951	2.04922	2.17898	2.23805	2.45788	2.26245	yellow
LOC_Os03g50480.1	1.83885	1.61278	1.6721	1.75587	1.9345	1.92942	1.63347	1.6902	1.63347	1.79934	1.5682	1.716	1.6902	1.49136	1.59106	1.74819	1.60206	1.716	yellow
LOC_Os03g50740.1	1.11394	1	1.04139	1.14613	1.14613	1.14613	0.954243	1.04139	1	1.20412	1.14613	1.14613	1.11394	1.17609	1.14613	1.17609	1.14613	1.17609	turquoise
LOC_Os03g50980.1	1.17609	1.11394	1.14613	1.11394	1.11394	1.07918	0.954243	1	1	1.20412	1	1.14613	1	0.954243	0.90309	1	1.11394	1	blue
LOC_Os03g52170.1	2.64246	2.47857	2.54654	2.63448	2.67578	2.73878	2.71265	2.9345	2.74819	2.45332	2.71684	2.57054	2.935	2.92428	2.96237	2.68124	2.71767	2.69108	brown
LOC_Os03g52450.1	1.44716	1.36173	1.41497	1.60206	1.62325	1.62325	1.20412	1.27875	1.25527	1.47712	1.34242	1.39794	1.36173	1.34242	1.25527	1.36173	1.34242	1.44716	turquoise
LOC_Os03g52840.1	3.04922	2.87679	2.90849	3.14582	3.36021	3.38328	2.81558	2.71517	2.74507	2.993	2.66558	2.78176	2.88818	2.71349	2.78247	2.81558	2.81224	2.77232	yellow
LOC_Os03g52860.1	0.60206	0.30103	0.30103	0.60206	0.30103	0.30103	0.60206	0.778151	0.69897	0.69897	0.90309	0.60206	0.477121	0.477121	0.477121	0.60206	0.69897	0.60206	green
LOC_Os03g53020.1	1	1.36173	1.30103	1.04139	0.845098	0.845098	2.16137	1.75587	2.13672	1.43136	1.70757	1.36173	1.53148	1.54407	1.81954	2.07555	1.17609	1.80618	brown
LOC_Os03g53050.1	1.47712	1.5682	1.51851	1.5563	1.59106	1.5563	1.23045	1.14613	1.17609	1.60206	1.34242	1.4624	1.20412	1.07918	1.04139	1.32222	1.41497	1.27875	turquoise
LOC_Os03g53200.1	1.53148	1.49136	1.57978	1.50515	1.27875	1.23045	1.75587	1.9345	1.88649	1.6902	1.89763	1.77085	1.63347	1.68124	1.716	1.62325	1.66276	1.59106	magenta
LOC_Os03g53650.2	1.14613	1	1.11394	1.17609	1.11394	1.07918	1.14613	1.14613	0.954243	1.27875	1.30103	1.34242	1.25527	1.20412	1.17609	1.23045	1.20412	1.32222	lightgreen
LOC_Os03g54000.1	1.04139	1.20412	1.11394	1.73239	1.77815	1.76343	1.04139	0.954243	0.954243	1.14613	0.90309	1.04139	1.14613	1.14613	1	0.90309	1.23045	0.90309	yellow
LOC_Os03g55080.1	1.36173	1.17609	1.27875	1.20412	1.25527	1.11394	1.20412	1.20412	1.11394	1.25527	1.14613	1.17609	1.25527	1.17609	1.14613	1.23045	1.30103	1.17609	grey
LOC_Os03g55100.1	1.49136	1.39794	1.47712	1.93952	1.51851	1.47712	1.36173	1.61278	1.4624	1.64345	1.49136	1.60206	1.73239	1.6721	1.61278	1.61278	1.79934	1.65321	red
LOC_Os03g55240.1	1.68124	1.41497	1.59106	1.51851	1.65321	1.5563	2.16732	2.38561	2.35793	1.99123	2.22011	2.0607	2.21484	2.50243	2.40654	2.60206	2.27184	2.53908	green
LOC_Os03g55320.1	2.0086	2.08636	2.02938	2.13672	1.86332	1.88649	2.63144	2.63649	2.67943	2.16137	2.33646	2.21484	2.25042	2.37658	2.37291	2.31597	2.23553	2.34044	brown
LOC_Os03g55420.1	0.477121	0.60206	0.60206	0.778151	0.60206	0.69897	1.11394	1.30103	1.20412	0.845098	1.27875	1.14613	1.17609	1.32222	1.23045	1	1	1.11394	green
LOC_Os03g55540.1	2.23553	2.0086	2.09342	2.14922	2.01284	2.02119	2.45484	2.31175	2.45788	1.91908	2.06446	1.97772	2.09342	2.17319	2.22789	2.25527	2.15229	2.18184	brown
LOC_Os03g55600.1	1.68124	1.57978	1.66276	1.73239	1.6721	1.68124	1.51851	1.63347	1.54407	1.76343	1.64345	1.69897	1.64345	1.66276	1.57978	1.64345	1.70757	1.68124	turquoise
LOC_Os03g55800.1	1.27875	1.11394	1.14613	1.27875	1.17609	1.20412	1.87506	1.44716	1.74819	1.30103	1.20412	1.14613	1.25527	1.14613	1.17609	1.11394	1.44716	1.04139	brown
LOC_Os03g55850.1	1.61278	1.63347	1.68124	1.70757	1.54407	1.51851	1.60206	1.81291	1.6902	1.95424	1.98677	1.97313	1.79239	1.94448	1.83251	2	1.83885	1.96848	black
LOC_Os03g56460.1	1.54407	1.17609	1.25527	1.4624	1.50515	1.4624	1.32222	1.25527	1.30103	1.59106	1.36173	1.41497	1.44716	1.38021	1.32222	1.41497	1.38021	1.38021	purple
LOC_Os03g56950.1	1.41497	1.53148	1.50515	1.04139	1.14613	1	0.90309	0.90309	0.778151	1.17609	0.90309	1.14613	1.25527	0.954243	1.11394	0.954243	1.25527	0.845098	blue
LOC_Os03g57240.1	1.49136	1.47712	1.39794	2.02119	1.92942	1.90309	1.27875	1.11394	1.11394	1.47712	1.07918	1.27875	1.62325	1.57978	1.44716	1.34242	1.4624	1.36173	turquoise
LOC_Os03g57340.1	2.11727	2.47857	2.32428	1.95904	1.89763	1.89763	2.52244	2.30963	2.45025	2.11059	2.14613	2.14922	2.05308	2.08991	2.02119	2.10721	1.81954	2.03342	greenyellow
LOC_Os03g57640.1	0.30103	0.60206	1.07918	0.90309	0.69897	0.69897	2.14301	2.3784	2.24797	1.38021	2.06819	1.716	1.98677	2.46687	2.2833	2.67302	1.60206	2.64836	green
LOC_Os03g57690.1	1.89763	1.62325	1.63347	2.24304	2.11727	2.07918	1.51851	1.60206	1.5682	2.0569	1.68124	1.81954	1.83885	1.92428	1.74819	2.04139	1.88649	2.04139	turquoise
LOC_Os03g57854.1	1.43136	1.44716	1.4624	1.54407	1.50515	1.49136	1.4624	1.62325	1.50515	1.51851	1.5682	1.5563	1.47712	1.54407	1.51851	1.64345	1.47712	1.6721	green
LOC_Os03g57890.1	1.61278	1.79239	1.73239	1.53148	1.47712	1.5563	1.68124	1.73239	1.75587	1.66276	1.81954	1.72428	1.61278	1.5563	1.60206	1.73239	1.5563	1.66276	magenta
LOC_Os03g58160.1	1.38021	1.32222	1.36173	1.34242	1.32222	1.32222	1.17609	1.20412	1.23045	1.43136	1.25527	1.36173	1.17609	1.25527	1.07918	1.30103	1.34242	1.32222	blue
LOC_Os03g58980.1	2.03342	1.88649	1.96848	1.73239	1.5563	1.50515	1.91381	1.5682	1.78533	1.63347	1.51851	1.57978	1.6721	1.63347	1.61278	1.72428	1.75587	1.79934	grey
LOC_Os03g59390.1	1.53148	1.4624	1.49136	1.41497	1.39794	1.36173	1.62325	1.89763	1.77815	1.62325	1.70757	1.6721	1.74819	1.76343	1.77815	1.79934	1.57978	1.77085	green
LOC_Os03g59550.1	1.64345	1.59106	1.5563	1.50515	1.34242	1.32222	1.23045	1.11394	1.20412	1.60206	1.30103	1.39794	1.25527	1.14613	1.14613	1.25527	1.23045	1.34242	blue
LOC_Os03g59640.1	1.41497	1.11394	1.23045	1.44716	1.87506	1.86332	1.07918	0.845098	0.90309	1.53148	1.17609	1.34242	1.23045	1	1.11394	1.07918	1.11394	1.14613	turquoise
LOC_Os03g60080.1	2.61172	2.46687	2.50379	2.70415	2.43933	2.43616	2.81224	2.85673	2.9058	2.57171	2.63246	2.54407	2.6637	2.80618	2.76716	2.77085	2.60853	2.7332	brown
LOC_Os03g60509.2	1.38021	0.954243	1.07918	0.90309	1	0.954243	1.20412	0.90309	1.04139	1.11394	1.23045	1.27875	1.25527	0.954243	1.20412	1.25527	1.6902	1.17609	grey
LOC_Os03g60560.1	0.954243	1.34242	1.20412	1.44716	1.44716	0.778151	1.66276	1.99123	1.92428	1.65321	1.86923	1.77815	1.64345	1.716	1.75587	2.29003	1.44716	2.09342	white
LOC_Os03g60580.1	1.54407	1.50515	1.5682	1.86332	1.83251	1.32222	2.05308	2.53403	2.31806	2.21219	2.45025	2.37475	2.14613	2.17026	2.01703	2.6721	2.39094	2.63144	white
LOC_Os03g60620.1	2.13354	1.88649	1.93952	1.89763	1.94939	1.94448	1.74036	1.74819	1.66276	2.21484	1.91908	2.04139	1.96379	1.83885	1.88081	2.02119	1.77085	1.98677	blue
LOC_Os03g60650.1	1.39794	1.4624	1.41497	1.36173	1.30103	1.25527	1.86923	1.86332	1.9345	1.34242	1.49136	1.41497	1.57978	1.63347	1.70757	1.81954	1.4624	1.6721	skyblue
LOC_Os03g60710.1	1.34242	1.23045	1.27875	1.61278	1.59106	1.59106	1.27875	1.32222	1.27875	1.4624	1.27875	1.30103	1.30103	1.27875	1.23045	1.34242	1.43136	1.32222	red
LOC_Os03g61060.1	1.20412	1	1.14613	1.17609	1.04139	1.04139	1	1.32222	1.14613	1.14613	1.14613	1.04139	1.14613	1.20412	1.17609	1.04139	1.25527	1.20412	grey
LOC_Os03g61060.2	1.20412	1.23045	1.23045	1.04139	0.954243	0.90309	1.14613	1.17609	1.17609	1.14613	1.04139	1.14613	1.11394	1.04139	0.90309	1.17609	1.04139	1	greenyellow
LOC_Os03g61130.1	2.16732	2.04532	2.09691	2.34439	2.27184	2.23553	2.13033	2.36736	2.24055	2.26951	2.38917	2.33041	2.39445	2.46835	2.44716	2.51188	2.31597	2.53782	black
LOC_Os03g61150.2	2.15534	2.03342	2.15836	2.05308	1.62325	1.49136	1.51851	1.80618	1.60206	2.5977	2.5682	2.46835	2.19033	2.67302	2.43136	2.41497	2.5302	2.53782	black
LOC_Os03g61200.1	1.25527	1.11394	1.27875	1.30103	1.11394	1.17609	0.954243	1.11394	1.04139	1.30103	1.17609	1.20412	1.11394	1.14613	1	1.17609	1.32222	1.11394	turquoise
LOC_Os03g61730.1	1.36173	1.14613	1.17609	1.27875	1.32222	1.25527	1.20412	1.23045	1.23045	1.43136	1.25527	1.38021	1.20412	1.20412	1.20412	1.25527	1.39794	1.20412	midnightblue
LOC_Os03g61990.1	1.68124	1.41497	1.54407	1.14613	1.07918	1.11394	1.44716	1.4624	1.4624	1.39794	1.20412	1.32222	1.38021	1.32222	1.27875	1.17609	1.44716	1.11394	greenyellow
LOC_Os03g61990.2	1.51851	1.04139	0.90309	1.11394	0.778151	0.845098	1.27875	1.17609	1.20412	0.90309	1.34242	1.30103	1.27875	1.04139	1.11394	1.11394	1.6721	1.32222	grey
LOC_Os03g61990.4	1.72428	1.65321	1.79934	1.30103	1.23045	1.07918	1.5682	1.6902	1.62325	1.59106	1.44716	1.53148	1.32222	1.32222	1.41497	1.38021	1.80618	1.14613	greenyellow
LOC_Os03g62180.1	1.63347	1.32222	1.4624	1.53148	1.54407	1.60206	1.72428	1.61278	1.70757	1.47712	1.51851	1.47712	1.51851	1.5563	1.62325	1.60206	1.63347	1.5682	brown
LOC_Os03g62340.1	1.75587	1.63347	1.6721	1.74036	1.74036	1.70757	2.06819	2.06446	2.1271	1.73239	1.72428	1.70757	1.70757	1.66276	1.69897	1.61278	1.65321	1.61278	brown
LOC_Os03g62620.2	1.6902	0	1.34242	1.32222	1.36173	1.34242	1.78533	1.97313	1.90849	1.5563	1.72428	1.61278	1.68124	1.716	1.62325	1.53148	1.11394	1.73239	brown
LOC_Os03g62620.3	1.44716	1.14613	1.11394	1.49136	1.20412	1.23045	1.74036	1.75587	1.76343	1.43136	1.60206	1.59106	1.59106	1.5682	1.59106	1.62325	1.64345	1.60206	brown
LOC_Os03g62620.4	0	1.53148	1.38021	1.53148	0.477121	0.477121	0.845098	0	0.477121	1.32222	1.11394	1.30103	0	1.07918	1.17609	1.32222	1.62325	0	grey
LOC_Os03g62700.1	1.36173	1.17609	1.20412	1.34242	1.30103	1.27875	1.07918	1.11394	1	1.34242	1.23045	1.25527	1.20412	1.14613	1.14613	1.17609	1.36173	1.11394	turquoise
LOC_Os03g63750.1	1.6721	1.47712	1.5563	1.57978	1.53148	1.54407	1.43136	1.54407	1.4624	1.65321	1.53148	1.5563	1.4624	1.49136	1.39794	1.57978	1.50515	1.5682	midnightblue
LOC_Os03g64110.1	1.54407	1.44716	1.44716	1.59106	1.51851	1.50515	1.27875	1.30103	1.27875	1.68124	1.53148	1.59106	1.43136	1.39794	1.38021	1.4624	1.49136	1.49136	midnightblue
LOC_Os04g01470.1	0	0	0.60206	0.30103	0.30103	0	1.60206	1.14613	1.07918	1.66276	1.86923	1.91381	1.99123	2.0569	2.10037	1.36173	1.75587	1.5682	green
LOC_Os04g01590.1	1.38021	1.43136	1.38021	1.23045	1.17609	1.17609	1.25527	1.34242	1.30103	1.44716	1.5682	1.5563	1.4624	1.49136	1.41497	1.66276	1.32222	1.61278	black
LOC_Os04g08350.2	1.57978	1.49136	1.41497	1.89209	2.0569	2.03743	2.18752	1.97313	1.90849	1.89209	1.85126	1.9345	1.77815	1.5682	1.6721	1.51851	1.91381	1.38021	darkturquoise
LOC_Os04g09900.1	0.30103	0	1.11394	0.90309	0.477121	0.477121	2.17898	2.62221	2.1959	1.96848	2.54654	2.36549	2.68664	2.64147	2.8014	2.23045	2.15229	2.36736	green
LOC_Os04g09920.1	0	0	0.778151	0	0	0	0.69897	1.07918	0.69897	0.60206	1.11394	0.954243	1.57978	1.43136	1.64345	1.4624	1.17609	1.68124	black
LOC_Os04g10010.1	0	0	1.04139	1.50515	0.845098	0.954243	1.81954	2.17026	1.82607	1.64345	2.10037	2.04922	2.19033	2.19033	2.32015	1.82607	1.6902	1.88081	green
LOC_Os04g10060.1	0	0	0.69897	0.90309	0.778151	0.778151	1.81291	1.43136	1.43136	1.47712	1.74819	1.66276	1.82607	1.87506	1.98227	1.27875	1.47712	1.43136	green
LOC_Os04g10160.1	0	0	1.27875	1.4624	1.14613	1.23045	2.13672	2.4133	2.03342	1.92428	2.32428	2.22272	2.44871	2.48714	2.63548	1.82607	1.92942	2	green
LOC_Os04g13210.1	0.778151	0.30103	0.60206	0.954243	0.778151	0.69897	1.5563	1.77085	1.6902	1.25527	1.4624	1.38021	1.43136	1.25527	1.4624	1.23045	1.34242	1.20412	brown
LOC_Os04g13220.1	1.04139	0.60206	0.69897	0.60206	0.845098	0.90309	0.778151	0.60206	0.69897	1.04139	0.90309	1	0.90309	0.69897	0.90309	1.11394	0.778151	1	pink
LOC_Os04g20164.1	1.68124	1.65321	1.5563	1.83885	1.96848	1.94448	1.38021	1.20412	1.27875	1.64345	1.4624	1.63347	1.53148	1.23045	1.38021	1.5563	1.68124	1.38021	turquoise
LOC_Os04g21950.1	1.83885	1.88649	1.86332	1.79934	1.68124	1.6721	2.07555	2.01703	2.07918	1.70757	1.79934	1.72428	1.79239	1.83251	1.81954	2.01703	1.74819	1.90849	brown
LOC_Os04g23180.1	1.30103	1.38021	1.32222	1.23045	1.32222	1.34242	0.90309	1	0.954243	1.04139	1.04139	1.07918	1.17609	1.14613	1.04139	1.14613	1	1.14613	yellow
LOC_Os04g23550.1	0.69897	0.778151	1.07918	0.778151	0.30103	0	1.90849	1.20412	1.89763	1.04139	1.27875	0.778151	0.778151	0.778151	1	1.23045	0.60206	1	magenta
LOC_Os04g25060.1	0.30103	0.60206	1.41497	0.60206	0.477121	0.477121	1.80618	2.17898	1.92942	1.72428	2.4014	2.1271	2.31806	2.21748	2.48572	1.6902	1.83885	1.74036	green
LOC_Os04g27060.1	0	0.30103	1.20412	0.30103	0	0	0.477121	0.90309	0.477121	0.69897	1.41497	1.07918	1.86332	2.42651	2.24551	1.91908	1.61278	2.233	black
LOC_Os04g32460.1	1.63347	1.5563	1.5682	1.66276	1.59106	1.5682	1.49136	1.59106	1.50515	1.716	1.5563	1.62325	1.5682	1.57978	1.5563	1.5682	1.69897	1.60206	turquoise
LOC_Os04g32480.1	0	0	0.60206	0	0	0	1.8451	1.95424	1.89763	1.04139	1.74819	1.27875	1.4624	1.66276	1.66276	1.65321	1.11394	1.66276	green
LOC_Os04g32620.1	1	0.954243	1	1.04139	0.845098	0.845098	1.32222	1.5563	1.44716	1.04139	1.4624	1.27875	1.32222	1.50515	1.44716	1.49136	1.14613	1.5563	green
LOC_Os04g32850.1	1.5682	1.39794	1.4624	2.31806	1.86332	1.87506	1.716	1.78533	1.73239	1.4624	0.954243	1.27875	1.8451	1.95904	1.6902	1	2.07555	1.14613	steelblue
LOC_Os04g32920.3	1.86923	1.57978	1.73239	1.9345	1.80618	1.85126	2.31806	1.92428	2.21484	1.77085	1.83885	1.9345	2.0607	1.74819	1.94939	1.6721	1.92942	1.62325	cyan
LOC_Os04g32920.4	1.07918	1.17609	1.04139	1.20412	1.11394	1	1.36173	1.20412	1.47712	1	0.60206	0.954243	1.11394	1.11394	1.07918	0.845098	1	0.90309	royalblue
LOC_Os04g32950.1	2.10037	2.13354	2.1271	1.94448	1.82607	1.77815	2.52763	2.69897	2.58883	2.38561	2.49969	2.54654	2.22531	2.08991	2.17319	2.0569	1.96379	2.01284	brown
LOC_Os04g33210.1	1.27875	0.845098	0.954243	1.39794	1.66276	1.68124	0.90309	0.845098	0.845098	1.43136	1.14613	1.27875	1.11394	1.14613	1.07918	1.27875	1.14613	1.23045	red
LOC_Os04g33240.1	1.65321	1.88649	1.87506	1.36173	1.17609	1.14613	2.33041	2.47129	2.27875	2.04532	2.4133	2.26245	2.58771	2.61278	2.65706	2.25042	2.35793	2.3075	green
LOC_Os04g34600.1	2.55023	2.20683	2.38917	2.26482	2.07188	1.94448	2.06819	2.08636	2.03743	2.03743	1.86923	1.99123	2.0569	2.14613	1.96379	2	2.49831	1.95904	yellow
LOC_Os04g34620.1	1.25527	1.25527	1.34242	1.27875	1.11394	1.20412	1	1	0.954243	1.39794	1.14613	1.25527	1.17609	1.04139	1.04139	1.25527	1.25527	1.27875	blue
LOC_Os04g35190.1	1.77085	1.716	1.75587	1.82607	1.92428	1.90309	1.53148	1.65321	1.66276	1.77085	1.5682	1.66276	1.68124	1.6902	1.60206	1.6721	1.68124	1.69897	yellow
LOC_Os04g35520.1	1	0.778151	1.04139	1.04139	0.90309	0.69897	1.38021	1.43136	1.25527	1.39794	1.57978	1.5563	1.73239	1.62325	1.77815	1.53148	1.72428	1.57978	green
LOC_Os04g36720.1	2.48001	2.40993	2.41664	2.49831	2.75051	2.87157	2.02531	2.08279	2.1038	1.8451	1.32222	1.49136	2.34044	2.10721	2.2014	2.22531	2.08279	2.04922	yellow
LOC_Os04g36810.1	1.44716	1.47712	1.44716	1.27875	1.25527	1.25527	1.36173	1.39794	1.34242	1.4624	1.43136	1.41497	1.30103	1.36173	1.27875	1.34242	1.41497	1.30103	blue
LOC_Os04g37619.1	1.65321	1.66276	1.57978	1.20412	1.32222	1.25527	1.53148	1.68124	1.5682	1.36173	1.34242	1.47712	1.6902	1.43136	1.60206	1.50515	1.65321	1.41497	grey
LOC_Os04g37710.1	2.11727	2.0569	2.06446	2	2.19312	2.2878	2.12057	2.08636	2.07918	1.88649	1.86923	1.79239	1.99123	2.02531	1.97772	2.15534	1.87506	2.12057	yellow
LOC_Os04g38410.1	2.43616	2.1271	2.1959	2.33445	2.49554	2.73078	2.64345	2.4456	2.38739	1.47712	1	1.27875	2.77232	2.04139	2.66839	1.4624	2.8293	1.74819	saddlebrown
LOC_Os04g38480.1	1.88081	1.716	1.79934	1.79239	1.73239	1.72428	2.26717	2.4183	2.39094	1.91381	2.07918	1.97772	2	1.92942	2.04532	1.92428	1.86332	1.92428	brown
LOC_Os04g38780.1	1.11394	1.34242	1.11394	1.20412	1.20412	1	0.778151	1	0.90309	1.30103	1.11394	1.14613	0.954243	1.07918	0.60206	0.954243	1	1	blue
LOC_Os04g38870.1	1.61278	1.47712	1.57978	1.17609	1.04139	1.04139	1.5563	1.53148	1.63347	1.73239	1.5563	1.5682	1.25527	1.44716	1.34242	1.49136	1.49136	1.50515	magenta
LOC_Os04g38870.3	1.27875	1.36173	1.43136	1.30103	1.14613	1.07918	1.20412	1.27875	1.20412	1.32222	1.17609	1.23045	1.07918	1.39794	1.11394	1.14613	1.49136	1	grey
LOC_Os04g38870.4	2.25768	2.24551	2.23805	2.13988	1.83885	1.89209	2.20412	2.22011	2.24304	2.30963	2.44248	2.35793	2.32222	2.36361	2.36173	2.233	2.3075	2.3032	magenta
LOC_Os04g38950.1	1.43136	1.59106	1.44716	1.51851	1.49136	1.53148	2.35984	2.26007	2.37107	1.8451	1.96379	1.86332	1.74036	1.5682	1.74036	1.53148	1.60206	1.50515	brown
LOC_Os04g39020.1	1.04139	0.954243	0.954243	1.11394	1.17609	1.11394	1.27875	1.17609	1.20412	1.30103	1.32222	1.36173	1.11394	1.04139	1.11394	1.20412	1.20412	1.20412	brown
LOC_Os04g39210.1	1.38021	1.38021	1.34242	1.38021	1.43136	1.39794	1.17609	1.20412	1.25527	1.50515	1.36173	1.44716	1.23045	1.23045	1.11394	1.38021	1.14613	1.36173	turquoise
LOC_Os04g39900.1	1.63347	1.5682	1.5682	1.4624	1.38021	1.34242	1.41497	1.49136	1.4624	1.73239	1.59106	1.66276	1.62325	1.54407	1.5563	1.59106	1.64345	1.59106	lightgreen
LOC_Os04g39970.1	1.07918	1.14613	1.11394	1.30103	1.30103	1.27875	0.845098	0.845098	0.845098	1.25527	1.07918	1.14613	0.954243	1.11394	0.90309	1.07918	1.11394	0.954243	turquoise
LOC_Os04g40040.1	1.74036	2.02938	1.92942	1.77815	1.66276	1.61278	1.63347	1.76343	1.59106	1.90849	1.66276	1.78533	1.65321	1.80618	1.64345	1.70757	1.94939	1.78533	blue
LOC_Os04g40300.1	1.17609	1.07918	1.11394	1.23045	1.20412	1.25527	0.845098	0.90309	0.845098	1.20412	1.04139	1.11394	1.07918	1	0.954243	1.17609	1.07918	1.17609	turquoise
LOC_Os04g40520.1	1.25527	1.04139	1.11394	1.41497	1.41497	1.32222	1.04139	1.07918	1.04139	1.53148	1.41497	1.43136	1.53148	1.63347	1.61278	1.44716	1.81291	1.47712	pink
LOC_Os04g40840.1	1.27875	1.07918	1.14613	1.34242	1.25527	1.20412	1	0.954243	1.04139	1.32222	1.04139	1.17609	1.07918	1.07918	1.04139	1.17609	1.30103	1.17609	turquoise
LOC_Os04g41160.1	1.41497	1.41497	1.44716	1.61278	1.80618	1.88649	1.32222	1.39794	1.44716	1.17609	1.20412	1.17609	1.57978	1.6721	1.54407	1.94448	1.30103	1.85126	yellow
LOC_Os04g41570.1	1.5682	1.23045	1.32222	1.25527	1.14613	0.954243	1.38021	1.30103	1.32222	1.32222	1.23045	1.30103	1.32222	1.17609	1.14613	1.14613	1.14613	1.17609	grey
LOC_Os04g41960.1	1.63347	2.0086	1.86332	1.43136	1.32222	1.14613	2.43297	2.08991	2.34044	1.69897	1.81291	1.59106	1.5682	1.51851	1.57978	1.85126	1.57978	1.70757	greenyellow
LOC_Os04g42000.1	1.51851	1.49136	1.51851	1.36173	1.32222	1.41497	1.38021	1.39794	1.34242	1.41497	1.34242	1.41497	1.39794	1.32222	1.32222	1.27875	1.47712	1.23045	blue
LOC_Os04g42090.1	2.48144	2.29226	2.37475	2.68305	2.78888	2.86273	2.28556	2.2014	2.28556	2.35984	2.24797	2.33244	2.48001	2.37291	2.39094	2.4183	2.46389	2.36922	turquoise
LOC_Os04g42095.1	1.95424	1.51851	1.72428	1.97772	2.18752	2.25042	1.4624	1.25527	1.44716	1.76343	1.5682	1.79934	1.9345	1.62325	1.74819	1.81291	1.92428	1.68124	turquoise
LOC_Os04g42140.1	1.60206	1.50515	1.47712	1.60206	1.5563	1.54407	1.65321	1.73239	1.70757	1.63347	1.54407	1.60206	1.51851	1.54407	1.49136	1.54407	1.5563	1.50515	salmon
LOC_Os04g42480.1	1.20412	1.04139	1.07918	1.14613	1	1.07918	1.49136	1.41497	1.53148	1.17609	1.20412	1.14613	1.07918	1.14613	1.07918	1.17609	1.17609	1.07918	brown
LOC_Os04g42930.1	2.29003	2.42975	2.36173	2.10721	2.13354	2.11727	2.08636	2.04532	2.11059	2.36736	2.3032	2.35218	2.13988	1.95424	2.04922	2.28103	2.19033	2.20412	blue
LOC_Os04g42980.1	0.778151	0.845098	0.90309	1.04139	1	0.90309	1.86923	2.10721	2.02119	1.14613	1.60206	1.34242	1.41497	1.57978	1.5563	1.57978	1.23045	1.57978	brown
LOC_Os04g43070.1	2.21484	2.29003	2.22531	2.31387	2.35411	2.42325	1.88081	1.81291	1.97313	1.74036	1.53148	1.64345	2.02119	2.0086	1.90849	2.14301	1.65321	2.08991	yellow
LOC_Os04g43200.1	0.69897	0.954243	0.90309	1	1	0.60206	1.20412	1.44716	1.32222	1.43136	1.5563	1.54407	1.11394	1.11394	1.14613	2.21748	1.27875	1.99564	white
LOC_Os04g43680.1	1	1.25527	1.20412	1.41497	1.17609	1.23045	2.42975	2.22531	2.4014	1.59106	1.90849	1.74819	1.90309	1.91381	2.13033	2.0607	1.63347	1.85733	brown
LOC_Os04g44820.1	1.44716	1.6902	1.6902	1.68124	1.57978	1.61278	1.32222	1.39794	1.43136	1.68124	1.43136	1.47712	1.43136	1.50515	1.30103	1.57978	1.5563	1.51851	turquoise
LOC_Os04g44900.1	0.90309	1	0.90309	1.20412	1.07918	1.04139	1.20412	1.39794	1.30103	1	1.11394	1.07918	1.17609	1.07918	1.11394	1.20412	1.17609	1.07918	brown
LOC_Os04g45290.1	1.30103	1.20412	1.39794	1.43136	1.14613	1.27875	1.50515	1.61278	1.63347	1.59106	2.15229	1.73239	2.03342	2.44248	2.32222	2.21484	1.75587	2.3962	black
LOC_Os04g45470.1	1.41497	1.27875	1.32222	1.47712	1.4624	1.47712	1.30103	1.25527	1.25527	1.49136	1.34242	1.39794	1.41497	1.32222	1.38021	1.36173	1.50515	1.43136	turquoise
LOC_Os04g45800.1	1.04139	0.954243	0.954243	0.954243	1	0.954243	1.07918	1.17609	1.14613	1.04139	1.04139	1.04139	1.04139	1	1.04139	0.954243	0.954243	1	brown
LOC_Os04g45970.1	1.50515	1.27875	1.72428	1.38021	1.04139	1.11394	2.11394	2.14922	2.18752	2.18469	2.8537	2.43775	2.3962	2.57864	2.63448	2.15836	2.50786	2.42325	green
LOC_Os04g45970.2	0.954243	0.60206	0.90309	1.07918	0.90309	0.90309	1.53148	1.53148	1.60206	1.5682	2.15836	1.79934	1.79934	1.98227	2.08636	1.5682	1.96379	1.85126	green
LOC_Os04g46390.1	2.63749	2.49969	2.5092	2.45939	2.61278	2.67302	2.39967	2.3032	2.36736	2.7679	2.43297	2.55023	2.42488	2.37475	2.33445	2.6561	2.37658	2.63849	turquoise
LOC_Os04g46390.2	1.64345	1.6902	1.51851	1.50515	1.6902	1.62325	1.5682	1.49136	1.50515	1.81954	1.51851	1.51851	1.36173	1.20412	1.38021	1.59106	1.38021	1.60206	turquoise
LOC_Os04g46960.2	2.29667	2.30963	2.3032	2.08636	2.15229	2.10037	2.16137	2.21748	2.22789	2.23045	2.37475	2.26717	2.12057	2.17026	2.1271	2.51851	2.08991	2.36549	grey
LOC_Os04g47220.1	2.50515	2.57749	2.55023	2.52375	2.57978	2.52763	2.27184	2.27646	2.19312	2.3075	2.42651	2.42813	2.55267	2.37658	2.42651	2.64147	2.57978	2.58546	turquoise
LOC_Os04g48030.1	1.04139	1.73239	1.51851	0.845098	0.778151	0.69897	1.20412	1.04139	1.14613	1.07918	1.04139	1.04139	1	1.04139	0.954243	0.954243	0.845098	1	orange
LOC_Os04g48390.1	0.60206	0.477121	0.477121	0.845098	1.23045	1.34242	0.90309	1.17609	1	0.90309	1.30103	1.11394	0.90309	1.04139	1.07918	1.36173	0.69897	1.34242	purple
LOC_Os04g48530.1	1.34242	1.4624	1.49136	1.5563	1.4624	1.50515	1.07918	0.954243	1.04139	1.30103	1.14613	1.20412	1.27875	1.20412	1.07918	1.17609	1.23045	1.17609	turquoise
LOC_Os04g48850.1	1.32222	1.23045	1.34242	1.83251	1.716	1.79239	2.55751	2.38739	2.60853	1.74819	2.06819	1.85126	2.01703	2.23553	2.22789	2.38739	1.80618	2.21219	brown
LOC_Os04g48880.1	1.59106	1.6902	1.57978	1.62325	1.85126	1.88649	1.20412	1.04139	1.27875	1	0.778151	0.90309	1.5563	1.4624	1.36173	1.54407	0.90309	1.5682	yellow
LOC_Os04g49160.1	1.88649	1.81291	1.86923	1.82607	1.72428	1.69897	1.64345	1.62325	1.65321	1.93952	1.96848	1.78533	1.85126	2.04922	1.93952	2.08279	1.9345	2.19312	black
LOC_Os04g49510.1	1.80618	1.43136	1.66276	1.60206	1.5563	1.61278	1.85126	1.66276	1.89209	1.6721	1.76343	1.73239	1.65321	1.65321	1.716	1.5682	1.62325	1.64345	brown
LOC_Os04g49510.2	1.39794	0	0.30103	1.11394	1.14613	1.17609	1.17609	1.27875	1.32222	1.20412	0.954243	1.07918	1.07918	1.17609	0.845098	1.07918	1.32222	0.778151	purple
LOC_Os04g49510.3	1.66276	0	0	1.88649	1.62325	1.61278	1.11394	0.954243	1.04139	0.477121	0	0.90309	1.64345	1.72428	1.78533	1.716	1.6902	1.716	red
LOC_Os04g49570.2	1.20412	1.04139	1.07918	1.20412	1.17609	1.23045	1.53148	1.32222	1.53148	1.11394	1	1.07918	1.20412	1.04139	1.07918	0.90309	1.20412	0.845098	cyan
LOC_Os04g51150.1	0.954243	1.04139	1.04139	1.44716	1.30103	1.25527	1.88649	2	1.96848	1.39794	1.6721	1.5563	1.57978	1.61278	1.64345	1.97313	1.47712	1.88081	brown
LOC_Os04g51160.1	0	0.30103	0.30103	0.69897	0.477121	0.60206	1.20412	1.39794	1.20412	0.90309	0.954243	0.90309	0.90309	1.17609	1.14613	2.1271	0.778151	1.6721	green
LOC_Os04g51180.1	1.20412	1.11394	1.20412	1.17609	1.14613	1.11394	1.14613	1.23045	1.23045	1.25527	1.23045	1.20412	1.20412	1.20412	1.20412	1.14613	1.14613	1.20412	grey
LOC_Os04g51560.1	1.6721	2.06819	1.91381	1.68124	1.57978	1.5682	1.83885	1.79934	1.86923	1.50515	1.53148	1.53148	1.62325	1.57978	1.66276	1.68124	1.65321	1.62325	grey
LOC_Os04g51610.1	0.954243	0.845098	0.845098	1.04139	1.14613	1.04139	0.954243	1	0.954243	1.04139	0.90309	1	0.778151	0.778151	0.845098	1.11394	1	1.04139	red
LOC_Os04g51630.1	2.2878	2.20412	2.22531	2.14301	2.2014	2.17026	2.22789	2.07555	2.14922	2.29447	2.07555	2.2014	2.12385	1.92428	1.96848	2.03342	2.22011	2.0086	tan
LOC_Os04g52840.1	1.36173	1.30103	1.30103	1.17609	1.07918	1.14613	1.6721	1.65321	1.74819	1.39794	1.5563	1.34242	1.43136	1.65321	1.62325	1.99123	1.36173	1.79934	skyblue
LOC_Os04g52900.1	1.9345	1.62325	1.68124	1.97313	2.13354	2.10037	1.82607	1.6902	1.74036	2.22531	1.94939	2.10037	1.76343	1.79934	1.74819	1.99564	1.90849	1.98227	turquoise
LOC_Os04g52960.1	1.83251	1.90309	1.87506	1.76343	1.6721	1.61278	1.64345	1.5563	1.59106	1.90309	1.65321	1.78533	1.60206	1.53148	1.47712	1.61278	1.74036	1.60206	blue
LOC_Os04g53190.1	1.32222	1.17609	1.07918	1.50515	1.54407	1.39794	2.04532	2.10721	2.0569	1.59106	1.77085	1.78533	1.77815	1.78533	1.80618	1.94448	1.77815	1.90309	brown
LOC_Os04g53190.2	1.39794	1.8451	1.73239	1.5563	1.4624	1.32222	1.97313	2.08636	2.0569	1.86332	2.13988	2.02938	1.74036	1.75587	1.68124	1.86332	1.77085	1.89209	brown
LOC_Os04g53410.1	1.27875	1.11394	1.14613	1.5563	1.32222	1.44716	1	1.07918	1.04139	1.44716	1.20412	1.27875	1.30103	1.34242	1.25527	1.41497	1.39794	1.30103	turquoise
LOC_Os04g54200.1	1	0.778151	1.11394	0.954243	1	1	2.13033	2.25042	2.21219	1.4624	2.00432	1.85733	1.79239	1.69897	1.90849	1.25527	1.54407	1.27875	brown
LOC_Os04g54200.2	0.69897	1.07918	1.04139	0.60206	0.30103	0.60206	1.39794	1.59106	1.62325	1	1.4624	1.14613	1.27875	1.14613	1.20412	0.845098	0.778151	0.954243	magenta
LOC_Os04g55080.1	1.50515	1.49136	1.51851	1.57978	1.61278	1.59106	1.53148	1.61278	1.62325	1.65321	1.57978	1.57978	1.51851	1.51851	1.47712	1.51851	1.59106	1.53148	darkturquoise
LOC_Os04g55240.1	1.11394	0.69897	0.778151	1.20412	0.845098	0.90309	1.32222	1.36173	1.27875	0.954243	0.954243	1.04139	0.954243	0.845098	0.90309	0.90309	1.07918	0.954243	brown
LOC_Os04g55650.1	2.29667	1.95904	2.14922	2.30963	2.27646	2.26717	2.30103	2.49136	2.33041	2.40993	2.85309	2.67669	2.65418	2.91593	2.7839	3.1827	2.54283	3.23249	black
LOC_Os04g55920.2	1.79934	1.83885	1.85126	1.8451	1.83251	1.79934	2.15836	1.98677	2.08991	1.86332	1.77815	1.83885	1.64345	1.59106	1.59106	1.77085	1.74036	1.6902	cyan
LOC_Os04g56110.1	1.30103	0.845098	1	1.32222	1.34242	1.32222	1.64345	1.65321	1.64345	1.60206	1.57978	1.54407	1.39794	1.36173	1.43136	1.4624	1.36173	1.43136	brown
LOC_Os04g56110.3	1.59106	1.63347	1.64345	1.91908	1.68124	1.66276	2.02119	2.16435	2.07555	1.6721	1.78533	1.74036	1.88081	1.88081	1.88081	1.89763	1.79239	1.90309	brown
LOC_Os04g56160.1	2.70842	1.59106	1.75587	2.75282	2.75891	2.75815	2.70672	2.716	2.76492	2.77452	2.58433	2.71433	2.72835	2.55267	2.63949	2.68842	2.71933	2.61909	purple
LOC_Os04g56160.2	1.23045	2.62634	2.56467	0.30103	0	0	1.64345	1.79239	0.954243	1.716	2.22011	2.14922	0.69897	0	0.30103	0.30103	0.477121	0.30103	lightcyan
LOC_Os04g56160.3	0.69897	1.96848	2.09342	0	0.60206	0.30103	0.69897	0.477121	0.60206	0.477121	1.49136	1.17609	0.30103	0	0.69897	0.477121	0.30103	0.477121	orange
LOC_Os04g56400.1	2.61805	2.46389	2.54158	2.57864	2.98945	3.04532	2.37658	2.16137	2.21748	2.51455	2.16732	2.33646	2.44871	1.98677	2.33646	2.28556	2.34439	2.21484	yellow
LOC_Os04g56430.1	0.90309	1.38021	3.29159	2.33041	1.47712	1.14613	2.48144	3.42062	3.00732	3.18469	3.79183	3.71792	4.18851	4.47439	4.42996	3.98484	3.38917	4.19609	green
LOC_Os04g56930.2	0	0	1.17609	0	0	0	0.477121	0.69897	0.477121	0.845098	1.87506	1.36173	1.64345	2.06446	2.02531	1.5682	1.69897	1.88649	black
LOC_Os04g57320.1	1.51851	1.44716	1.47712	1.4624	1.30103	1.27875	1.59106	1.62325	1.5563	1.5563	1.44716	1.50515	1.50515	1.41497	1.39794	1.49136	1.44716	1.4624	greenyellow
LOC_Os04g57400.1	2.13354	1.88081	1.95424	2.03743	2.10721	2.09691	1.77085	1.65321	1.72428	2.12385	1.81954	1.94448	1.89763	1.79934	1.81291	1.97772	2.04532	2.01703	turquoise
LOC_Os04g57500.1	2.35793	2.29885	2.3032	2.13354	2.17026	2.26245	2.04922	1.94939	2.05308	2.40312	2.13033	2.24797	2.16435	1.95904	2.07188	2.18184	2.19033	2.18469	blue
LOC_Os04g57550.1	1.39794	1.23045	1.27875	1.38021	1.27875	1.17609	2.3032	2.21219	2.2878	1.44716	1.85733	1.70757	1.68124	1.70757	1.74819	2.09691	1.43136	1.97772	brown
LOC_Os04g57560.1	1.07918	1.11394	1.07918	1.17609	1.27875	1.23045	1.23045	1.32222	1.27875	1.07918	1.11394	1.14613	1.14613	1.17609	1.11394	1.04139	1.07918	1.04139	brown
LOC_Os04g57930.1	1.68124	1.91908	1.81954	1.50515	1.79239	1.87506	1.36173	1.20412	1.32222	1.6721	1.47712	1.59106	1.51851	1.30103	1.50515	1.47712	1.49136	1.44716	turquoise
LOC_Os04g58110.1	1.89763	1.69897	1.74036	1.86923	1.79239	1.79239	2.25285	2.37291	2.37291	1.85733	1.94448	1.91381	1.96848	1.91908	1.88081	1.90309	1.8451	1.88649	brown
LOC_Os04g58710.1	2.97681	2.60314	2.68305	2.49276	2.99826	3.01494	2.59218	2.49554	2.5977	1.88649	1.9345	1.91381	2.29885	2.02119	2.13033	2.67394	2.22789	2.41497	yellow
LOC_Os04g58750.1	1.30103	1.27875	1.32222	1.50515	1.4624	1.39794	1.07918	1.38021	1.23045	1.27875	1.23045	1.14613	1.25527	1.23045	1.20412	1.17609	1.32222	1.25527	red
LOC_Os04g58750.3	1.14613	1.14613	1.07918	1.14613	1.27875	1.39794	1.20412	1	1.23045	1.38021	1.17609	1.32222	1.11394	1.11394	1.07918	1.17609	1.07918	1.11394	turquoise
LOC_Os04g59130.1	1.39794	1.30103	1.36173	1.38021	1.25527	1.20412	1.4624	1.59106	1.50515	1.49136	1.4624	1.49136	1.30103	1.39794	1.34242	1.32222	1.74036	1.30103	grey
LOC_Os04g59150.1	2.35793	2.30535	2.42813	2.35603	2.07188	2.02938	2.42488	2.59439	2.46538	2.52375	2.56348	2.5092	2.70157	2.63949	2.68753	2.47567	2.75511	2.57634	green
LOC_Os04g59190.1	2.51055	2.13033	2.38561	2.69548	1.44716	1.30103	2.20952	2.83251	2.52504	2.92169	3.06521	3.05843	3.09377	3.09377	3.19117	2.86747	3.23905	3.09795	black
LOC_Os04g59200.1	0.30103	0.30103	0.30103	0.30103	0.477121	0.30103	0.30103	0.30103	0.30103	0	0.778151	0.30103	0.30103	0.60206	0.477121	0.477121	0.30103	0.477121	grey
LOC_Os04g59210.1	1.14613	1.34242	1.23045	1.27875	0.90309	0.954243	0.845098	1.04139	1.04139	1.04139	0.778151	0.845098	1.14613	1.17609	0.954243	1.32222	1.07918	1.30103	grey
LOC_Os04g59450.1	1.5682	1.53148	1.66276	1.63347	1.60206	1.41497	1.36173	1.25527	1.30103	1.5682	1.49136	1.53148	1.57978	1.30103	1.51851	1.63347	1.61278	1.60206	turquoise
LOC_Os04g59450.2	1.5563	1.92428	1.74819	1.27875	1.38021	1.39794	1.11394	1.20412	1.23045	1.43136	1.36173	1.4624	1.20412	1.41497	1.23045	1.32222	1.20412	1.27875	blue
LOC_Os04g59570.1	0.778151	0.778151	0.845098	0.90309	0.90309	1.04139	0.60206	0.477121	0.69897	0.845098	0.845098	0.778151	0.845098	0.90309	0.69897	0.778151	0.60206	0.69897	turquoise
LOC_Os04g59570.2	2	1.81291	1.86923	1.81954	1.81954	1.79934	1.75587	1.47712	1.6721	2.04532	1.89209	1.99564	1.75587	1.63347	1.69897	1.73239	2.0569	1.69897	blue
LOC_Os05g01040.3	1.04139	1.20412	1.25527	1.07918	1.07918	1	1.4624	1.5682	1.53148	1.25527	1.44716	1.32222	1.30103	1.27875	1.34242	1.23045	1.17609	1.20412	brown
LOC_Os05g01270.1	2.39094	2.15229	2.23805	2.17898	2.47129	2.46982	2.08991	1.91381	1.96848	2.33244	2.10037	2.23553	2.233	1.99564	2.21219	2.15534	2.26717	2.19866	turquoise
LOC_Os05g01710.1	1.53148	1.59106	1.51851	1.25527	1.41497	1.38021	1.38021	1.50515	1.41497	1.54407	1.61278	1.61278	1.41497	1.43136	1.36173	1.5563	1.34242	1.5563	blue
LOC_Os05g01710.2	1.68124	1.49136	1.49136	1.49136	1.38021	1.36173	1.30103	1.20412	1.34242	1.5682	1.38021	1.54407	1.30103	1.41497	1.23045	1.38021	1.43136	1.27875	blue
LOC_Os05g01710.3	1.80618	1.79239	1.87506	1.73239	1.59106	1.64345	1.44716	1.50515	1.49136	1.79239	1.70757	1.6902	1.61278	1.59106	1.60206	1.6902	1.4624	1.72428	blue
LOC_Os05g02020.1	2.17319	1.51851	1.78533	1.72428	1.66276	1.73239	1.96848	2.04532	2.03342	1.88649	1.87506	1.80618	1.77815	1.78533	1.81291	1.92942	1.83885	1.8451	brown
LOC_Os05g02020.2	0.477121	1.50515	1.50515	0.69897	0.477121	0	1.59106	1.88649	1.77815	0.477121	1.50515	1.25527	1.11394	1.32222	1.14613	1.27875	0.69897	1.38021	magenta
LOC_Os05g02130.1	1.81954	1.60206	1.6721	1.89209	1.77085	1.74036	1.72428	1.85733	1.76343	1.88649	1.80618	1.82607	1.92942	1.98227	1.93952	1.90849	2.13354	1.91908	black
LOC_Os05g02530.1	1.38021	1.43136	1.34242	1.39794	1.34242	1.32222	1.14613	1.04139	1.11394	1.54407	1.25527	1.49136	1.20412	1.20412	1.17609	1.39794	1.17609	1.47712	darkgreen
LOC_Os05g02750.1	0.954243	0.954243	0.90309	1.34242	1.64345	1.5682	1.30103	0.954243	1.07918	0.778151	0.90309	0.845098	1.17609	0.477121	0.845098	0.90309	1.14613	0.69897	grey60
LOC_Os05g03140.1	1.32222	1.23045	1.20412	1.66276	1.49136	1.43136	1.57978	1.716	1.5563	1.64345	1.77815	1.78533	1.5682	1.47712	1.41497	1.63347	1.81291	1.62325	brown
LOC_Os05g03430.1	1.38021	0.477121	0.778151	1.54407	1.50515	1.51851	1.34242	1.53148	1.4624	1.41497	1.30103	1.25527	1.38021	1.39794	1.17609	1.36173	1.4624	1.34242	purple
LOC_Os05g03430.2	1.27875	1.30103	1.20412	1.32222	1.27875	1.23045	1.25527	1.25527	1.32222	1.38021	1.20412	1.30103	1.20412	1.25527	1.32222	1.30103	1.30103	1.25527	grey
LOC_Os05g03460.1	1.50515	1.30103	1.41497	1.68124	1.39794	1.39794	1.54407	1.75587	1.68124	1.68124	1.63347	1.59106	1.50515	1.59106	1.51851	1.36173	1.72428	1.38021	brown
LOC_Os05g03780.1	1.53148	1.6902	1.61278	1.50515	1.54407	1.59106	1.47712	1.4624	1.4624	1.72428	1.61278	1.65321	1.53148	1.51851	1.49136	1.60206	1.61278	1.60206	blue
LOC_Os05g03860.1	2.17609	2.22789	2.22011	2.11059	1.97772	1.97313	2.41996	2.40312	2.45025	2.22272	2.42488	2.27875	2.29885	2.44248	2.39967	2.42488	2.10037	2.39445	magenta
LOC_Os05g03865.1	2.52504	2.62634	2.63749	2.74115	2.40654	2.38917	2.60853	2.59218	2.62839	2.4183	2.62839	2.5092	2.7348	2.84696	2.74507	2.8055	2.52375	2.82086	green
LOC_Os05g04170.2	1.17609	1.14613	1.36173	1.32222	1.20412	1.25527	1.27875	1.17609	1.34242	1.32222	1.07918	1.14613	1.23045	1.17609	1.07918	1.04139	1.34242	1.04139	grey
LOC_Os05g04380.1	0.845098	0.69897	0.778151	1.07918	0.778151	0.845098	1.70757	1.78533	1.72428	1.23045	1.74819	1.5682	1.6902	1.80618	1.81291	1.43136	1.38021	1.60206	green
LOC_Os05g04490.1	0.90309	1.34242	1.32222	1.41497	0.954243	0.90309	1.99564	1.6721	1.80618	1.32222	1.41497	1.23045	1.34242	1.59106	1.49136	1.4624	1.32222	1.49136	brown
LOC_Os05g04510.1	2.69373	2.33846	2.43933	2.70157	2.59106	2.61384	2.98543	2.85003	2.97772	2.64147	2.49415	2.53656	2.77305	2.60853	2.77159	2.75967	2.75205	2.64542	brown
LOC_Os05g04510.2	1.88649	2.59879	2.50243	1.98227	1.87506	1.90849	2.89982	2.78247	2.88252	2.48001	2.46835	2.52114	2.13672	1.82607	1.70757	1.74036	1.78533	2.07918	greenyellow
LOC_Os05g04520.1	2.0086	1.88649	1.92428	1.90309	1.81954	1.8451	2.24055	2.25527	2.26245	2.09342	2.18184	2.09691	2.02531	2.00432	2.04922	1.92942	1.97772	1.96379	brown
LOC_Os05g04550.1	1.07918	1.17609	1.14613	1.41497	1.39794	1.41497	0.954243	0.845098	0.954243	1.39794	1.07918	1.07918	1.04139	1.11394	1	1.32222	0.954243	1.39794	turquoise
LOC_Os05g04610.1	1.5682	1.59106	1.59106	1.70757	1.85733	1.91908	1.36173	1.25527	1.34242	1.20412	0.845098	1	1.44716	1.41497	1.34242	1.34242	1.23045	1.23045	yellow
LOC_Os05g04630.1	2.46835	2.43616	2.45939	2.39794	2.28103	2.26245	2.29226	2.21484	2.27184	2.58995	2.45332	2.5172	2.36361	2.35411	2.30535	2.43775	2.47857	2.41664	pink
LOC_Os05g04630.2	1.36173	1.74819	1.07918	1.23045	0.954243	1.17609	1.17609	1.04139	1.23045	1.34242	1.34242	1.23045	1	1.17609	1.07918	1.20412	1.25527	1.27875	grey
LOC_Os05g04630.5	1.716	1.38021	1.5682	1.57978	1.66276	1.50515	1.5563	1.51851	1.5563	1.86923	1.92942	2.02119	1.73239	1.73239	1.72428	1.88081	1.83251	1.88081	lightgreen
LOC_Os05g04630.6	1.79934	1.86923	1.87506	1.78533	1.73239	1.60206	1.61278	1.68124	1.66276	1.85733	1.69897	1.79934	1.73239	1.76343	1.60206	1.6721	1.83885	1.66276	blue
LOC_Os05g04640.1	1.32222	1.17609	1.25527	1.14613	0.954243	0.90309	1.14613	1.20412	1.20412	1.17609	1.04139	1.07918	1.20412	1.30103	1.23045	1.25527	1.25527	1.34242	grey
LOC_Os05g04700.1	3.56455	3.62076	3.61278	3.45301	3.31069	3.21299	3.91635	3.90693	3.87887	3.67468	3.83091	3.74414	3.5966	3.71458	3.62469	3.7417	3.6067	3.74257	magenta
LOC_Os05g05590.1	1.39794	1.39794	1.41497	1.20412	1.30103	1.27875	1.25527	1.20412	1.23045	1.17609	1.04139	1.17609	1.34242	1.30103	1.30103	1.27875	1.27875	1.23045	yellow
LOC_Os05g05680.1	1.95904	2.13672	2.06446	2.29226	2.33244	2.27875	2.44404	2.20683	2.38382	2.4216	2.31597	2.4456	2.43457	2.30963	2.3784	2.35411	2.4216	2.35793	brown
LOC_Os05g05800.1	1.49136	1.30103	1.39794	1.53148	1.50515	1.51851	1.38021	1.54407	1.47712	1.4624	1.32222	1.41497	1.32222	1.36173	1.30103	1.39794	1.50515	1.38021	red
LOC_Os05g06270.1	1.60206	1.49136	1.54407	1.78533	1.8451	1.87506	1.47712	1.51851	1.47712	1.70757	1.57978	1.60206	1.54407	1.5563	1.51851	1.5682	1.61278	1.57978	red
LOC_Os05g06310.1	2.47712	2.47712	2.47276	2.35411	2.26717	2.25768	2.30963	2.22531	2.22531	2.42325	2.2833	2.37291	2.29003	2.09691	2.15836	2.23045	2.33041	2.2014	blue
LOC_Os05g06440.1	1.72428	1.75587	1.75587	1.64345	1.57978	1.51851	2.15836	2.3784	2.25768	2.02119	2.12057	2.15836	1.83885	1.74819	1.80618	1.716	1.62325	1.70757	brown
LOC_Os05g07130.1	1.38021	1.25527	1.49136	1.63347	1.90309	1.87506	1.32222	1.11394	1.25527	1.49136	1.14613	1.25527	1.14613	1.07918	1.23045	0.954243	1.43136	0.845098	grey60
LOC_Os05g07130.2	1.91381	1.88649	1.81291	1.92942	2.18752	2.22789	1.69897	1.62325	1.6721	1.92428	1.6902	1.78533	1.77085	1.51851	1.66276	1.66276	1.81954	1.63347	grey60
LOC_Os05g07670.1	1.4624	1.50515	1.54407	1.39794	1.43136	1.44716	1.62325	1.68124	1.68124	1.59106	1.59106	1.5682	1.50515	1.4624	1.44716	1.53148	1.39794	1.49136	brown
LOC_Os05g08554.1	1.30103	1.30103	1.30103	1.65321	1.60206	1.60206	1.30103	1.34242	1.25527	1.43136	1.27875	1.38021	1.41497	1.59106	1.38021	1.17609	1.5563	1.17609	turquoise
LOC_Os05g08960.1	2.02938	2.04922	2.02938	1.85733	1.91381	1.91908	1.93952	1.95904	1.90309	1.95424	1.9345	1.94939	1.89209	1.81291	1.79934	1.82607	1.90309	1.79239	blue
LOC_Os05g09020.1	2.12385	1.77815	1.98227	2.1038	1.85126	1.86923	2.45939	2.27184	2.43775	2.15229	2.19866	2.17319	2.26245	2.23045	2.28556	1.98677	2.23553	2.01284	brown
LOC_Os05g09020.2	1.20412	0.954243	1.04139	1.04139	0.845098	0.954243	1.41497	1.34242	1.47712	1.14613	1.14613	1.20412	1.20412	1.32222	1.27875	0.778151	1.23045	1.04139	brown
LOC_Os05g09440.1	1.11394	1.11394	1.07918	1.32222	1.34242	1.32222	2.3032	2.34439	2.43933	1.25527	1.72428	1.4624	1.41497	1.43136	1.51851	1.8451	1.23045	1.5563	brown
LOC_Os05g09500.1	1.4624	1.17609	1.36173	1.14613	0.69897	0.778151	1.50515	1.82607	1.75587	1.53148	1.98677	1.65321	1.51851	1.6902	1.75587	1.43136	1.60206	1.51851	magenta
LOC_Os05g09550.1	1.4624	1.63347	1.63347	1.23045	1.14613	1.11394	1.61278	1.80618	1.73239	1.44716	1.68124	1.69897	1.39794	1.32222	1.44716	1.39794	1.25527	1.32222	greenyellow
LOC_Os05g10650.1	0.90309	0.778151	0.90309	1.14613	1	1.14613	1.99123	1.27875	1.88649	1.04139	1.14613	1.17609	1.34242	1.36173	1.41497	1.25527	1.11394	1.27875	brown
LOC_Os05g10670.1	1.81291	1.86923	1.79934	1.68124	1.64345	1.57978	1.30103	1.34242	1.30103	1.63347	1.38021	1.50515	1.60206	1.62325	1.53148	1.65321	1.5563	1.66276	blue
LOC_Os05g10730.1	1.23045	0.778151	1.07918	1.66276	1.51851	1.4624	1.43136	1.64345	1.5563	1.51851	1.54407	1.54407	1.51851	1.63347	1.57978	1.75587	1.5682	1.77085	lightyellow
LOC_Os05g12040.1	0.30103	0.30103	0.30103	0.30103	0.30103	0	1.41497	1.11394	1.34242	0.30103	1.07918	0.477121	0.30103	0.30103	0.60206	1.51851	0.778151	1	skyblue
LOC_Os05g12090.1	0.30103	0.30103	0.60206	1.04139	0.778151	0.477121	2.2833	2.58206	2.37475	1.36173	1.90309	1.53148	1.54407	2.03743	1.98677	1.66276	1.27875	1.80618	brown
LOC_Os05g12260.1	1.93952	1.79934	1.85126	1.62325	1.62325	1.60206	1.79239	1.8451	1.79239	1.716	1.79934	1.74036	1.716	1.66276	1.68124	1.66276	1.76343	1.63347	greenyellow
LOC_Os05g12680.1	1.23045	1.20412	1.20412	1.6902	1.32222	1.34242	1.61278	1.60206	1.64345	1.43136	1.32222	1.34242	1.38021	1.36173	1.27875	1.30103	1.41497	1.27875	salmon
LOC_Os05g13940.1	1.39794	0.69897	0.954243	1.63347	1.6721	1.47712	1.14613	1.41497	1.32222	1.39794	1.32222	1.39794	1.34242	1.07918	1.25527	1.86332	1.30103	1.79934	purple
LOC_Os05g15530.1	1.07918	1.07918	1.11394	1.39794	1.11394	1.14613	1.39794	1.4624	1.39794	1.04139	1.23045	1.14613	1.30103	1.36173	1.34242	1.30103	1.30103	1.27875	brown
LOC_Os05g15770.1	2.42975	2.61909	2.57978	2.89154	2.48144	2.54654	2.47857	2.60853	2.45484	3.031	3.03663	3.11727	3.24846	3.39846	3.27161	3.35468	3.54158	3.44311	black
LOC_Os05g15880.1	0.30103	0.477121	0.60206	0.30103	0	0	0.30103	0.30103	0	0.954243	1.17609	1.11394	0.778151	1.07918	1	1.76343	0.778151	1.61278	black
LOC_Os05g16660.1	1.74036	1.70757	1.6902	1.5682	1.47712	1.47712	1.4624	1.44716	1.4624	1.59106	1.51851	1.54407	1.5682	1.4624	1.43136	1.5563	1.5563	1.44716	blue
LOC_Os05g16824.1	0.778151	0.477121	0.778151	0.954243	0.845098	0.778151	1.83885	1.77815	1.86923	1.11394	1.51851	1.20412	1.11394	1.27875	1.23045	0.90309	1.14613	1	brown
LOC_Os05g17604.1	1.5682	1.6902	1.63347	1.20412	0.845098	0.90309	1.41497	1.53148	1.60206	1.78533	1.64345	1.57978	1.64345	1.68124	1.66276	1.53148	1.47712	1.62325	magenta
LOC_Os05g23470.3	1.36173	1.4624	1.39794	1.60206	1.63347	1.63347	1.54407	1.50515	1.5682	1.49136	1.53148	1.47712	1.44716	1.4624	1.41497	1.47712	1.39794	1.49136	darkturquoise
LOC_Os05g23600.1	1.5682	1.57978	1.57978	1.49136	1.41497	1.36173	1.6902	1.74819	1.72428	1.68124	1.60206	1.65321	1.51851	1.38021	1.43136	1.47712	1.53148	1.38021	brown
LOC_Os05g23740.1	2.29226	2.20683	2.2014	2.17319	2.24797	2.20412	1.95904	1.91908	1.92942	2.3483	2.13672	2.26007	2.10037	2.02938	2.01284	2.11059	2.04532	2.13672	blue
LOC_Os05g24010.1	1.04139	0.60206	0.778151	1.14613	1	1	1.38021	1.39794	1.47712	1.17609	1.23045	1.27875	1.30103	1.36173	1.39794	1.4624	1.30103	1.49136	green
LOC_Os05g25640.1	2.01284	2.10721	2.06819	2.31387	2.22011	2.27646	2.89098	2.84198	2.87216	2.08279	2.45939	2.29003	2.50515	2.43297	2.52244	2.59329	2.10721	2.58659	brown
LOC_Os05g25770.1	1.54407	0.90309	1.17609	1.32222	0.90309	0.778151	1.49136	1.30103	1.54407	1.36173	1.27875	1.17609	1.30103	1.41497	1.39794	1.74819	1.41497	1.81954	green
LOC_Os05g26890.1	1.25527	1.25527	1.36173	1.04139	1.11394	1.14613	1.27875	1.25527	1.27875	1.34242	1.30103	1.30103	1.14613	1.07918	1.07918	1	1.04139	1.07918	lightcyan
LOC_Os05g26926.1	1.63347	1.64345	1.65321	1.4624	1.5563	1.5682	1.59106	1.63347	1.5682	1.74036	1.65321	1.70757	1.50515	1.49136	1.49136	1.47712	1.5563	1.4624	lightcyan
LOC_Os05g26954.1	1.47712	1.47712	1.44716	1.64345	1.54407	1.5682	1.47712	1.50515	1.4624	1.64345	1.63347	1.64345	1.53148	1.60206	1.57978	1.5682	1.59106	1.57978	pink
LOC_Os05g27730.1	2.54283	2.18184	2.32838	2.55991	2.24797	2.28556	2.56585	2.49136	2.59106	2.26717	2.31806	2.28103	2.40654	2.46389	2.51322	2.56703	2.45939	2.50651	brown
LOC_Os05g27930.4	1.4624	1.11394	1.34242	1.27875	1.11394	1.11394	1.27875	1.23045	1.39794	1.32222	1.23045	1.25527	1.25527	1.38021	1.27875	1.25527	1.27875	1.25527	grey
LOC_Os05g28200.1	1.60206	1.49136	1.59106	1.32222	1.8451	1.85126	1.23045	1	1.04139	1.66276	1.49136	1.5682	1.38021	1.07918	1.23045	1.38021	1.14613	1.41497	turquoise
LOC_Os05g28740.1	3.46523	3.46731	3.50893	3.48473	3.11494	3.19645	3.19005	3.27807	3.21431	3.44731	3.24773	3.35449	3.34635	3.35025	3.31931	3.21854	3.67394	3.15655	grey
LOC_Os05g30530.1	1.59106	1.61278	1.62325	1.36173	1.41497	1.38021	1.4624	1.34242	1.39794	1.57978	1.44716	1.54407	1.44716	1.14613	1.25527	1.38021	1.44716	1.32222	blue
LOC_Os05g30870.1	1.17609	1.07918	1.11394	1.30103	1.25527	1.25527	1.14613	1.17609	1.17609	1.25527	1.11394	1.14613	1.07918	1.14613	1.07918	1.20412	1.27875	1.20412	red
LOC_Os05g31140.1	2.64738	2.78817	2.7364	3.04493	2.56348	2.53656	2.35218	2.63246	2.40993	2.75358	2.52892	2.44248	2.65706	3.01494	2.65706	2.99957	3.00903	3.02653	turquoise
LOC_Os05g31140.2	1.11394	1.65321	1.53148	1.27875	1.17609	1.04139	0.954243	1.32222	0.954243	1.14613	1.14613	1.07918	1.11394	1.39794	1.11394	1.43136	1.34242	1.44716	grey
LOC_Os05g32460.1	1.17609	0.954243	1	1.25527	1.50515	1.54407	0.90309	0.954243	1.04139	0.845098	0.477121	0.60206	0.845098	0.69897	0.954243	1	0.60206	0.90309	yellow
LOC_Os05g33000.1	1.34242	1.30103	1.30103	1.23045	1.20412	1.14613	1.51851	1.47712	1.54407	1.38021	1.41497	1.36173	1.23045	1.23045	1.17609	1.30103	1.32222	1.27875	brown
LOC_Os05g33380.1	1.83251	1.79239	1.83251	1.90849	1.65321	1.69897	2.04139	2.18752	2.0607	1.92942	2.0569	2.07188	1.98677	1.86332	1.92428	1.88081	1.90849	1.88649	brown
LOC_Os05g33400.1	0.845098	0.778151	0.60206	1.20412	0.69897	0.90309	2.04532	1.95904	2.07555	1.04139	1.4624	1.14613	1.32222	1.43136	1.49136	1.85733	1.23045	1.54407	brown
LOC_Os05g33730.1	2.07188	1.95424	1.98677	2.16435	2.02531	2.0569	1.70757	1.6721	1.69897	1.91908	1.716	1.80618	1.8451	1.83885	1.72428	1.9345	1.95424	1.95424	turquoise
LOC_Os05g33840.1	1.85733	1.54407	1.65321	1.83885	2.06446	2.22789	1.79934	1.66276	1.68124	1.17609	1.04139	1.17609	1.99564	1.47712	1.85733	1.41497	2.01284	1.51851	saddlebrown
LOC_Os05g34050.1	1.74036	1.62325	1.63347	1.6902	1.5682	1.5682	1.5563	1.5563	1.57978	1.64345	1.49136	1.59106	1.53148	1.50515	1.4624	1.60206	1.64345	1.57978	tan
LOC_Os05g34540.1	1.89209	1.96379	1.93952	1.87506	1.81291	1.79934	1.96379	2.10037	2.02531	1.97772	1.91381	1.96379	1.86332	1.88081	1.85126	1.89763	1.8451	1.88081	greenyellow
LOC_Os05g34830.1	1.61278	1.5563	1.64345	1.66276	1.79239	1.59106	1.47712	1.88081	1.61278	1.79934	2.14613	1.99123	1.89763	2.28556	2.07918	2.4014	1.81291	2.3927	black
LOC_Os05g35170.1	1.89209	1.77815	1.82607	1.6721	1.74819	1.72428	1.9345	1.78533	1.91908	1.89763	1.8451	1.82607	1.79934	1.81954	1.78533	1.716	1.716	1.77815	brown
LOC_Os05g35170.3	0.778151	0.69897	0.90309	1	0.90309	1.04139	1.30103	1.36173	1.34242	0.778151	0.954243	1	0.778151	1.07918	1.07918	1.25527	1	1	brown
LOC_Os05g35290.1	1.30103	1.20412	1.32222	1.80618	1.50515	1.6721	2.79239	2.71517	2.81158	1.51851	1.96379	1.86332	2.15534	1.95904	2.1959	1.76343	1.79239	1.6721	brown
LOC_Os05g35500.1	1.62325	1.74819	1.6902	1.38021	1.04139	1	1.51851	1.38021	1.50515	1.39794	1.17609	1.17609	1.14613	1.32222	1.20412	1.39794	1.59106	1.30103	blue
LOC_Os05g36190.1	1.14613	1	1.07918	1.14613	1.07918	1.07918	1.27875	1.32222	1.30103	1.25527	1.30103	1.23045	1.14613	1.07918	1.23045	1.17609	1.23045	1.14613	brown
LOC_Os05g36360.1	2.22789	2.30963	2.25768	2.22789	2.07918	2.11059	2.22272	2.09691	2.22272	2.17319	2.0569	2.10721	2.21748	2.09342	2.15534	2.1271	2.3032	2.08279	grey
LOC_Os05g37690.1	2.25768	2.0569	2.13033	2.29003	2.07188	2.07188	1.90309	2.11059	1.98677	2.16435	1.95904	2.03743	2.0607	2.04532	2.0086	2.08279	2.3032	2.0607	turquoise
LOC_Os05g38150.1	1.53148	1.36173	1.38021	1.43136	1.54407	1.50515	1.34242	1.32222	1.34242	1.57978	1.25527	1.41497	1.30103	1.17609	1.14613	1.44716	1.38021	1.47712	turquoise
LOC_Os05g38550.2	2.46538	2.42325	2.42651	2.32428	2.27416	2.27416	2.13672	2.17319	2.17898	2.56348	2.33646	2.38202	2.24055	2.32634	2.2014	2.47857	2.30963	2.5172	darkgreen
LOC_Os05g39250.1	1.20412	1.32222	1.47712	1.65321	1.77085	1.07918	1.85126	2.11394	2.0086	1.99123	2	2.1038	1.68124	1.54407	1.716	2.38202	1.88081	2.2878	white
LOC_Os05g39380.1	1.66276	1.4624	1.51851	1.86332	1.77085	1.74819	1.59106	1.5682	1.62325	1.6721	1.5563	1.5563	1.6721	1.66276	1.68124	1.74819	1.81954	1.716	red
LOC_Os05g39410.1	1.04139	1.04139	1.11394	0.954243	0.845098	0.90309	1.44716	1.34242	1.4624	1.07918	1.17609	1.07918	1.07918	1.11394	1.14613	1.36173	1	1.14613	brown
LOC_Os05g39580.1	1.91381	2.03342	1.98227	1.81291	1.47712	1.47712	1.6721	1.77815	1.79934	1.68124	1.30103	1.47712	1.6902	1.90849	1.64345	1.69897	1.76343	1.78533	grey
LOC_Os05g39670.1	1.57978	1.69897	1.68124	1.5682	1.39794	1.34242	1.88649	1.9345	1.89209	1.44716	1.69897	1.62325	1.72428	1.6721	1.73239	1.74036	1.50515	1.73239	brown
LOC_Os05g39720.1	0.90309	0.69897	0.845098	1	0.69897	0.845098	2.20412	2.10037	2.17609	1.07918	1.62325	1.32222	1.49136	1.68124	1.8451	2.27184	1.07918	1.99564	brown
LOC_Os05g39770.1	1.27875	1.69897	1.74036	1.81954	1.39794	1.07918	1.59106	1.8451	1.60206	2.13988	2.17026	2.17026	2.3032	2.73878	2.51322	2.59439	2	2.74741	black
LOC_Os05g39930.1	0.60206	0.69897	0.60206	0.60206	0.60206	0.477121	1.47712	1.25527	1.38021	0.778151	1.14613	0.845098	0.954243	1.30103	1.17609	1.70757	0.778151	1.4624	green
LOC_Os05g39990.1	0.69897	1.30103	1.14613	1.85126	1.51851	1.38021	1.23045	1.27875	1.04139	1.36173	0.90309	1	1.64345	1.81954	1.50515	1.44716	1.49136	1.50515	grey
LOC_Os05g40010.1	1.41497	1.20412	1.27875	1.41497	1.32222	1.17609	1.62325	1.5682	1.53148	1.4624	1.44716	1.66276	1.30103	1.07918	1.23045	1.14613	1.53148	1.07918	brown
LOC_Os05g40260.1	1.25527	1.07918	1.20412	1.27875	1.41497	1.41497	1	0.778151	0.845098	1.38021	1.20412	1.30103	1.04139	1	1.04139	1.07918	1.14613	1.11394	turquoise
LOC_Os05g41060.1	3.4961	3.4961	3.48316	3.38934	3.36116	3.37785	3.34947	3.34713	3.3831	3.60541	3.36154	3.40192	3.33284	3.37803	3.26316	3.52088	3.29798	3.52179	darkgreen
LOC_Os05g41220.1	1.76343	1.76343	1.81954	2.46982	2.05308	2.08636	1.81291	1.92428	1.81954	2.04922	1.9345	1.90309	1.91908	2.08636	1.97772	1.96379	2.38382	2.03743	red
LOC_Os05g41460.1	1.92942	1.91908	1.90309	1.83885	1.81954	1.65321	2.18184	2.14922	2.1959	1.91381	2.03743	2.08279	1.90309	1.89763	1.90849	2.00432	2.0086	2.01284	magenta
LOC_Os05g41900.1	2.48287	2.50786	2.53908	2.16732	2.09342	2.06446	2.38917	2.35793	2.43297	2.2833	2.35411	2.24551	2.22011	2.33646	2.26245	2.42651	2.11059	2.41497	greenyellow
LOC_Os05g42250.1	1.77815	1.38021	1.4624	1.66276	1.93952	1.93952	0.845098	0.778151	0.845098	1.38021	1.04139	1.25527	1.34242	1.11394	1.23045	1.38021	1.20412	1.30103	yellow
LOC_Os05g43280.1	1.47712	1.27875	1.30103	1.53148	1.51851	1.49136	1.32222	1.39794	1.39794	1.5563	1.43136	1.4624	1.36173	1.43136	1.32222	1.47712	1.47712	1.47712	red
LOC_Os05g43840.1	1.60206	1.30103	1.39794	1.77085	1.66276	1.65321	1.49136	1.79934	1.68124	1.47712	1.49136	1.4624	1.59106	1.65321	1.5563	1.6721	1.65321	1.66276	purple
LOC_Os05g43850.1	2.03743	1.97772	1.97772	2.09691	2.02531	2.03342	1.92942	2.02531	1.98677	1.96379	1.77085	1.82607	1.86923	1.88081	1.81291	1.91908	1.95904	1.91908	yellow
LOC_Os05g43950.1	1.27875	1.07918	1.11394	1.51851	1.43136	1.4624	1.34242	1.43136	1.43136	1.43136	1.25527	1.30103	1.32222	1.32222	1.23045	1.38021	1.43136	1.30103	red
LOC_Os05g44050.1	2.06446	2.11727	2.10037	1.95904	1.88081	1.90849	2.00432	2.1038	2.05308	2.16137	2.24797	2.20683	2.06819	2.11059	2.06819	2.14301	2.04139	2.17609	magenta
LOC_Os05g44100.1	1.25527	1.20412	1.17609	1.66276	1.57978	1.51851	1.36173	1.5682	1.54407	1.59106	1.44716	1.43136	1.39794	1.50515	1.44716	1.36173	1.59106	1.36173	salmon
LOC_Os05g45020.1	2.61172	2.33041	2.42651	2.23553	1.73239	1.8451	1.73239	2.0607	1.89209	2.01703	1.6721	1.80618	2	2.21484	2.00432	1.99564	2.31597	1.99564	yellow
LOC_Os05g45410.1	0.477121	0.30103	0.477121	0.477121	0.477121	0.477121	1.49136	1.49136	1.63347	1.14613	1.53148	1.23045	1.51851	1.77815	1.716	1.69897	1.11394	1.75587	green
LOC_Os05g45450.1	0	0.477121	0.30103	0.30103	0.30103	0.30103	0.30103	0.30103	0.30103	0	0.477121	0.30103	0.30103	0.69897	0.30103	1.5682	0.30103	1.83251	black
LOC_Os05g46020.1	0.954243	0.778151	0.954243	1.6902	1.39794	1.4624	1.85733	1.63347	1.85733	1.53148	1.64345	1.62325	1.57978	1.4624	1.57978	1.34242	1.4624	1.47712	brown
LOC_Os05g46270.1	1.20412	1.14613	1.11394	1.07918	1.14613	1.04139	1	0.845098	0.954243	1.27875	1.04139	1.11394	1.04139	0.954243	0.90309	1	1.04139	0.954243	blue
LOC_Os05g47980.1	2.02119	1.91381	1.95424	2.11394	2.01284	2.01703	2.03342	2.14301	2.07918	2.1271	2.06819	2.1271	2.08279	1.99123	2.02938	2.01284	2.08279	2	salmon
LOC_Os05g48010.1	1.49136	1.5563	1.54407	1.44716	1.36173	1.34242	1.32222	1.34242	1.34242	1.30103	1.25527	1.23045	1.39794	1.36173	1.39794	1.39794	1.44716	1.4624	yellow
LOC_Os05g48500.3	1.38021	1.32222	1.32222	1.25527	1.17609	1.11394	1.47712	1.5563	1.50515	1.34242	1.38021	1.38021	1.32222	1.27875	1.30103	1.25527	1.20412	1.20412	brown
LOC_Os05g48810.1	1	1.70757	1.44716	0.778151	0.778151	0.60206	1.43136	1.43136	1.43136	1.25527	1.32222	1.30103	1.30103	1.43136	1.34242	1.39794	0.778151	1.39794	magenta
LOC_Os05g48980.1	1.25527	1.23045	1.23045	1.20412	1.11394	1.07918	2.0607	1.85733	2.03342	1.27875	1.50515	1.39794	1.36173	1.30103	1.41497	1.5682	1.25527	1.4624	brown
LOC_Os05g49030.1	2.22011	2.32428	2.29003	1.95904	1.95904	1.89763	2.0569	1.93952	1.99564	2.24055	2.11059	2.1959	1.98227	1.85733	1.90309	2.01284	2.03342	1.96379	blue
LOC_Os05g49620.1	0.30103	0	0	0.845098	0.477121	0.477121	1.23045	1.25527	1.32222	0.69897	0.845098	0.845098	1.14613	1.04139	1.11394	1.32222	1.38021	1.32222	brown
LOC_Os05g49890.1	2.32634	2.21748	2.24055	2.34044	2.28103	2.24055	2.27184	2.18752	2.21484	2.42325	2.30963	2.40824	2.33445	2.19033	2.2833	2.33244	2.37107	2.31175	midnightblue
LOC_Os05g50710.1	1.72428	1.79934	1.78533	1.89763	1.81954	1.74036	1.99564	2	2.03342	2.07555	2.14301	2.08636	1.8451	1.81291	1.81291	1.97313	1.91908	2.02119	white
LOC_Os05g51480.1	1.39794	1.30103	1.32222	1.43136	1.39794	1.39794	1.17609	1.17609	1.17609	1.51851	1.32222	1.38021	1.32222	1.39794	1.25527	1.39794	1.39794	1.38021	turquoise
LOC_Os05g51630.1	1.47712	1.30103	1.39794	1.54407	1.62325	1.65321	1.47712	1.69897	1.60206	1.39794	1.39794	1.47712	1.41497	1.17609	1.32222	1.38021	1.51851	1.30103	darkturquoise
LOC_Os05g51650.1	2.25527	2.13672	2.15229	2.13033	2.07188	2.08991	1.80618	1.81954	1.81954	2.22011	1.97313	2.07555	2.0086	2.04139	1.94939	2.17609	2.02531	2.18184	turquoise
LOC_Os05g51660.1	1.50515	1.6721	1.57978	1.43136	1.38021	1.43136	1.14613	1.23045	1.23045	1.64345	1.39794	1.47712	1.30103	1.34242	1.23045	1.43136	1.32222	1.47712	blue
LOC_Os05g51670.1	2.43933	2.4843	2.51983	2.08279	2.14922	2.02119	2.32428	2.48572	2.45025	2.34242	2.52763	2.38739	2.24304	2.35603	2.32222	2.65418	2.37658	2.52892	magenta
LOC_Os05g51830.1	1.66276	1.83885	1.79239	1.20412	1.11394	1.07918	1.41497	1.20412	1.34242	1.6902	1.50515	1.62325	1.36173	1.14613	1.30103	1.36173	1.39794	1.30103	blue
LOC_Os06g01260.1	1.07918	0.845098	0.90309	1.14613	1.17609	1.07918	0.845098	0.845098	0.778151	1.07918	1	1.11394	1.11394	1.11394	1.17609	1.14613	1.07918	1.11394	turquoise
LOC_Os06g02144.1	2.15229	1.94448	2.02938	2.27184	2.01284	2.04922	2.82995	2.91855	2.89321	2.31597	2.54777	2.48144	2.43933	2.36549	2.45939	2.31597	2.43933	2.26245	brown
LOC_Os06g02220.1	1.4624	1.47712	1.50515	1.47712	1.49136	1.41497	1.27875	1.30103	1.25527	1.61278	1.51851	1.61278	1.5682	1.39794	1.50515	1.49136	1.63347	1.4624	pink
LOC_Os06g02380.1	2.4133	2.35218	2.35984	2.16732	2.46982	2.4183	2.02531	1.79934	1.94939	2.5966	2.27646	2.41996	2.11059	1.93952	2.06446	2.26482	2.1038	2.32015	turquoise
LOC_Os06g02620.1	1.53148	1.8451	1.74819	1.27875	1.38021	1.34242	1.20412	1.23045	1.17609	1.63347	1.47712	1.53148	1.39794	1.38021	1.32222	1.44716	1.20412	1.4624	blue
LOC_Os06g03580.1	1.27875	1.17609	1.14613	1.17609	1.14613	1.07918	1.51851	1.68124	1.66276	1.51851	1.53148	1.39794	1.34242	1.53148	1.32222	1.4624	1.47712	1.5563	magenta
LOC_Os06g03670.1	0.477121	0.60206	0.60206	1	1.14613	0.477121	1.78533	1.61278	1.76343	1.27875	1.30103	1.23045	1	0.845098	1	1.50515	1.27875	1.5682	brown
LOC_Os06g03940.1	1.60206	1.49136	1.57978	1.99564	1.89763	1.89209	1.49136	1.65321	1.61278	1.77085	1.5682	1.60206	1.69897	1.72428	1.63347	1.73239	1.8451	1.76343	red
LOC_Os06g04070.1	1.716	1.66276	1.79239	1.8451	1.81291	1.92942	2.32634	2.1271	2.2878	1.79934	2.32634	2.13354	2.37658	2.53782	2.51322	2.16732	1.8451	2.27646	green
LOC_Os06g04880.1	1.53148	1.23045	1.34242	1.5563	1.39794	1.36173	1.47712	1.5682	1.5563	1.57978	1.39794	1.43136	1.36173	1.4624	1.34242	1.50515	1.57978	1.50515	salmon
LOC_Os06g05120.1	1.07918	0.778151	1.04139	1.07918	0.69897	1	1	0.90309	0.845098	1.11394	1.27875	1.17609	1.716	1.54407	1.75587	1.57978	1.89763	1.53148	black
LOC_Os06g05120.2	1.96848	2.02938	2.04139	2.05308	2.08279	2.11394	2.18469	2.12057	2.10037	2.40312	2.45025	2.48144	2.4456	2.24551	2.2833	2.20952	2.27646	2.12057	green
LOC_Os06g05180.3	1.32222	1.36173	1.38021	1.20412	1.14613	1.14613	1.5563	1.70757	1.62325	1.41497	1.43136	1.49136	1.32222	1.23045	1.20412	1.23045	1.23045	1.23045	brown
LOC_Os06g05180.4	1.11394	1.34242	1.39794	0.954243	0.954243	0.954243	1.27875	1.44716	1.36173	1.20412	1.27875	1.25527	1.07918	0.954243	1	1.04139	0.954243	1.04139	lightcyan
LOC_Os06g05520.1	1.49136	1.23045	1.43136	1.51851	1.34242	1.34242	1.43136	1.5682	1.61278	1.59106	1.47712	1.49136	1.23045	1.43136	1.38021	1.36173	1.47712	1.39794	salmon
LOC_Os06g05860.1	2.13988	2.14301	2.13672	2.32015	2.33244	2.38561	2.10721	2.0607	2.07555	2.0569	1.72428	1.83251	2.14613	2.02531	2.03743	1.96379	2.25285	1.94939	grey60
LOC_Os06g06050.1	1.50515	1.38021	1.41497	1.86332	1.76343	1.75587	1.34242	1.49136	1.41497	1.63347	1.47712	1.51851	1.5682	1.6902	1.54407	1.60206	1.74036	1.63347	red
LOC_Os06g06090.1	1.36173	1.23045	1.25527	1.41497	1.44716	1.44716	1.4624	1.49136	1.44716	1.47712	1.36173	1.41497	1.34242	1.39794	1.36173	1.44716	1.44716	1.44716	salmon
LOC_Os06g06440.1	0.954243	0.477121	0.60206	1.25527	1.36173	1.34242	1	1.20412	1.11394	1.04139	0.845098	0.954243	1.14613	1.17609	1.11394	1.20412	1	1.17609	purple
LOC_Os06g07070.1	1.25527	1.04139	1.07918	1.20412	1.30103	1.23045	1.43136	1.47712	1.39794	1.38021	1.39794	1.32222	1.20412	1.25527	1.23045	1.32222	1.20412	1.38021	brown
LOC_Os06g07230.1	1.39794	1.47712	1.47712	1.54407	1.41497	1.44716	1.4624	1.64345	1.53148	1.49136	1.51851	1.4624	1.44716	1.44716	1.34242	1.32222	1.50515	1.32222	grey
LOC_Os06g07540.1	2.01703	1.6721	1.80618	2.23553	2.07918	2.12057	1.63347	1.716	1.57978	2.00432	1.66276	1.81954	1.92942	2.06446	1.9345	2.05308	2.17026	2.11059	red
LOC_Os06g07540.2	1.25527	1.85733	1.74819	0.30103	1.38021	1.23045	1.44716	1.53148	1.50515	1.89763	1.78533	1.80618	0.954243	0	0.845098	1.30103	0.845098	0.90309	lightcyan
LOC_Os06g07600.1	2.17319	1.74819	1.93952	1.96379	1.51851	1.44716	1.83251	2.16137	2.12385	2.16732	2.48855	2.23553	2.40824	2.57864	2.61595	2.14301	2.43136	2.26007	black
LOC_Os06g07630.1	1.34242	1.30103	1.27875	1.34242	1.23045	1.17609	1.23045	1.36173	1.27875	1.36173	1.27875	1.38021	1.34242	1.30103	1.27875	1.25527	1.30103	1.27875	grey
LOC_Os06g08670.1	2.37658	2.4216	2.41664	2.52634	2.51587	2.60959	2.13672	2.19866	2.15534	2.233	2.00432	2.09691	2.40824	2.27875	2.29447	2.28103	2.11727	2.25527	yellow
LOC_Os06g08850.1	1.23045	1.20412	1.17609	1.23045	1.25527	1.25527	1.27875	1.34242	1.30103	1.34242	1.34242	1.27875	1.23045	1.27875	1.17609	1.23045	1.23045	1.27875	brown
LOC_Os06g09390.1	2.07188	2.02531	2.03342	1.95424	2.01703	2.02531	1.89763	1.89209	1.86332	2.13354	2.00432	2.07188	1.86923	1.90309	1.82607	2.15836	1.89763	2.21484	darkgreen
LOC_Os06g09450.1	1.87506	1.30103	1.34242	1.54407	1.59106	1.44716	1.85733	1.77085	1.80618	1.86332	1.63347	1.76343	1.66276	1.5682	1.63347	1.74819	1.78533	1.83251	brown
LOC_Os06g09450.3	0	1.49136	1.62325	1.04139	0	0.60206	2.4843	2.70586	2.62839	1.74036	2.16137	1.91908	1.92942	2.0086	2.1038	2.02531	1.77085	1.9345	green
LOC_Os06g10160.1	1.61278	1.5682	1.60206	1.61278	1.44716	1.50515	2.07918	1.61278	2.12385	1.50515	1.34242	1.36173	1.41497	1.4624	1.47712	1.50515	1.50515	1.4624	cyan
LOC_Os06g10580.1	1.23045	1.27875	1.34242	1.14613	1.27875	1.27875	1.11394	1.04139	1.17609	1.34242	1.30103	1.32222	1.17609	1.14613	1.07918	1.14613	1.04139	1.27875	blue
LOC_Os06g11200.1	0	0	0	0	0	0	0.90309	1.04139	1.20412	0.60206	1.23045	0.60206	0.90309	1.43136	1.23045	1.86332	0.60206	1.6902	green
LOC_Os06g11210.1	0	0	0	1.36173	1.14613	1.38021	1.43136	1.41497	1.41497	1.20412	1.27875	1.32222	0.90309	0.90309	0.954243	1.60206	1	1.23045	lightyellow
LOC_Os06g11290.1	0.60206	0.845098	0.477121	0.30103	0.30103	0.30103	1.39794	1.69897	1.74819	0.90309	1.49136	1.14613	1	1.04139	1.04139	2.04922	0.477121	1.53148	skyblue
LOC_Os06g11330.1	1.53148	1.39794	1.51851	1.5682	1.54407	1.62325	1.57978	1.62325	1.57978	1.49136	1.36173	1.43136	1.51851	1.47712	1.38021	1.50515	1.53148	1.49136	grey
LOC_Os06g12150.1	0.954243	0.845098	1	0.845098	0.845098	0.90309	1.94448	1.77085	1.88081	1.32222	1.50515	1.43136	1.27875	1.32222	1.36173	1.23045	1.25527	1.17609	brown
LOC_Os06g12310.1	1.44716	1.81291	1.716	1.38021	1.38021	1.38021	1.07918	0.69897	0.954243	1	0.778151	0.90309	0.845098	0.69897	0.69897	0.954243	1.11394	0.778151	yellow
LOC_Os06g12530.1	1.38021	1.70757	1.5682	1.17609	1.14613	1	1.39794	1.41497	1.36173	1.39794	1.34242	1.43136	1.34242	1.39794	1.30103	1.39794	1.20412	1.36173	orange
LOC_Os06g13050.1	1.27875	1.5682	1.4624	1.14613	1.30103	1.32222	1.14613	1.14613	1.17609	1.36173	1.25527	1.25527	1.14613	1.04139	1.04139	1.07918	1.04139	1.07918	blue
LOC_Os06g13810.1	1.82607	1.5563	1.65321	1.54407	1.44716	1.43136	1.65321	1.716	1.68124	1.64345	1.53148	1.62325	1.66276	1.49136	1.54407	1.54407	1.62325	1.50515	greenyellow
LOC_Os06g16270.1	1.62325	1.73239	1.65321	1.47712	1.39794	1.4624	1.43136	1.47712	1.38021	1.63347	1.5682	1.60206	1.47712	1.41497	1.39794	1.49136	1.41497	1.43136	blue
LOC_Os06g20150.1	2.50515	2.43297	2.57054	2.42651	2.04922	2.0607	2.22531	2.2014	2.22272	2.18752	1.50515	1.76343	2.15534	2.22011	2.04139	1.98677	2.45484	1.96848	saddlebrown
LOC_Os06g20340.1	1.41497	1.27875	1.30103	1.47712	1.38021	1.38021	1.59106	1.64345	1.6721	1.57978	1.63347	1.5682	1.53148	1.63347	1.62325	1.5563	1.62325	1.54407	brown
LOC_Os06g21110.1	2.26007	2.08991	2.16137	2.37291	2.29667	2.26245	2.16137	1.77815	2.08636	2.33041	2.12057	2.26007	2.04532	1.81291	1.89209	1.99564	2.2878	1.81954	turquoise
LOC_Os06g21390.1	1.34242	1	1.23045	1.41497	1.50515	1.43136	1.23045	1.20412	1.20412	1.43136	1.34242	1.38021	1.25527	1.25527	1.14613	1.25527	1.34242	1.34242	red
LOC_Os06g22140.1	1.78533	1.51851	1.62325	1.63347	1.72428	1.69897	1.36173	1.39794	1.32222	1.5682	1.44716	1.60206	1.6721	1.51851	1.59106	1.59106	1.6721	1.54407	turquoise
LOC_Os06g22960.1	2.15534	2.35603	2.34242	2.12057	1.78533	1.63347	1.6721	1.91908	1.68124	2.21748	2.02938	2.16732	2.07188	2.35984	1.99123	2.11394	2.19312	2.14301	pink
LOC_Os06g27890.1	1.23045	1.20412	1.14613	1.20412	1.17609	1.27875	1.17609	1.27875	1.14613	1.30103	1.25527	1.23045	1.25527	1.17609	1.20412	1.20412	1.17609	1.17609	grey
LOC_Os06g28124.1	1.25527	1.11394	1.07918	1.27875	1.17609	1.07918	1.20412	1.07918	1.04139	1.32222	1.38021	1.47712	1.39794	1.38021	1.39794	1.32222	1.27875	1.27875	black
LOC_Os06g29180.1	1.91908	1.79239	1.8451	1.99564	1.81954	1.79239	1.86923	1.93952	1.83885	2.18184	2.07918	2.15229	2.0086	2.01703	2.01284	1.99123	2.19033	2.06446	lightgreen
LOC_Os06g29730.1	1.92428	1.79934	1.8451	1.83885	1.5563	1.32222	1.62325	1.6721	1.60206	2.39967	2.59879	2.52375	2.31175	2.18469	2.23805	2.27646	2.69984	2.33445	black
LOC_Os06g29810.1	1.63347	1.38021	1.43136	1.44716	1.50515	1.5563	1.25527	1.20412	1.30103	1.25527	1.04139	1.14613	1.20412	1.14613	1.04139	1.17609	1.20412	1.11394	yellow
LOC_Os06g30060.1	1.78533	1.76343	1.72428	2.0086	1.94939	1.98227	1.66276	1.75587	1.69897	1.96379	1.70757	1.79239	1.76343	1.77815	1.69897	1.78533	1.80618	1.77085	red
LOC_Os06g32990.1	1.74819	1.79934	1.79239	1.50515	1.30103	1.34242	1.41497	1.14613	1.34242	1.39794	1.07918	1.11394	1.27875	1.30103	1.27875	1.50515	1.27875	1.51851	yellow
LOC_Os06g33570.1	1.23045	1.17609	1.17609	1.36173	1.27875	1.30103	1.39794	1.41497	1.4624	1.39794	1.38021	1.32222	1.27875	1.30103	1.25527	1.25527	1.30103	1.23045	brown
LOC_Os06g33710.1	2.3032	2.13354	2.13988	2.31806	2.35984	2.31806	2.06819	2.04532	2	2.36549	2.1038	2.22531	2.21219	2.18752	2.13988	2.24797	2.31387	2.23553	turquoise
LOC_Os06g34440.1	1.27875	1.07918	1.14613	1.34242	1.36173	1.34242	1.11394	1.17609	1.11394	1.36173	1.20412	1.23045	1.17609	1.23045	1.14613	1.25527	1.34242	1.25527	red
LOC_Os06g35160.1	1.44716	1.36173	1.36173	1.81954	2.13354	2.09691	1.04139	1.04139	1	1.32222	1.17609	1.32222	1.47712	1.27875	1.30103	1.51851	1.27875	1.36173	yellow
LOC_Os06g35520.1	1.93952	1.64345	1.66276	2.36922	1.82607	1.83251	3.02531	3.02776	3.08814	2.4014	2.8537	2.84696	2.24304	1.69897	2.14613	2.11727	2.33244	1.98677	brown
LOC_Os06g35814.1	1.94448	1.95904	1.89763	1.92942	1.75587	1.70757	1.98227	2.07555	2.04532	1.92428	1.96379	1.96848	1.88081	1.90849	1.85126	2.0086	1.85126	2	brown
LOC_Os06g35960.1	0.69897	0.778151	0.90309	0.954243	1.11394	0.69897	1.11394	1.34242	1.20412	1.25527	1.11394	1.27875	0.954243	0.778151	1	1.49136	1.11394	1.54407	white
LOC_Os06g36090.1	1.5682	1.43136	1.4624	1.83885	1.94939	1.99123	2.01284	1.87506	2.02938	1.83251	1.5563	1.65321	1.54407	1.51851	1.47712	1.57978	1.51851	1.61278	darkturquoise
LOC_Os06g36560.1	1.98227	1.98677	2.12385	2.05308	0.90309	0.845098	2.21484	2.65706	2.51587	2.55388	2.935	2.63949	2.62839	2.8488	2.8014	2.49693	2.48855	2.65321	green
LOC_Os06g37180.1	2.1038	2.05308	2.09342	2.19312	2.1271	2.1271	2.16435	2.2833	2.19033	2.2833	2.26482	2.26717	2.20412	2.20412	2.1959	2.26245	2.25285	2.25285	green
LOC_Os06g37620.1	1.64345	1.41497	1.49136	1.6721	1.39794	1.43136	1.6902	1.6721	1.78533	1.6902	1.50515	1.60206	1.50515	1.53148	1.51851	1.50515	1.66276	1.5563	brown
LOC_Os06g40080.1	2.59439	2.49136	2.51983	2.54777	2.54531	2.58206	2.08991	2.29003	2.17026	2.25285	2.25285	2.3032	2.49554	2.56229	2.48572	2.67943	2.29447	2.69197	yellow
LOC_Os06g40120.1	1.38021	1.27875	1.39794	1.82607	1.5682	1.57978	1.23045	1.25527	1.17609	1.73239	1.38021	1.50515	1.30103	1.39794	1.17609	1.51851	1.5563	1.5563	red
LOC_Os06g40370.1	1.39794	1.39794	1.39794	1.44716	1.43136	1.43136	1.39794	1.49136	1.44716	1.5682	1.44716	1.44716	1.41497	1.50515	1.44716	1.57978	1.4624	1.5682	black
LOC_Os06g41010.1	3.16406	3.12969	3.11193	2.98227	3.03181	3.05994	2.72754	2.65706	2.74819	3.23955	2.89154	2.98498	2.83569	2.88649	2.74974	3.15987	2.8657	3.14551	blue
LOC_Os06g41450.1	2.4133	2.02938	2.22011	1.83251	1.72428	1.78533	1.79934	1.8451	1.79934	2.02938	1.54407	1.716	1.716	1.77815	1.69897	1.88081	2.08279	1.85126	yellow
LOC_Os06g41770.1	1.30103	1.20412	1.30103	1.11394	1.11394	1	1.49136	1.64345	1.51851	1.30103	1.4624	1.47712	1.11394	1.11394	1.17609	1.20412	1.20412	1.14613	brown
LOC_Os06g42560.1	0.69897	0.845098	0.69897	1.14613	0.69897	0.90309	1.27875	1.30103	1.14613	1.38021	1.39794	1.44716	1.34242	1.49136	1.44716	1.49136	1.53148	1.5563	green
LOC_Os06g43640.1	1	1.14613	1.23045	1.04139	1	1.04139	1.17609	1.50515	1.27875	1.47712	1.62325	1.64345	1.39794	1.47712	1.23045	1.44716	1.25527	1.50515	green
LOC_Os06g43640.2	1.17609	0.69897	0.69897	1.20412	1.14613	0.954243	1.07918	1.32222	1.14613	1.27875	1.41497	1.38021	1.53148	1.68124	1.716	1.6902	1.27875	1.68124	black
LOC_Os06g43790.1	1.20412	1.04139	1.07918	1.17609	1.20412	1.17609	1.11394	1.17609	1.14613	1.25527	1.07918	1.14613	1.11394	1.17609	1.11394	1.14613	1.11394	1.14613	purple
LOC_Os06g43850.1	2.01284	1.89763	1.93952	1.94939	1.91381	1.89763	1.93952	1.9345	1.92942	2.05308	2.07918	2.08636	1.99564	1.98227	1.96848	2.02531	2.02938	1.99564	lightgreen
LOC_Os06g44010.1	1.17609	0.60206	0.90309	1.65321	1.25527	1.43136	1.95904	1.5563	1.98677	1.34242	1.25527	1.34242	1.59106	1.5563	1.64345	1.51851	1.62325	1.41497	brown
LOC_Os06g44170.1	2.43933	2.07555	2.20412	2.50379	2.20952	2.24551	2.61172	2.64246	2.60638	2.25527	2.37658	2.28556	2.49276	2.53529	2.53782	2.43457	2.52763	2.39967	brown
LOC_Os06g44170.2	1.4624	1.23045	1.32222	1.23045	1.04139	1.07918	1.65321	1.6902	1.74036	1.25527	1.32222	1.14613	1.41497	1.41497	1.4624	1.43136	1.32222	1.39794	brown
LOC_Os06g44620.1	1.90309	1.63347	1.72428	2.33244	1.89763	1.87506	1.88649	1.98227	1.95904	1.88081	1.64345	1.77815	1.8451	1.92428	1.80618	1.74036	2.1271	1.70757	red
LOC_Os06g44840.1	1.5682	1.59106	1.60206	1.38021	1.43136	1.47712	1.25527	1.14613	1.27875	1.54407	1.32222	1.4624	1.34242	1.17609	1.17609	1.44716	1.25527	1.38021	blue
LOC_Os06g45140.1	1.27875	1.27875	1.30103	1.36173	0.778151	0.69897	1.34242	1.74036	1.69897	1.64345	1.83251	1.5563	1.68124	1.88649	1.81954	1.5563	1.6902	1.74036	green
LOC_Os06g45280.1	1.25527	1.34242	1.30103	1.07918	1.07918	1.11394	1.34242	1.25527	1.36173	1.14613	1.11394	1.14613	1.14613	1.14613	1.07918	1.23045	1.11394	1.17609	greenyellow
LOC_Os06g45300.1	1.41497	1.04139	1.17609	1.43136	1.36173	1.36173	1.53148	1.44716	1.50515	1.4624	1.44716	1.38021	1.23045	1.25527	1.27875	1.41497	1.47712	1.36173	salmon
LOC_Os06g45350.1	1.20412	1.38021	1.41497	1.04139	1.17609	1.17609	1.23045	1.34242	1.32222	1.27875	1.27875	1.23045	1.41497	1.20412	1.38021	1.43136	1.34242	1.49136	grey
LOC_Os06g45350.2	0.90309	0.778151	0.845098	1.04139	0.60206	0.69897	1.32222	1	1	1.17609	1.20412	1.27875	1.59106	1.61278	1.53148	1.43136	1.30103	1.32222	black
LOC_Os06g45500.1	0.845098	0.845098	0.845098	1.04139	0.90309	0.90309	1.6721	1.77815	1.76343	1.17609	1.43136	1.30103	1.36173	1.4624	1.44716	1.47712	1.20412	1.47712	brown
LOC_Os06g45570.1	2.20683	1.43136	1.86923	2.13033	1.74819	1.76343	2.26007	2.33445	2.38202	1.75587	1.94939	1.88649	2.02531	2.03743	2.1271	2.07918	2.09691	2.00432	brown
LOC_Os06g45640.1	1.25527	1.04139	1.17609	1.39794	1.25527	1.27875	0.90309	1.04139	0.954243	1.34242	1.14613	1.30103	0.954243	0.954243	0.845098	1.20412	1.14613	1.14613	turquoise
LOC_Os06g45710.1	1.30103	1.57978	1.53148	1.20412	1	1.04139	1.39794	1.25527	1.38021	1.39794	1.04139	1.17609	1.14613	1.07918	1.04139	1.32222	1.07918	1.36173	blue
LOC_Os06g46270.1	0.477121	0.30103	0.60206	0.30103	0.30103	0.30103	0.69897	1	0.845098	0.69897	1.27875	1	1.14613	1.34242	1.23045	1.38021	0.69897	1.41497	green
LOC_Os06g46740.1	1.4624	1.5563	1.50515	1.43136	1.5682	1.07918	1.73239	2.07188	1.92942	2.06819	2.01284	2.1271	1.94448	1.74819	1.85126	2.72016	2.03743	2.61278	white
LOC_Os06g46950.1	1.30103	1.20412	1.23045	1.27875	1.14613	1.17609	2.16435	1.8451	2.01703	1.38021	1.59106	1.34242	1.47712	1.54407	1.61278	1.80618	1.716	1.53148	brown
LOC_Os06g47470.1	0.778151	0.69897	0.69897	0.778151	0.69897	0.69897	0.90309	0.90309	1	0.90309	0.845098	0.845098	0.845098	0.90309	0.845098	1	0.90309	0.954243	green
LOC_Os06g47530.1	0.778151	0.477121	0.778151	0.778151	0.69897	0.69897	0.954243	1	1.07918	1	0.90309	0.954243	1.04139	1.07918	1.04139	1.04139	1.11394	1.11394	green
LOC_Os06g48510.1	1.30103	1.23045	1.25527	1.44716	1.43136	1.38021	0.954243	1.07918	1	1.4624	1.30103	1.36173	1.23045	1.20412	1.14613	1.32222	1.36173	1.32222	turquoise
LOC_Os06g48534.1	1.43136	1.47712	1.43136	1.49136	1.4624	1.4624	1.20412	1.14613	1.20412	1.49136	1.34242	1.38021	1.32222	1.27875	1.23045	1.34242	1.36173	1.38021	turquoise
LOC_Os06g48590.1	1.85733	1.53148	1.64345	1.86923	1.77085	1.79239	1.83251	1.77815	1.86923	1.79934	1.74819	1.72428	1.74819	1.6721	1.65321	1.63347	1.78533	1.6902	salmon
LOC_Os06g48590.2	0.954243	1.66276	1.5563	0.90309	0.778151	0.90309	1.53148	1.41497	1.57978	1.25527	1.23045	1.25527	0.954243	0.90309	1.07918	0.954243	1.04139	0.845098	greenyellow
LOC_Os06g49430.1	1.81954	1.76343	1.77085	1.716	1.53148	1.51851	2.04139	2.04532	2.0569	1.78533	1.77815	1.73239	1.69897	1.74819	1.69897	1.62325	1.81954	1.64345	greenyellow
LOC_Os06g50100.1	1.07918	1.17609	1.14613	1.20412	1.04139	1	1.5682	1.74036	1.68124	1.11394	1.36173	1.20412	1.32222	1.34242	1.38021	1.20412	1.30103	1.25527	brown
LOC_Os06g50300.1	1.94448	2.03342	2.00432	1.98227	1.83885	1.74819	2.22272	2.48572	2.32838	2.40483	2.45637	2.54777	2.10721	1.94939	2.04532	2.00432	1.92942	1.95904	brown
LOC_Os06g50310.1	1.91381	1.76343	1.88081	1.97313	1.97313	1.99564	1.62325	1.59106	1.62325	1.77085	1.61278	1.68124	1.78533	1.73239	1.6902	1.81954	1.72428	1.80618	yellow
LOC_Os06g51060.1	1.32222	1.17609	1.36173	1.5682	1.17609	1	1.43136	1.77085	1.4624	1.74819	2.09691	2.06819	2.36549	2.25042	2.39094	2.10037	2.31175	2.11727	black
LOC_Os06g51070.1	1.50515	1.32222	1.30103	1.27875	1.11394	0.954243	1.38021	1.14613	1.47712	1.30103	1.23045	1.25527	1.23045	1.23045	1.11394	1.34242	1.39794	1.27875	grey
LOC_Os06g51150.1	1.96379	1.91908	1.99123	1.91908	1.75587	1.716	2.11394	2.35984	2.17026	2.25768	2.49831	2.42813	2.34044	2.49693	2.40824	2.40654	2.24797	2.46835	green
LOC_Os07g01140.1	1.47712	1.44716	1.43136	1.5682	1.47712	1.47712	1.23045	1.34242	1.30103	1.49136	1.32222	1.41497	1.43136	1.44716	1.36173	1.4624	1.43136	1.43136	turquoise
LOC_Os07g02090.1	1.34242	1.20412	1.25527	1.49136	1.38021	1.34242	1.32222	1.39794	1.32222	1.51851	1.47712	1.51851	1.49136	1.53148	1.49136	1.5682	1.49136	1.5682	black
LOC_Os07g03240.1	1.32222	1.27875	1.27875	1.65321	1.51851	1.49136	1.5563	1.57978	1.59106	1.49136	1.23045	1.32222	1.25527	1.36173	1.27875	1.34242	1.51851	1.34242	salmon
LOC_Os07g03279.1	2.64933	2.75891	2.90146	2.71265	2	2.01703	2.99476	3.31239	3.19811	3.28217	3.57967	3.43981	3.4101	3.59318	3.55449	3.10346	3.39287	3.33866	green
LOC_Os07g03288.1	0	0	0.69897	0.30103	0.477121	0	1.39794	1.6721	1.57978	1.20412	1.85126	1.53148	1.60206	1.66276	1.83885	1.4624	1.47712	1.66276	green
LOC_Os07g03580.1	0	0	1.30103	0.30103	0	0	1.25527	1.23045	1.14613	1.17609	1.86332	1.43136	1.77085	1.81291	1.92428	1.60206	1.60206	1.86332	green
LOC_Os07g03590.1	0	0	0.69897	0	0	0	1.07918	1.25527	1.17609	0.845098	1.50515	1.14613	1.04139	1.07918	1.20412	0.845098	0.845098	1	green
LOC_Os07g03710.1	0.778151	0.477121	1.76343	0.69897	0.477121	0.778151	1.75587	1.72428	1.57978	2.04532	2.33646	2.26717	2.60746	2.7796	2.75587	3.00817	2.66464	2.9722	black
LOC_Os07g03730.1	2.88593	2.64444	2.74036	2.24304	1.74036	1.74036	2.53148	2.48001	2.38382	2.73878	2.75587	2.70586	3.08849	2.84572	3.0162	3.24155	3.28623	3.23401	magenta
LOC_Os07g04560.1	0	0	0.477121	1.11394	0.90309	1.07918	1.14613	1.20412	1.07918	1.17609	1.20412	1.17609	1.27875	1.4624	1.41497	1.38021	1.11394	1.27875	green
LOC_Os07g04840.1	3.60959	3.49803	3.54543	3.69705	3.75089	3.83372	3.49707	3.33766	3.4138	3.35564	3.00945	3.14737	3.56027	3.29115	3.45728	3.2307	3.63819	3.2014	grey60
LOC_Os07g05010.1	1.38021	1.41497	1.32222	0.90309	1.07918	1.07918	0.778151	0.845098	0.69897	1.17609	1	1.11394	1.04139	0.954243	0.954243	1	0.845098	0.90309	blue
LOC_Os07g05010.2	1.88649	1.75587	1.8451	1.86923	1.88081	1.87506	1.4624	1.53148	1.4624	1.80618	1.43136	1.57978	1.60206	1.60206	1.50515	1.5682	1.81954	1.53148	yellow
LOC_Os07g05360.1	3.07115	3.42292	3.36847	1.76343	1.90849	1.90849	2.34635	2.20683	2.31806	2.86392	2.53148	2.72754	2.57749	2.66932	2.54407	2.93399	2.26951	2.88252	darkred
LOC_Os07g05570.1	1.47712	1.30103	1.39794	1.54407	1.53148	1.51851	1.39794	1.39794	1.38021	1.54407	1.39794	1.47712	1.30103	1.23045	1.20412	1.25527	1.50515	1.23045	tan
LOC_Os07g05620.1	1.04139	1.04139	1.11394	1.23045	1.07918	1.23045	1.80618	1.50515	1.66276	1.32222	1.30103	1.27875	1.11394	1.07918	1.14613	1.04139	1.23045	1.14613	brown
LOC_Os07g05620.2	0.90309	1.20412	1.23045	1.17609	1.27875	1.25527	1.83885	1.5682	1.77085	1.4624	1.4624	1.43136	1.34242	1.17609	1.32222	1.34242	1.32222	1.17609	brown
LOC_Os07g05940.1	0	0.477121	0.30103	0.60206	0.477121	0.30103	1.04139	1.63347	1.27875	0.90309	1.34242	1.20412	1.14613	1.32222	1.25527	1.92428	1.17609	1.61278	white
LOC_Os07g06130.2	1.59106	0.30103	1.30103	1.73239	1.75587	1.74819	1.30103	1.38021	1.36173	1.72428	1.47712	1.59106	1.44716	1.44716	1.36173	1.43136	1.63347	1.38021	purple
LOC_Os07g06740.1	1.41497	0	0.60206	1.5682	1.36173	1.49136	1.14613	1.4624	1.4624	1.49136	1.43136	1.34242	1.4624	1.41497	1.41497	1.36173	1.49136	1.38021	purple
LOC_Os07g06740.2	0.90309	1.30103	1.32222	0.90309	1	0.778151	1.20412	0.954243	0.90309	1.14613	0.60206	1.04139	0.954243	0.954243	0.845098	0.845098	1.04139	0.954243	grey
LOC_Os07g06750.1	0	0	0.69897	0.60206	0	0	1.34242	1.716	1.47712	0.90309	1.66276	1.14613	1.27875	1.54407	1.64345	1.25527	1	1.44716	green
LOC_Os07g06950.1	1.32222	1.25527	1.25527	1.17609	1.23045	1.14613	1.23045	1.27875	1.25527	1.4624	1.32222	1.39794	1.27875	1.30103	1.23045	1.32222	1.25527	1.36173	lightgreen
LOC_Os07g07270.1	1.34242	1.17609	1.20412	1.43136	1.32222	1.34242	1.32222	1.47712	1.44716	1.41497	1.38021	1.36173	1.30103	1.38021	1.30103	1.41497	1.38021	1.38021	lightyellow
LOC_Os07g07350.1	1.53148	1.47712	1.59106	1.34242	1.38021	1.39794	1.59106	1.4624	1.61278	1.51851	1.53148	1.51851	1.51851	1.47712	1.4624	1.5563	1.4624	1.61278	grey
LOC_Os07g08430.1	1.61278	1.54407	1.68124	2.12385	1.98677	2.06819	2.97128	2.88309	2.94694	2.233	2.35603	2.26717	2.233	2.25768	2.32015	2.03743	2.17609	2.08991	brown
LOC_Os07g08660.1	2.1271	2.22011	2.21484	1.83885	1.74036	1.75587	1.83251	1.65321	1.72428	2.08991	1.95424	2.04139	1.8451	1.72428	1.75587	1.89763	1.88649	1.88081	blue
LOC_Os07g08840.1	2.93399	3.18724	3.11327	2.89487	2.98272	2.95231	3.2033	3.26741	3.2403	3.02284	3.12548	3.07664	2.89154	2.93601	2.90091	3.20737	2.88366	3.1427	brown
LOC_Os07g08960.1	1.44716	1.39794	1.38021	1.47712	1.36173	1.36173	1.43136	1.47712	1.44716	1.27875	1.14613	1.27875	1.34242	1.34242	1.30103	1.47712	1.44716	1.41497	grey
LOC_Os07g09000.1	1.8451	1.75587	1.77085	2.02531	1.95424	1.90849	1.74036	1.8451	1.81954	1.96848	1.85126	1.85126	1.8451	1.89209	1.81291	1.94448	1.95424	1.9345	red
LOC_Os07g09190.1	0.30103	0	1.69897	0.845098	0.477121	0.477121	2.08279	2.48996	2.0569	2.03743	2.74507	2.42325	2.83059	2.9722	3.04571	2.56229	2.39967	2.74741	green
LOC_Os07g09340.1	2.04922	1.74036	1.77085	2.02531	2.08636	2.04922	1.5563	1.54407	1.5563	1.94939	1.47712	1.72428	1.79934	1.82607	1.76343	2.17898	1.79239	2.17609	turquoise
LOC_Os07g10390.1	1.11394	1.11394	1.07918	1.17609	1.20412	1.20412	1.14613	1.27875	1.23045	1.25527	1.20412	1.20412	1.07918	1.17609	1.11394	1.20412	1.17609	1.17609	salmon
LOC_Os07g10830.1	1.83885	1.74036	1.74036	1.74819	1.60206	1.5563	1.81291	1.90849	1.85126	1.92942	1.85126	1.92428	1.80618	1.64345	1.716	1.76343	1.76343	1.73239	brown
LOC_Os07g12110.1	1.93952	1.79934	1.80618	1.9345	1.85126	1.81291	1.75587	1.79934	1.77815	1.95424	1.73239	1.83885	1.79934	1.69897	1.6721	1.79239	1.87506	1.75587	turquoise
LOC_Os07g12340.1	1.14613	0.778151	0.845098	1.32222	1.14613	1.20412	2.01284	1.97313	2.05308	1.17609	1.14613	1.20412	1.23045	1.27875	1.25527	1.30103	1.14613	1.32222	brown
LOC_Os07g13530.1	1.97772	2.04139	2.04532	1.96848	1.83885	1.83885	2.0569	2.16137	2.11727	2.00432	2.06819	1.99564	1.98227	2.00432	1.96848	1.93952	1.96379	2.0086	greenyellow
LOC_Os07g14270.3	2.12385	2.23045	2.1959	1.98677	1.88649	1.79239	2.43616	2.62634	2.48855	2.56467	2.65706	2.71349	2.35411	2.10037	2.30103	2.11727	2.02938	2.06819	brown
LOC_Os07g16150.1	1.20412	1.11394	1.14613	1	0.90309	0.90309	0.845098	0.954243	0.90309	1	0.90309	0.954243	0.954243	0.90309	0.845098	0.954243	1.07918	0.954243	blue
LOC_Os07g22600.1	1.73239	1.61278	1.65321	1.70757	1.77815	1.77085	1.59106	1.51851	1.51851	1.80618	1.64345	1.70757	1.60206	1.51851	1.51851	1.59106	1.72428	1.60206	turquoise
LOC_Os07g23640.1	0.30103	0.477121	0.30103	0.477121	0.30103	0	0.477121	0.69897	0.477121	0.69897	1	1	0.477121	0.30103	0.30103	1	0.477121	0.60206	white
LOC_Os07g25710.1	1.49136	1.43136	1.49136	1.53148	1.61278	1.57978	1.25527	1.32222	1.27875	1.61278	1.49136	1.53148	1.30103	1.32222	1.23045	1.4624	1.36173	1.44716	turquoise
LOC_Os07g26690.1	2.46538	2.62634	2.57978	2.26717	2.4014	2.39445	1.94448	1.97772	1.85733	1.99564	2.08991	2.16435	2.43457	2.10721	2.233	2.5302	2.24304	2.40312	yellow
LOC_Os07g28820.1	1.41497	1.30103	1.36173	1.36173	1.34242	1.34242	1.38021	1.4624	1.43136	1.49136	1.44716	1.43136	1.39794	1.44716	1.39794	1.39794	1.39794	1.43136	magenta
LOC_Os07g29390.1	1.38021	1.30103	1.25527	1.14613	1.20412	1.23045	1.66276	1.69897	1.6721	1.43136	1.53148	1.53148	1.43136	1.39794	1.43136	1.32222	1.36173	1.41497	brown
LOC_Os07g29410.1	2.76042	2.38021	2.48714	2.52114	2.40483	2.3927	2.32222	2.37658	2.3483	2.10037	1.98677	2.14922	2.66181	2.48714	2.5966	2.3962	2.60314	2.31387	saddlebrown
LOC_Os07g33780.1	1.14613	1	1.60206	1.25527	1.23045	1.23045	2.04922	2.38739	2.17319	2.04139	2.48714	2.31175	2.51455	2.55267	2.66181	2.34044	2.26007	2.35984	green
LOC_Os07g34520.1	2.11394	1.6902	1.63347	2.14613	1.20412	1.17609	1.72428	2.33445	1.93952	2.5966	2.91487	2.78533	3.00518	3.37457	3.23172	3.1529	2.67117	3.27346	black
LOC_Os07g34520.2	1.96848	2.1038	2.21484	2	1.20412	1.07918	1.25527	2.11394	1.94448	2.4014	2.95376	2.72754	2.82478	2.96942	2.85248	2.82217	2.25042	2.97864	black
LOC_Os07g34520.3	0.845098	0.90309	0.954243	0.845098	0.30103	0.30103	0.477121	1.23045	1	1.30103	1.57978	1.36173	1.5563	1.75587	1.59106	1.61278	1.07918	1.59106	black
LOC_Os07g34570.1	2.84448	2.12057	2.41996	2.3784	2.41664	2.29667	2.73878	2.38021	2.59988	2.48714	2.30963	2.65031	2.5977	2.3784	2.49136	2.41996	3.23325	2.34044	grey
LOC_Os07g34570.2	1.43136	1.14613	1.23045	0.60206	0.845098	0.60206	1.17609	0.90309	1.07918	0.954243	0.778151	1.04139	0.845098	0.69897	0.60206	0.954243	1.30103	0.69897	blue
LOC_Os07g34589.2	3.56431	3.51772	3.53186	3.43505	3.43775	3.4748	3.34577	3.25503	3.34947	3.59218	3.26905	3.35908	3.25018	3.26126	3.14019	3.43505	3.27439	3.36135	blue
LOC_Os07g35390.1	1.8451	1.5563	1.65321	1.93952	1.59106	1.51851	1.59106	1.75587	1.75587	1.85126	1.60206	1.70757	1.53148	1.6721	1.50515	1.69897	1.97772	1.72428	grey
LOC_Os07g36170.1	0.954243	0.954243	0.845098	0.845098	0.90309	0.845098	1.38021	1.36173	1.4624	0.90309	1.04139	0.954243	0.778151	0.90309	0.90309	1.25527	0.90309	1.04139	brown
LOC_Os07g36940.1	1.51851	1.25527	1.23045	1.5563	1.51851	1.4624	1.30103	1.36173	1.30103	1.5682	1.39794	1.49136	1.49136	1.50515	1.4624	1.60206	1.49136	1.5563	purple
LOC_Os07g37030.1	3.34183	3.26364	3.27967	3.47232	3.55169	3.57784	3.00173	2.8537	3.01199	3.12254	2.79588	2.89432	3.13704	2.91434	2.98137	3.07555	3.11193	2.9619	yellow
LOC_Os07g37730.1	0	0.30103	0.477121	0.69897	0.477121	0.477121	2.02531	1.88649	2.03342	1.11394	1.41497	1.14613	1.85126	1.82607	1.9345	2.01703	1.17609	1.83885	green
LOC_Os07g38090.1	1.54407	1.27875	1.34242	1.6902	1.60206	1.5563	1.53148	1.61278	1.68124	1.27875	1.27875	1.25527	1.47712	1.5563	1.41497	1.54407	1.49136	1.43136	grey
LOC_Os07g38090.2	1.27875	0.954243	1	1.38021	1.32222	1.39794	1.34242	1.36173	1.30103	1	0.90309	0.954243	1.11394	0.954243	1.20412	1	1.14613	1.14613	grey
LOC_Os07g38170.1	2.32428	2.23553	2.1959	1.90309	1.74819	1.60206	2.12057	1.80618	2.05308	1.716	1.66276	1.61278	1.68124	1.5563	1.59106	1.51851	1.98227	1.5563	blue
LOC_Os07g38240.1	1.04139	1	1.07918	1.07918	0.954243	0.954243	1.38021	1.32222	1.36173	1.07918	1.11394	1.04139	1.07918	1.11394	1.04139	1.07918	1.14613	1.11394	brown
LOC_Os07g38440.1	1.30103	1.17609	1.27875	0.90309	0.90309	0.778151	1.44716	1.38021	1.39794	1.17609	1.34242	1.39794	1.23045	1	1.20412	1	1.75587	0.90309	grey
LOC_Os07g38530.1	1.59106	1.66276	1.59106	1.44716	1.41497	1.43136	1.32222	1.38021	1.38021	1.50515	1.30103	1.41497	1.38021	1.38021	1.34242	1.36173	1.44716	1.34242	blue
LOC_Os07g39220.1	1.32222	1.30103	1.25527	1.34242	1.14613	1.17609	1.47712	1.51851	1.47712	1	1	1.11394	1.30103	1.32222	1.30103	1.27875	1.14613	1.30103	brown
LOC_Os07g39470.1	1.79239	2.08991	1.98677	1.88649	1.86332	1.87506	1.94939	1.8451	1.95424	1.82607	1.81954	1.79239	1.81291	1.81954	1.81954	1.6902	1.62325	1.6902	royalblue
LOC_Os07g39480.1	1.41497	1.34242	1.36173	1.63347	1.44716	1.44716	1.25527	1.4624	1.30103	1.49136	1.30103	1.38021	1.38021	1.39794	1.27875	1.39794	1.4624	1.38021	red
LOC_Os07g39520.1	1.6902	1.70757	1.72428	1.85126	1.77085	1.72428	2.34439	2.42325	2.40993	1.63347	1.94448	1.6902	1.96379	2.04139	2.1038	2.0569	1.86923	2.02531	brown
LOC_Os07g40290.1	0.30103	0.30103	0.30103	0.30103	0	0	0.69897	0.69897	0.69897	0.60206	0.90309	0.778151	0.90309	1.04139	1	1.54407	0.69897	1.23045	green
LOC_Os07g42370.1	1.96848	1.96848	1.98227	2.19033	2.11727	2.20683	2.56348	2.20683	2.4624	2.18469	2.24551	2.27875	2.29003	2.17026	2.26482	2.15836	2.29667	2.17898	brown
LOC_Os07g42960.1	1.50515	1.04139	1.17609	2.18469	1.96379	2.12385	2.97359	2.91062	2.98588	2	2.39967	2.26717	2.32838	2.25527	2.46389	2.10721	2.15229	2.02531	brown
LOC_Os07g42960.2	0.30103	1.20412	1.38021	0	0	0.30103	2.45025	2.40483	2.42651	1.44716	2.03342	1.83885	0.954243	0.477121	0.60206	0.60206	0.60206	0.60206	brown
LOC_Os07g43360.1	1.20412	1.17609	1.14613	1.17609	1.11394	1.11394	1.07918	1.11394	1.11394	1.17609	1.14613	1.14613	1.07918	1.14613	1.07918	1.17609	1.17609	1.20412	darkgreen
LOC_Os07g44180.1	1.43136	1.5563	1.5682	1.64345	1.5563	1.39794	1.39794	1.72428	1.64345	1.72428	1.78533	1.78533	1.43136	1.51851	1.32222	1.49136	1.62325	1.51851	grey
LOC_Os07g44330.1	1.8451	1.92428	2	2.31387	2.25285	2.3483	1.81954	2.2878	2.11059	1.59106	1.61278	1.51851	2.19312	2.2878	2.14613	2.11394	1.88081	2.07918	yellow
LOC_Os07g44330.2	2.26951	2.41162	2.37107	2.45484	2.52892	2.65418	2.13672	2.65992	2.49276	1.86923	2.21219	1.98227	2.549	2.56467	2.54654	2.53529	2.15836	2.5977	grey
LOC_Os07g44330.3	1.27875	1.39794	1.32222	1.25527	1.38021	1.38021	1	1.44716	1.36173	0.778151	1.04139	0.90309	1.44716	1.51851	1.36173	1.34242	0.778151	1.34242	yellow
LOC_Os07g44950.1	1.04139	1.20412	1.11394	1.04139	0.90309	0.845098	1.20412	1.20412	1.27875	1.07918	1.07918	1.07918	1.11394	1.17609	1.11394	1.27875	1	1.30103	skyblue
LOC_Os07g45570.1	0.60206	0.477121	0.477121	0.30103	0.30103	0.30103	0.60206	0.60206	0.477121	0.69897	0.69897	0.69897	0.60206	0.477121	0.477121	0.60206	0.477121	0.477121	magenta
LOC_Os07g46160.1	1.75587	1.72428	1.74819	1.97772	1.81291	1.81291	1.96848	2.14301	2.09342	1.82607	1.88649	1.83251	1.79934	1.90309	1.80618	1.88649	1.81291	1.88649	brown
LOC_Os07g46380.1	1.14613	1.32222	1.25527	1.25527	1	1	0.954243	1.04139	0.90309	1.25527	1.14613	1.17609	1.25527	1.41497	1.17609	1.32222	1.32222	1.36173	pink
LOC_Os07g46410.1	1.63347	1.27875	1.36173	1.61278	1.90849	1.90309	1.14613	1.04139	1.07918	1.80618	1.5682	1.6721	1.32222	1.23045	1.25527	1.51851	1.34242	1.47712	turquoise
LOC_Os07g46460.1	2.46835	2.15836	2.23045	2.31806	2.89209	2.92737	2.16435	1.96379	2.02531	2.4456	2.06446	2.26007	2.16732	1.86923	2.08991	2.23553	2.25768	2.19033	turquoise
LOC_Os07g46700.3	1.23045	1.36173	1.32222	0.954243	1.04139	0.954243	1.04139	0.954243	1.04139	1.17609	1.07918	1.07918	1.04139	1	0.954243	1.04139	1.14613	1	blue
LOC_Os07g46846.1	0.30103	0	1.51851	0.69897	0	0.30103	1.60206	1.36173	1.14613	1.73239	2.08279	2.08279	2.47422	2.29447	2.4843	1.97772	2.15229	2.01703	green
LOC_Os07g46852.1	1.5563	1.64345	1.6902	2.0086	1.07918	1.04139	1.41497	1.76343	1.65321	2.0607	1.94939	1.88081	2.13033	2.35025	2.21748	1.99123	2.44716	2.2014	black
LOC_Os07g46852.2	1.14613	1.34242	1.53148	1.70757	0.954243	0.954243	0.69897	1.25527	1.11394	1.69897	1.53148	1.49136	1.6721	1.87506	1.66276	1.5563	1.91381	1.77085	black
LOC_Os07g46852.4	0.69897	0.778151	0.845098	1.14613	0.30103	0.60206	0.845098	1.14613	1.04139	1.34242	1.14613	1.14613	1.17609	1.34242	1.30103	1.04139	1.53148	1.20412	black
LOC_Os07g46990.1	2.22272	2.16137	2.27875	2.44716	2.15229	2.11059	2.2014	2.34439	2.27646	2.7332	2.57171	2.71349	2.549	2.77815	2.49276	2.68931	2.69285	2.76567	black
LOC_Os07g47100.1	0.778151	1.07918	1.04139	1.38021	0.845098	0.90309	1.50515	1.6902	1.66276	1.27875	1.32222	1.27875	1.38021	1.57978	1.47712	1.25527	1.32222	1.39794	brown
LOC_Os07g47110.1	1.14613	1.04139	1.07918	1.11394	1.07918	1.17609	1.41497	1.54407	1.51851	1.23045	1.30103	1.23045	1.17609	1.27875	1.27875	1.20412	1.07918	1.25527	brown
LOC_Os07g47350.1	1.38021	2.02119	1.83885	1.30103	1.23045	0.845098	1.20412	1.39794	1.30103	1.30103	1.5682	1.41497	0.954243	1.30103	1.27875	1.14613	1.11394	1.17609	orange
LOC_Os07g47350.2	2.233	1.87506	1.99123	2.26245	2.20952	2.23805	2.02119	2.08991	2.08279	2.19312	1.97772	2.05308	2.11059	2.20683	2.02938	2.24055	2.20683	2.2014	purple
LOC_Os07g47590.1	0.90309	1.34242	1.25527	1.25527	1.34242	1.38021	1.66276	1.92428	1.8451	1.25527	1.81291	1.5682	1.76343	1.94939	1.88081	1.90309	1.23045	1.95904	green
LOC_Os07g47620.1	1.36173	1.77815	1.6902	1.49136	1.20412	1.34242	1.07918	1.30103	1.14613	1.27875	1.38021	1.38021	1.47712	1.64345	1.51851	1.34242	1.57978	1.43136	blue
LOC_Os07g47990.1	1.11394	0.90309	1	1.44716	1.4624	1.43136	1	1.04139	1.04139	1.11394	1.07918	1.23045	1.14613	0.845098	1	1.07918	1.5682	1.07918	red
LOC_Os07g48010.1	1.79934	1.59106	1.6902	2.42325	1.88081	1.85126	2.30535	2.84011	2.54654	2.69723	2.96708	3.06633	2.4456	1.90849	2.27184	2.17609	2.52114	2.0607	green
LOC_Os07g48020.1	2.83632	2.17319	2.40312	2.64836	2.52114	2.51587	3.10072	3.00475	3.04727	2.95472	2.91169	3.02243	2.64836	2.39094	2.61172	2.5832	2.78104	2.51455	brown
LOC_Os07g48040.1	1	0.60206	0.778151	1.54407	1.68124	1.57978	1.04139	1.11394	1.11394	1	0.778151	0.778151	1	0.845098	0.778151	0.60206	1.11394	0.30103	grey60
LOC_Os07g48060.1	1.94939	1.59106	1.72428	1.57978	1.34242	1.20412	1.32222	1.36173	1.32222	1.83885	1.72428	1.74819	1.54407	1.5682	1.49136	1.77815	1.96379	1.74036	pink
LOC_Os07g48090.1	1.73239	1.69897	1.6721	2.03342	1.73239	1.79239	2.29667	1.94939	2.20952	1.70757	1.60206	1.62325	1.68124	1.66276	1.59106	1.91908	1.60206	1.93952	brown
LOC_Os07g48450.1	2.06446	2.11059	2.16435	1.77815	1.38021	1.17609	1.27875	1.90849	1.68124	2.21748	2.49693	2.34044	2.43457	2.6721	2.5172	2.65706	2.11394	2.7364	black
LOC_Os07g48450.2	1.27875	1.53148	1.5682	0.845098	0.778151	0.477121	0.69897	1.25527	1.04139	1.4624	1.72428	1.59106	1.5563	1.74819	1.5563	1.65321	1.23045	1.6902	black
LOC_Os07g48570.1	1.6721	1.6721	1.65321	1.34242	1.38021	1.43136	1.20412	1.47712	1.39794	1.14613	1	1.14613	1.57978	1.62325	1.50515	1.53148	1.25527	1.49136	yellow
LOC_Os07g48630.1	2.13354	1.88649	1.94939	2.25527	2.16732	2.18469	1.74036	1.70757	1.8451	1.85733	1.68124	1.77085	1.90309	1.90309	1.83885	1.93952	2.00432	1.91908	yellow
LOC_Os07g48820.1	1.73239	1.98227	1.92428	1.72428	1.69897	1.74036	1.81291	1.87506	1.87506	1.81954	1.77085	1.80618	1.72428	1.70757	1.6721	1.64345	1.69897	1.63347	darkgrey
LOC_Os07g48820.2	1.36173	1.38021	1.38021	1.17609	1.07918	1	1.25527	1.20412	1.36173	1.27875	1.25527	1.17609	1.17609	1.14613	1.11394	1.11394	1.07918	1.07918	greenyellow
LOC_Os07g49330.1	2.11727	2.1038	2.10721	2.22272	2.19033	2.15229	1.77085	1.81954	1.75587	2.10037	1.93952	2.02119	1.99123	1.95904	1.90849	2.0569	2.08636	2.03342	turquoise
LOC_Os07g49400.1	2.233	2.53656	2.45939	2.21748	2.22011	2.25527	2.26245	2.24304	2.18184	2.43297	2.43297	2.45637	2.35218	2.34242	2.30963	2.43457	2.26482	2.41664	darkred
LOC_Os08g01090.1	1.72428	1.57978	1.64345	1.86332	1.80618	1.81291	1.36173	1.51851	1.43136	1.87506	1.81291	1.79239	1.63347	1.81291	1.66276	1.74819	1.81291	1.81954	turquoise
LOC_Os08g01170.1	1.32222	0.954243	1	1.75587	2.12385	2.16435	0.90309	0.30103	0.60206	1.4624	1.27875	1.30103	1.11394	0.69897	1	0.90309	1.07918	1.04139	turquoise
LOC_Os08g01380.1	2.93902	3.086	3.01199	2.90472	3.32139	3.38846	2.61066	2.40312	2.46538	2.71096	2.45788	2.57864	2.81624	2.40483	2.6721	2.65992	2.45179	2.64542	yellow
LOC_Os08g01910.1	0.477121	0.69897	0.60206	0.60206	0.477121	0.30103	0.69897	1.07918	1	1.04139	1.11394	1.04139	0.477121	0.69897	0.477121	1.11394	1	1.04139	white
LOC_Os08g02110.1	1.90849	1.98227	1.98227	1.65321	1.44716	1.5682	0.90309	1	0.845098	1.51851	1.04139	1.27875	1.27875	1.43136	1.11394	1.4624	1.6721	1.5563	blue
LOC_Os08g02640.1	1.32222	1.34242	1.27875	1.27875	1.27875	1.23045	1.36173	1.43136	1.39794	1.17609	1.17609	1.30103	1.20412	1.34242	1.32222	1.27875	1.23045	1.25527	grey
LOC_Os08g02640.4	1.75587	1.75587	1.75587	1.75587	1.66276	1.63347	1.74819	1.90849	1.81291	1.81954	1.92428	1.91908	1.94939	1.83885	1.92428	1.92428	1.80618	1.90309	green
LOC_Os08g03290.1	2.59106	2.65128	2.63246	2.62221	2.45179	2.44716	3.03583	3.18921	3.07225	2.89487	2.935	2.97497	2.93399	2.73719	2.85673	2.84073	2.76418	2.77085	brown
LOC_Os08g03290.2	0.90309	1.38021	1.36173	0.90309	0.69897	0.778151	1.23045	1.14613	1.36173	1.07918	0.90309	1.04139	1.11394	0.954243	0.954243	0.845098	0.954243	0.69897	greenyellow
LOC_Os08g03520.1	2.4183	2.49831	2.4609	2.18469	2.02938	2.01284	1.90849	1.79934	1.85126	2.02938	1.8451	1.94939	2.1271	2.04532	2	2.13672	2.20412	2.13988	blue
LOC_Os08g04180.1	2.12057	2.09342	2.15229	2.50786	2.2833	2.35218	3.1329	3.27623	3.22943	2.45637	2.57403	2.49554	2.67669	2.63849	2.734	2.51322	2.5977	2.52504	brown
LOC_Os08g04540.1	0	0	0.778151	1.04139	0.69897	0.845098	2.03743	2.24055	2.13354	1.59106	1.83885	1.68124	1.79934	2.01284	2.02531	2.04922	1.4624	1.91908	green
LOC_Os08g05530.1	2.11727	2.19312	2.16732	1.88649	1.81954	1.79239	2.00432	1.97772	1.89763	2.27646	2.0607	2.15229	1.89209	1.83885	1.89209	1.94939	1.96379	1.95424	blue
LOC_Os08g06100.1	1.62325	1.51851	1.65321	2.1271	1.87506	2.01284	2.89653	2.73719	2.81425	1.91908	2.29226	2.20952	2.43136	2.04532	2.38739	2.2833	1.96379	2.11394	brown
LOC_Os08g06110.2	1.04139	2.27184	2.08279	0.778151	1.04139	1.20412	0.778151	0.90309	0.845098	0.30103	0.30103	0	1	1.14613	0.954243	0.778151	0	0.90309	yellow
LOC_Os08g06110.3	2.35984	2.11394	2.24304	2.0607	2.38917	2.45939	1.75587	1.94448	1.91908	1.36173	1.07918	1.20412	2.30535	2.17609	2.16435	2.20412	1.51851	2.08279	yellow
LOC_Os08g06110.4	0	0	0	0	0.30103	0.30103	0	0	0	0	0	0	0	0	0	0	0	0.30103	grey
LOC_Os08g06550.1	2.09342	1.99564	1.96379	2.04922	2.15229	2.15534	1.97313	1.86923	1.83251	1.88081	1.70757	1.73239	1.82607	1.69897	1.68124	1.6721	1.79239	1.68124	yellow
LOC_Os08g07060.1	1.49136	1.23045	1.30103	1.60206	1.90309	1.92428	1.07918	0.845098	0.90309	1.716	1.47712	1.54407	1.25527	1.11394	1.23045	1.38021	1.30103	1.43136	turquoise
LOC_Os08g07100.1	0.30103	0	0	0	0	0	1.59106	1.91908	1.86332	1.23045	1.87506	1.39794	1.32222	1.5682	1.50515	1.78533	1.04139	1.90849	green
LOC_Os08g08970.1	0	0	0.60206	0	0	0	0	0	0	1.30103	1.78533	1.17609	1.5682	2.1038	1.75587	1.54407	1.30103	1.77815	black
LOC_Os08g08990.1	0.845098	0.778151	0.90309	0.845098	0.60206	0.69897	1.04139	1.04139	1.07918	1.20412	1.07918	1	0.778151	1.38021	1.07918	1.04139	1.17609	1.20412	green
LOC_Os08g09010.1	0.60206	0.69897	0.845098	1.14613	0.60206	0.60206	1.27875	1.27875	1.23045	1.54407	1.38021	1.25527	1.43136	1.85126	1.60206	1.63347	1.61278	1.78533	green
LOC_Os08g09040.1	0.30103	0	0.30103	0.69897	0.477121	0.477121	0.778151	0.845098	0.778151	1.07918	1.04139	0.69897	0.954243	1.5682	1.27875	1.14613	1.17609	1.34242	green
LOC_Os08g09060.1	0.69897	0.60206	1.07918	1.07918	0.477121	0.477121	0.90309	0.954243	0.954243	1.57978	1.47712	1.32222	1.34242	1.74819	1.5563	1.5563	1.38021	1.70757	black
LOC_Os08g09200.1	1.99564	1.86332	1.97772	2.00432	1.83251	1.74819	2.25042	2.55388	2.40483	2.47567	2.81023	2.66181	2.55145	2.71181	2.66932	2.66839	2.37107	2.68124	green
LOC_Os08g09240.1	2.27184	2.29226	2.31806	2.33244	2.24304	2.30535	2.18184	2.25285	2.19312	2.41497	2.4014	2.39094	2.22272	2.29447	2.233	2.40993	2.23553	2.44716	pink
LOC_Os08g09940.1	1.70757	1.70757	1.70757	1.50515	1.4624	1.47712	1.60206	1.59106	1.57978	1.74036	1.66276	1.72428	1.59106	1.51851	1.53148	1.5682	1.61278	1.5682	blue
LOC_Os08g10020.2	3.55497	3.54444	3.54444	3.62003	3.75846	3.8348	3.33163	3.15351	3.26364	3.37401	3.06856	3.21139	3.3941	3.15594	3.28149	3.29003	3.47914	3.20737	yellow
LOC_Os08g10080.1	1.94939	2.06819	2.03342	2.08991	1.98227	1.98677	1.50515	1.70757	1.74819	1.60206	1.5563	1.47712	1.89763	2.02938	1.88081	1.97313	1.59106	1.9345	yellow
LOC_Os08g10310.1	1.92428	1.91381	1.94448	1.716	1.49136	1.47712	1.53148	1.62325	1.64345	1.97313	1.49136	1.64345	1.54407	1.74819	1.54407	1.94448	1.5563	1.98227	darkgreen
LOC_Os08g10550.1	0.60206	0.60206	0.60206	0.60206	0.477121	0.477121	1.17609	1.44716	1.34242	1.17609	1.38021	1.30103	1.07918	1.14613	1.23045	1.17609	1.04139	1.20412	green
LOC_Os08g10600.1	1.17609	1.25527	1.27875	1	0.954243	0.954243	1.27875	1.25527	1.27875	1.23045	1.27875	1.23045	1.11394	1.11394	1.17609	1.20412	1.27875	1.20412	magenta
LOC_Os08g12750.1	1.62325	1.63347	1.62325	1.72428	1.66276	1.65321	1.4624	1.51851	1.47712	1.72428	1.57978	1.61278	1.5682	1.60206	1.51851	1.63347	1.5563	1.65321	turquoise
LOC_Os08g13440.2	1.63347	1.59106	1.74036	1.86332	1.50515	1.5563	1.5682	1.66276	1.88649	2.13033	1.17609	1.38021	1.34242	1.74819	1.14613	1.9345	1.64345	2.07555	grey
LOC_Os08g13840.1	1.23045	1.74819	1.63347	1.27875	1	1.04139	1.17609	1.17609	1.32222	1.11394	0.845098	1	1.04139	1.30103	1.14613	1.17609	1.27875	1.43136	grey
LOC_Os08g13930.1	0.30103	0.30103	0.30103	0	0	0	0	0	0	0	0	0	0.30103	0	0	0	0	0	blue
LOC_Os08g13930.2	1.47712	1.70757	1.68124	2.08991	2.11059	2.15229	1.4624	1.63347	1.53148	1.74819	1.43136	1.47712	1.63347	1.68124	1.50515	1.76343	1.66276	1.73239	yellow
LOC_Os08g16050.1	1.86332	1.81291	1.85126	1.75587	1.5563	1.51851	1.64345	1.49136	1.62325	1.86923	1.54407	1.57978	1.50515	1.5563	1.4624	1.65321	1.86923	1.64345	blue
LOC_Os08g17400.1	1.44716	1.38021	1.34242	1.49136	1.39794	1.41497	1.38021	1.53148	1.43136	1.41497	1.27875	1.30103	1.36173	1.41497	1.30103	1.36173	1.47712	1.36173	grey
LOC_Os08g17680.1	1.41497	1.61278	1.60206	1.53148	1.30103	1.27875	2.0086	2.21484	2.09691	1.89763	2.0086	2.03743	1.72428	1.5682	1.72428	1.53148	1.4624	1.47712	brown
LOC_Os08g20660.1	1	0.954243	0.954243	1	1.04139	0.954243	1.04139	1.14613	1	1.34242	1.32222	1.34242	1.14613	1.20412	1.14613	1.41497	1.07918	1.36173	black
LOC_Os08g21660.1	1.4624	1.39794	1.36173	1.20412	1.20412	1.17609	1.17609	1.17609	1.20412	1.36173	1.25527	1.39794	1.20412	1.20412	1.14613	1.25527	1.17609	1.20412	blue
LOC_Os08g23440.1	1.44716	1.34242	1.34242	1.47712	1.34242	1.36173	1.76343	1.92942	1.86923	1.47712	1.5682	1.53148	1.53148	1.50515	1.5563	1.43136	1.49136	1.39794	brown
LOC_Os08g25570.1	1.32222	1.23045	1.23045	1.34242	1.23045	1.23045	1.14613	1.07918	1.04139	1.32222	1.14613	1.25527	1.30103	1.23045	1.25527	1.27875	1.32222	1.23045	turquoise
LOC_Os08g25720.1	1.97313	1.79934	1.88649	1.85126	1.73239	1.75587	1.66276	1.64345	1.64345	1.90849	1.74819	1.86923	1.86923	1.75587	1.76343	1.82607	1.95904	1.76343	turquoise
LOC_Os08g28680.1	1.76343	1.8451	1.81954	1.66276	1.68124	1.6721	1.76343	1.81954	1.77815	1.81954	1.73239	1.77815	1.61278	1.62325	1.5563	1.64345	1.68124	1.65321	lightcyan
LOC_Os08g28710.1	0.30103	0.60206	0.69897	0.60206	0.778151	0.30103	2.18184	2.16732	2.27646	1.07918	1.69897	1.30103	1.80618	1.91908	2.07918	2.40654	1.17609	2.13354	green
LOC_Os08g29570.1	1.83885	1.61278	1.74036	1.79239	1.57978	1.62325	2.54654	2.44871	2.67117	1.68124	1.88081	1.82607	1.85733	1.59106	1.82607	1.54407	1.77085	1.4624	brown
LOC_Os08g29660.1	1.11394	0.778151	0.845098	0.90309	0.60206	0.69897	1.25527	0.778151	1.27875	0.954243	0.845098	0.845098	0.90309	0.90309	1.07918	1.20412	0.954243	1.07918	brown
LOC_Os08g30060.1	1.47712	1.4624	1.50515	1.50515	1.30103	1.11394	1.36173	1.57978	1.38021	1.66276	1.41497	1.53148	1.41497	1.53148	1.30103	1.49136	1.43136	1.32222	grey
LOC_Os08g30060.2	1.44716	1.39794	1.39794	1.41497	1.34242	1.38021	1.53148	1.53148	1.5682	1.4624	1.51851	1.47712	1.39794	1.27875	1.38021	1.39794	1.41497	1.5563	brown
LOC_Os08g30790.1	2.19033	2.09691	2.20952	2.06446	2.01284	1.97313	1.97772	2.11059	1.94939	2.44716	2.53403	2.44091	2.38021	2.51851	2.46687	2.43457	2.43457	2.51055	black
LOC_Os08g31410.7	1.25527	1.04139	1.23045	1	1.14613	1.04139	1	1.32222	1.27875	1.04139	1.04139	1.11394	1.17609	1.11394	1.07918	1.11394	1.07918	1	grey
LOC_Os08g31560.1	1.47712	1.44716	1.41497	1.5563	1.47712	1.4624	1.4624	1.59106	1.5682	1.50515	1.53148	1.50515	1.43136	1.50515	1.43136	1.59106	1.4624	1.5682	grey
LOC_Os08g31580.1	1.85733	1.61278	1.66276	1.62325	1.47712	1.43136	1.53148	1.47712	1.54407	1.68124	1.61278	1.65321	1.65321	1.79934	1.62325	1.81954	1.5682	1.75587	pink
LOC_Os08g31860.1	0	0	0.30103	0.30103	0.30103	0	1.36173	1.5563	1.41497	0.60206	1.17609	0.778151	0.90309	1.04139	1.07918	1.92942	0.69897	1.54407	green
LOC_Os08g32870.1	1.65321	1.57978	1.54407	1.6721	1.61278	1.59106	1.39794	1.34242	1.30103	1.88081	1.80618	1.85733	1.69897	1.716	1.6902	1.716	1.73239	1.76343	pink
LOC_Os08g32930.1	1.80618	1.51851	1.62325	1.89209	1.76343	1.72428	2.02119	1.6902	1.83251	2.11059	1.81954	1.95424	1.51851	1.36173	1.34242	1.5682	2.09691	1.49136	tan
LOC_Os08g32930.2	1.39794	0.477121	0.90309	1.43136	1.20412	1.25527	1.30103	0.845098	1.14613	1.44716	1.11394	1.30103	0.778151	0.69897	0.90309	0.845098	1.50515	0.845098	tan
LOC_Os08g32980.1	1.93952	1.86332	1.88081	1.97772	1.92942	1.85126	1.60206	1.716	1.62325	2.0607	1.9345	2.00432	1.82607	1.92428	1.8451	2.14301	1.85126	2.13672	pink
LOC_Os08g33160.2	2.02938	1.77815	1.85733	1.70757	1.5563	1.5682	1.6721	1.75587	1.6902	1.66276	1.51851	1.57978	1.68124	1.75587	1.65321	1.70757	1.70757	1.73239	grey
LOC_Os08g33370.1	2.13988	2.04139	2.07188	1.98677	1.82607	1.79239	2.29667	2.26482	2.33041	2.08991	2.06819	2.08279	2.07918	2.13672	2.10721	2.06446	2.233	2.02531	brown
LOC_Os08g33370.2	0.30103	0.477121	0.477121	0.30103	0	0.30103	0.30103	0.477121	0.30103	0.30103	0.954243	0.477121	0.477121	0.477121	0.477121	0.477121	0.477121	0.477121	darkorange
LOC_Os08g33720.1	0.69897	0.30103	0.60206	1.30103	1.27875	1.34242	2.64147	2.39094	2.55023	1.59106	1.80618	1.74819	1.69897	1.54407	1.716	1.85126	1.44716	1.77085	brown
LOC_Os08g34210.1	2.57749	2.4843	2.48855	2.69897	2.87737	2.95134	2.26245	2.2833	2.29667	2.31597	1.92942	2.08279	2.50651	2.3032	2.40312	2.45637	2.35025	2.3784	yellow
LOC_Os08g34360.1	1.44716	1.47712	1.44716	1.57978	1.53148	1.59106	0.69897	1	0.90309	1.04139	0.477121	0.69897	1.11394	1.30103	0.90309	1.38021	1	1.30103	yellow
LOC_Os08g34580.1	0.90309	0.845098	1.04139	1.49136	1.04139	1.07918	1.39794	1.34242	1.41497	1.50515	1.79239	1.62325	1.60206	1.97313	1.89209	1.716	1.60206	1.86332	black
LOC_Os08g34790.1	0.954243	1	1.04139	1.50515	1.23045	1.44716	2.47276	2.233	2.43136	1.27875	1.72428	1.61278	1.85733	1.74819	1.94448	1.49136	1.44716	1.49136	brown
LOC_Os08g35740.1	1.53148	1.4624	1.51851	1.62325	1.50515	1.53148	2.13672	2.02938	2.11059	1.77085	1.89763	1.81954	1.79239	1.72428	1.74036	1.70757	1.73239	1.74819	brown
LOC_Os08g36480.1	1.38021	1.04139	1.04139	1.53148	2.08636	2.26007	0.90309	0.90309	0.778151	0.69897	0.69897	0.69897	0.954243	0.60206	0.90309	1.38021	1.04139	1.07918	yellow
LOC_Os08g36790.1	1.44716	1.4624	1.50515	1.63347	1.47712	1.43136	1.27875	1.47712	1.36173	1.54407	1.47712	1.50515	1.34242	1.47712	1.38021	1.5563	1.53148	1.5682	turquoise
LOC_Os08g36860.1	0.477121	0.477121	1.07918	0.477121	0.30103	0.30103	0.30103	0.69897	0.60206	1	0.845098	0.845098	1.25527	1.88081	1.60206	1.74819	1.44716	1.85126	black
LOC_Os08g37630.1	1.94939	1.96848	1.9345	2.08279	1.85126	1.61278	1.716	1.92942	1.90849	1.95904	1.95904	2.01703	1.86332	1.95424	1.89209	2.27416	1.95904	2.25768	black
LOC_Os08g38710.1	1.30103	0.477121	1	1.96379	1.34242	1.11394	1.14613	1.50515	1.38021	1.99123	2.33041	2.03743	1.74036	2.14613	2.0569	1.6902	2.43616	1.88649	black
LOC_Os08g38780.1	1.49136	1.6721	1.59106	1.54407	1.47712	1.53148	1.17609	1.36173	1.27875	1.27875	1.32222	1.25527	1.50515	1.43136	1.4624	1.39794	1.51851	1.39794	yellow
LOC_Os08g38880.1	1.76343	1.63347	1.68124	1.73239	1.57978	1.60206	1.66276	1.79239	1.6902	1.85733	1.81954	1.80618	1.72428	1.80618	1.716	1.65321	1.89763	1.68124	green
LOC_Os08g38900.1	2.38021	2.47712	2.44404	2.5302	2.21748	2.32634	3.27508	2.88536	3.17377	2.36173	2.57054	2.53275	2.72835	2.53529	2.66464	2.55871	2.3075	2.50515	brown
LOC_Os08g38910.2	1.04139	0.954243	1.07918	1.20412	1.07918	1	1.69897	1.41497	1.47712	0.778151	0.778151	0.845098	1	0.778151	0.954243	0.69897	1.38021	0.69897	cyan
LOC_Os08g38990.4	1.36173	1.07918	0.845098	1.49136	1.5682	1.5563	1.07918	1.07918	1.04139	1.4624	1	1.20412	1.11394	1.07918	0.845098	0.90309	1.49136	1.04139	red
LOC_Os08g39140.1	1.9345	2.75051	2.54158	1.83251	1.64345	1.61278	2.48001	2.25285	2.37107	2.0086	2.04922	2.04922	1.92428	2.04532	1.83885	1.83251	1.5682	1.85126	greenyellow
LOC_Os08g39840.1	2.44091	2.04922	2.22789	2.56467	2.20952	2.25527	2.88309	2.93044	2.99957	2.20952	2.40993	2.33846	2.5563	2.52634	2.58546	2.38739	2.65225	2.36173	brown
LOC_Os08g40090.1	1.11394	1	1.04139	1.25527	1.27875	1.30103	1.07918	1.23045	1.11394	1.49136	1.34242	1.41497	1.20412	1.17609	1.14613	1.32222	1.20412	1.34242	midnightblue
LOC_Os08g40510.1	2.14613	2.13033	2.20683	2.13672	2.03342	2.09691	1.79239	1.97313	1.8451	1.9345	1.83885	1.83251	1.94939	2.0086	1.94448	1.92942	2.11059	1.93952	yellow
LOC_Os08g40680.1	0.30103	0	0.477121	0.69897	0.30103	0.30103	0.845098	1.17609	0.90309	1.11394	1.30103	1.32222	1.43136	1.51851	1.54407	1.17609	1.36173	1.34242	green
LOC_Os08g42580.1	1.07918	0.845098	1	1.14613	0.845098	0.90309	1.23045	1.25527	1.11394	1.11394	0.954243	1.04139	1.11394	1.14613	0.954243	1.07918	1.11394	1.04139	brown
LOC_Os08g42580.4	1.38021	1.30103	1.32222	1.5682	1.43136	1.43136	1.5682	1.6902	1.72428	1.41497	1.4624	1.39794	1.43136	1.47712	1.50515	1.38021	1.63347	1.39794	salmon
LOC_Os08g42700.1	2.51455	2.34635	2.38202	2.43616	2.24797	2.31597	2.01703	2.08991	2.1271	2.40483	1.92942	2.13672	2.21748	2.27184	2.11394	2.3075	2.1038	2.20952	yellow
LOC_Os08g43120.1	0	0	1.04139	0	0	0	1.14613	1.39794	1.23045	1.36173	2.25527	1.86923	1.96379	2.3483	2.20683	1.9345	1.63347	2.13988	green
LOC_Os08g43334.2	0.30103	1.47712	1.14613	0.30103	0.477121	0.30103	1.11394	1.20412	1.07918	1.11394	1.36173	1.25527	1.36173	1.51851	1.44716	1.5682	1	1.51851	green
LOC_Os08g43560.1	2.52114	2.3784	2.42651	2.44716	2.60314	2.64147	2.16732	2.04922	2.14301	2.48287	2.31806	2.39094	2.24055	2.1271	2.17319	2.3032	2.25042	2.26717	turquoise
LOC_Os08g44000.1	1.20412	0.954243	1.11394	1.30103	1.61278	1.61278	0.778151	0.60206	0.69897	1.36173	1.07918	1.20412	1.04139	0.845098	0.954243	1.07918	0.69897	1.11394	turquoise
LOC_Os08g44270.1	0.845098	0	0.30103	0.30103	0.477121	0.30103	0.30103	0.30103	0.30103	0.30103	0.477121	0.477121	0.30103	0.778151	0.477121	1.38021	0.477121	1.89763	black
LOC_Os08g44340.1	1.36173	1.23045	1.38021	1.53148	1.4624	1.38021	2.14613	2.32015	2.24055	1.70757	2.00432	1.82607	1.90849	2.0086	1.94939	2.13988	1.69897	2.03743	brown
LOC_Os08g44350.1	1.49136	1.64345	1.53148	1.50515	1.38021	1.41497	1.30103	1.39794	1.25527	1.59106	1.49136	1.5563	1.34242	1.41497	1.36173	1.41497	1.4624	1.39794	blue
LOC_Os08g44520.3	2.56585	2.5611	2.53148	2.70842	2.51455	2.53403	2.31387	2.39094	2.37107	2.60959	2.33041	2.40483	2.38561	2.45025	2.28556	2.56585	2.45332	2.52114	turquoise
LOC_Os08g44770.1	1.98677	1.9345	1.98677	1.86923	2.03743	2.07188	1.65321	1.57978	1.5682	2.08279	1.85733	1.98227	1.98677	1.80618	1.85733	1.95424	1.91908	2.02531	turquoise
LOC_Os08g45030.1	0.69897	0.60206	0.69897	0.90309	0.778151	0.69897	0.477121	0.477121	0.477121	0.69897	0.477121	0.60206	0.69897	0.845098	0.69897	0.69897	0.69897	0.778151	turquoise
LOC_Os08g45190.1	2.23553	2.30963	2.27184	2.22272	2.45025	2.51983	1.54407	1.51851	1.50515	1.6721	1.34242	1.4624	1.99123	1.8451	1.87506	2.01284	1.4624	1.95904	yellow
LOC_Os09g03620.1	1.5682	1.32222	1.41497	1.27875	1.17609	1.20412	1.49136	1.68124	1.59106	1.4624	1.54407	1.51851	1.44716	1.50515	1.50515	1.43136	1.5563	1.43136	magenta
LOC_Os09g06499.1	1.716	1.69897	1.65321	1.91908	2.03743	2.04532	1.4624	1.57978	1.50515	1.66276	1.54407	1.54407	1.63347	1.59106	1.5682	1.63347	1.66276	1.64345	yellow
LOC_Os09g08130.1	0	0	0	0.845098	0.60206	0.60206	1.43136	1.50515	1.4624	0.90309	1.14613	0.69897	1.20412	1	1.11394	0.90309	1	1.07918	brown
LOC_Os09g08130.2	0.30103	0.30103	0.778151	1.32222	1.07918	1.20412	2.28103	2.42325	2.3483	1.66276	1.85733	1.79239	1.79239	1.73239	1.92942	1.39794	1.79239	1.36173	brown
LOC_Os09g11450.2	1.6721	1.75587	1.716	1.54407	1.53148	1.50515	1.62325	1.70757	1.6721	1.716	1.68124	1.68124	1.59106	1.61278	1.5563	1.51851	1.61278	1.54407	greenyellow
LOC_Os09g11480.1	2.93095	2.88195	2.88705	2.43775	2.16732	2.13354	2.30535	2.43933	2.35025	2.39094	2.10721	2.25768	2.58433	2.63548	2.50786	2.40483	2.68034	2.32634	blue
LOC_Os09g11480.2	1.6902	1.80618	1.77815	0.845098	0.778151	0.90309	1.25527	1.41497	1.30103	1.27875	1.14613	1.14613	1.36173	1.32222	1.23045	1.11394	1.30103	1.04139	greenyellow
LOC_Os09g12770.1	1.6721	1.6721	1.70757	1.89763	1.88081	1.85733	1.4624	1.59106	1.5563	1.79239	1.66276	1.6721	1.5682	1.64345	1.49136	1.73239	1.6721	1.77085	turquoise
LOC_Os09g13570.1	1.36173	1.47712	1.39794	1.44716	1.41497	1.36173	1.07918	1	0.954243	1.86332	1.65321	1.77815	1.34242	1.50515	1.20412	1.59106	1.27875	1.60206	pink
LOC_Os09g13575.1	0.90309	1.38021	1.20412	1.36173	1.17609	1.32222	0.30103	0.778151	0.954243	1.60206	1.39794	1.51851	1.23045	1.27875	1.07918	1.44716	1.11394	1.36173	pink
LOC_Os09g15670.1	0.845098	0.954243	1.07918	1.17609	1.11394	0.69897	1.43136	1.60206	1.57978	1.32222	1.54407	1.54407	1.38021	1.4624	1.44716	1.75587	1.30103	1.65321	white
LOC_Os09g16510.1	1.83885	2.04139	1.90849	1.69897	1.5682	1.50515	1.97772	1.54407	1.81954	1.68124	1.47712	1.47712	1.62325	1.57978	1.51851	1.72428	1.62325	1.66276	grey
LOC_Os09g17740.1	3.86587	4.03727	3.96156	3.05918	3.06633	3.23629	3.53097	3.44373	3.46687	2.7767	2.42651	2.79099	3.73272	3.47712	3.64227	3.19893	3.55242	3.10721	saddlebrown
LOC_Os09g19700.1	1.11394	1.04139	1.11394	1.49136	1.43136	1.43136	1.38021	1.4624	1.44716	1.47712	1.4624	1.39794	1.30103	1.39794	1.27875	1.38021	1.27875	1.4624	lightyellow
LOC_Os09g20260.1	0	0	0.69897	0	0	0	1.81291	2.27875	2.14922	1.27875	2.24797	1.74819	1.74036	2.07188	2.0607	2.00432	1.43136	1.98227	green
LOC_Os09g20284.1	0	0	0.30103	0	0	0	1.30103	1.68124	1.5563	0.69897	1.65321	1.11394	1.11394	1.4624	1.50515	1.4624	0.90309	1.39794	green
LOC_Os09g20350.1	2.61909	2.63347	2.5955	2.55023	2.46835	2.42975	2.17026	2.1959	2.22531	2.45025	2.26482	2.3927	2.4133	2.36173	2.29885	2.4609	2.37658	2.39794	blue
LOC_Os09g20390.1	1.716	1.72428	1.63347	1.41497	1.6721	1.62325	1.25527	1.14613	1.27875	1.32222	1.04139	1.04139	1	1.14613	0.954243	1.20412	1.47712	1.17609	yellow
LOC_Os09g20460.1	1.04139	1.04139	1.07918	1.17609	1.07918	1.11394	1.23045	1.38021	1.34242	1.07918	1.25527	1.07918	1.38021	1.34242	1.39794	1.43136	1.14613	1.39794	green
LOC_Os09g20830.5	1.36173	1.23045	1.27875	1.36173	1.23045	1.23045	1.17609	1.11394	1.20412	1.25527	1.30103	1.30103	1.20412	1.07918	1.14613	1.20412	1.23045	1.07918	blue
LOC_Os09g22450.1	1.34242	1.23045	1.23045	1.36173	1.36173	1.38021	1.07918	1.07918	1.11394	1.34242	1.11394	1.23045	1.23045	1.14613	1.14613	1.20412	1.30103	1.17609	turquoise
LOC_Os09g23650.1	1.30103	1.14613	1.11394	1.4624	1.38021	1.38021	1.25527	1.20412	1.25527	1.36173	1.23045	1.30103	1.27875	1.38021	1.27875	1.30103	1.34242	1.25527	red
LOC_Os09g23660.1	1.73239	1.99564	1.90849	1.94448	1.88081	1.94448	1.96848	1.98227	2.01703	1.5563	1.57978	1.57978	1.90849	1.90309	1.8451	1.77815	1.59106	1.75587	grey
LOC_Os09g25060.1	0.778151	0.30103	0.477121	0.477121	0.30103	0	1.61278	1.41497	1.91381	0.90309	0.90309	0.60206	0.60206	0.954243	0.845098	1.30103	0.778151	1.23045	brown
LOC_Os09g25850.1	1.14613	1.32222	1.27875	1.60206	1.79934	1.78533	1.07918	0.90309	0.845098	1.34242	1	1.07918	1.14613	1	1.04139	1.30103	1.11394	1.07918	yellow
LOC_Os09g26400.1	1.92942	1.85733	1.88649	2.07918	2.0569	2.03342	1.78533	2.03743	1.9345	2	1.93952	1.98227	1.93952	1.90309	1.91908	1.97313	1.91908	1.97313	red
LOC_Os09g26420.1	3.05843	2.92065	2.94939	2.77305	2.79727	2.87448	2.75358	2.62428	2.72591	2.86982	2.4609	2.6149	2.65031	2.64246	2.53148	2.81291	2.63649	2.83378	yellow
LOC_Os09g26420.5	2.11059	1.99123	2.0086	1.83885	1.97313	1.99564	1.57978	1.60206	1.65321	1.75587	1.43136	1.5563	1.63347	1.50515	1.44716	1.74036	1.82607	1.74819	yellow
LOC_Os09g26780.1	0.60206	0.60206	0.60206	0.778151	0.60206	0.60206	1.65321	1.51851	1.50515	1	1.43136	1.20412	1.07918	1.07918	1	1.32222	1.20412	1.36173	brown
LOC_Os09g26880.1	2.1959	2.17898	2.2014	2.54283	2.21219	2.13988	2.549	2.88536	2.72754	2.55991	2.77452	2.65225	2.52114	2.67943	2.63649	2.5563	2.56703	2.60314	green
LOC_Os09g27050.1	1.90849	1.64345	1.69897	1.61278	1.47712	1.57978	2.14922	2.12385	2.24551	1.57978	1.73239	1.59106	1.81954	1.98677	1.89763	2.02938	1.74036	1.89763	brown
LOC_Os09g27260.1	0	0.30103	0.60206	0.30103	0.30103	0	1.60206	1.76343	1.68124	1.14613	1.59106	1.25527	1.68124	1.99564	1.89209	2.07918	1.07918	2.00432	green
LOC_Os09g28050.1	1.92942	1.82607	1.80618	1.81954	1.91908	1.94939	1.65321	1.6721	1.66276	1.92942	1.79239	1.85733	1.88081	1.76343	1.79934	1.98227	1.85733	1.89763	turquoise
LOC_Os09g28160.1	0.60206	0.477121	0.845098	1	0.90309	1	2.10037	2.03743	2.07188	1.25527	1.77085	1.50515	1.6721	1.89763	1.88649	2.0569	1.27875	2.04532	green
LOC_Os09g28310.1	1.43136	1.34242	1.36173	1.34242	1.4624	1.4624	1	0.90309	1	1.20412	0.954243	1.11394	1.20412	1.14613	1.11394	1.27875	1.32222	1.27875	yellow
LOC_Os09g28354.1	1.23045	1.30103	1.38021	1.23045	1.07918	1.14613	2.08279	1.91381	1.98227	1.43136	1.92942	1.6902	1.98677	1.95424	2.07918	2.10037	1.64345	2.08636	green
LOC_Os09g28590.2	1.38021	1.32222	1.39794	1.11394	1.20412	1.11394	1	1.04139	1.11394	1.25527	1.23045	1.20412	1.11394	1.11394	1.11394	1.17609	1.30103	1.04139	blue
LOC_Os09g29200.1	2.29226	1.98227	2.08991	2	1.9345	1.94448	1.74819	1.72428	1.74036	2.01703	1.99123	2.02938	2.10721	2	2.06446	2.43136	2.20683	2.35984	pink
LOC_Os09g29490.1	2.58771	2.19312	2.35025	2.17319	2.38561	2.38561	1.99564	1.69897	1.94939	1.90309	1.5563	1.6902	1.77085	1.69897	1.73239	1.86332	2.25768	1.77815	yellow
LOC_Os09g29840.1	1.63347	1.74819	1.64345	1.38021	1.61278	1.50515	1.25527	1.07918	1.20412	1.83251	1.50515	1.6721	1.27875	1.17609	1.17609	1.47712	1.32222	1.49136	blue
LOC_Os09g30310.1	1.82607	1.97313	1.91908	1.96848	1.81291	1.88081	1.53148	1.54407	1.50515	1.89763	1.69897	1.77085	1.81291	1.73239	1.74819	1.83251	1.79239	1.85126	turquoise
LOC_Os09g30400.1	1.36173	0.778151	0.845098	1.59106	1.60206	1.60206	1.34242	1.43136	1.36173	1.5563	1.32222	1.38021	1.23045	1.34242	1.27875	1.41497	1.44716	1.38021	purple
LOC_Os09g30400.2	1.14613	1.17609	1.07918	1.66276	1.716	1.59106	1.14613	1.23045	1.25527	1.32222	1.07918	1.25527	1.11394	1.20412	1.20412	1.07918	1.39794	1	red
LOC_Os09g30412.1	3.0216	3.00087	2.95999	2.80346	2.77815	2.76641	2.6637	2.62737	2.69548	3.15168	2.7679	2.90687	2.72916	2.75587	2.58995	3.06108	2.617	3.01578	darkgreen
LOC_Os09g30418.1	2.1959	2.31387	2.24055	2.1038	1.92942	1.94448	2.07188	2.0569	2.08991	2.36922	2.09342	2.19866	1.98227	2.0607	1.87506	2.18469	1.89209	2.17898	blue
LOC_Os09g31200.1	2.06819	2.19866	2.14613	1.76343	1.57978	1.57978	2.14301	2.04922	2.11394	1.82607	1.98677	1.83251	1.92942	2.0607	1.92942	2.02531	2.07555	2.02531	greenyellow
LOC_Os09g31310.1	1.23045	1.07918	1.04139	1.23045	1.17609	1.36173	0.90309	1	0.845098	1.14613	1.04139	1.07918	1.11394	1.07918	1	1.20412	1.07918	1.23045	turquoise
LOC_Os09g31486.1	0.90309	0.845098	0.954243	1.07918	0.90309	0.69897	1.53148	1.76343	1.57978	1.34242	1.30103	1.39794	1.17609	1.04139	1.07918	1.14613	1	1.14613	brown
LOC_Os09g31970.1	1	1	0.954243	1.68124	1.4624	1.36173	1.60206	1.6902	1.66276	1.44716	1.51851	1.43136	1.47712	1.66276	1.60206	1.80618	1.53148	1.81954	lightyellow
LOC_Os09g32330.1	2.17609	2.11059	2.16732	2.21748	1.98677	2	2.0086	2.27416	2.1271	2.21219	2.28556	2.14301	2.20683	2.32838	2.26717	2.22531	2.27184	2.25768	black
LOC_Os09g32800.1	1.94939	1.86332	1.89209	1.88081	1.79239	1.79239	1.81291	1.91381	1.82607	1.98227	1.94939	1.95904	1.90309	1.88081	1.83885	1.90309	1.90849	1.89209	lightgreen
LOC_Os09g32840.1	0.69897	0.69897	0.845098	1.30103	0.954243	0.954243	0.845098	1.04139	0.954243	1.20412	1.20412	1.23045	1.36173	1.32222	1.38021	1.20412	1.36173	1.34242	black
LOC_Os09g33490.1	1.79934	1.49136	1.57978	1.63347	1.5682	1.54407	1.17609	1.17609	1.14613	1.60206	1.30103	1.53148	1.39794	1.30103	1.27875	1.5682	1.27875	1.51851	turquoise
LOC_Os09g33680.1	1.59106	1.44716	1.44716	1.6902	1.89209	1.96848	1.54407	1.76343	1.64345	1.32222	1.20412	1.32222	1.66276	1.6721	1.5682	1.77085	1.39794	1.77815	yellow
LOC_Os09g33810.1	1.23045	0.954243	1.07918	1.07918	0.90309	0.954243	0.778151	1	1	1.17609	1	1.11394	0.90309	0.954243	0.90309	1.07918	0.954243	0.845098	grey
LOC_Os09g33810.2	1.91381	1.92428	1.91908	1.98677	1.80618	1.79934	1.79239	1.90309	1.8451	2.11727	2.07555	2.06446	1.92428	1.95424	1.89763	1.94939	1.86923	2.00432	lightgreen
LOC_Os09g33860.1	1.11394	1.07918	1.11394	0.90309	0.954243	0.845098	0.954243	1.11394	1.04139	1.11394	1.20412	1.14613	1.07918	1.11394	1.04139	1.32222	1	1.25527	black
LOC_Os09g35030.1	1.86923	2.35603	2.17898	1.64345	1.65321	1.74036	1.61278	1.6902	1.66276	1.25527	0.90309	1	1.38021	1.41497	1.43136	1.60206	2.0607	1.32222	yellow
LOC_Os09g35790.1	0.845098	2.11394	1.88649	1.04139	0.60206	0.60206	1.27875	1.59106	1.51851	0.954243	1.11394	1.07918	1.34242	1.43136	1.14613	1.14613	0.90309	1.17609	orange
LOC_Os09g35790.2	1.43136	2.4133	2.13033	1.30103	1.32222	1.23045	1.74819	1.60206	1.75587	1.53148	1.43136	1.36173	1.69897	1.74819	1.6902	1.49136	1.11394	1.43136	orange
LOC_Os09g35970.1	1.76343	1.70757	1.75587	1.75587	1.68124	1.716	1.64345	1.57978	1.63347	1.74036	1.6902	1.72428	1.75587	1.68124	1.72428	1.74819	1.87506	1.716	turquoise
LOC_Os09g36200.1	1	0.778151	1.25527	1.14613	0.954243	0.90309	2.06446	2.17898	2.12385	1.79239	2.33646	2.18184	2.43136	2.66558	2.56348	2.68305	1.99564	2.73159	green
LOC_Os09g36220.1	2.04532	1.5563	1.78533	1.57978	1.39794	1.27875	1.82607	1.90309	1.85733	1.49136	1.32222	1.4624	1.76343	1.79239	1.716	1.53148	2.14301	1.53148	grey
LOC_Os09g36680.1	0	0	0	0.477121	0	0.30103	0	0	0	0.30103	0.30103	0.778151	0	0	0.30103	0.30103	1.04139	0.30103	grey
LOC_Os09g36800.1	1.6902	1.4624	1.61278	1.99564	1.99564	2.04922	2.40824	2.59439	2.49831	1.9345	2.11727	2.05308	2.15229	1.91908	2.14613	1.82607	1.87506	1.80618	brown
LOC_Os09g36930.1	2.32015	2.01284	2.07555	2.51587	2.57634	2.50106	2.28556	1.68124	1.91908	2.37475	2.11059	2.43933	2.0607	1.79934	2.00432	1.32222	2.63649	1.11394	grey60
LOC_Os09g37540.1	1.34242	0.90309	1.11394	1.11394	0.954243	0.845098	0.954243	1.04139	1.07918	1.32222	1.50515	1.44716	1.5682	1.57978	1.59106	1.73239	1.43136	1.74819	black
LOC_Os09g37910.1	1.34242	0.90309	1.17609	1.38021	1.07918	1.11394	0.69897	0.69897	0.69897	1.30103	1.17609	1.30103	0.954243	0.954243	0.69897	1.11394	1.49136	1.14613	turquoise
LOC_Os09g38580.1	1.74036	1.6721	1.68124	1.76343	1.70757	1.70757	1.79934	1.81954	1.78533	1.80618	1.74819	1.78533	1.74036	1.69897	1.66276	1.72428	1.78533	1.69897	brown
LOC_Os09g39380.1	2.0086	1.96848	2	1.83885	1.86332	1.87506	1.85126	1.78533	1.77815	2.1038	2.04139	2.07188	2.01284	1.88081	1.92428	2	1.96848	1.99564	pink
LOC_Os09g39400.1	1.59106	1.77815	1.66276	1.61278	1.54407	1.5682	1.5682	1.73239	1.62325	1.66276	1.70757	1.74036	1.66276	1.716	1.70757	1.69897	1.61278	1.66276	magenta
LOC_Os09g39690.1	1.17609	1.07918	1.11394	1.30103	1.23045	1.17609	1	1	1.04139	1.14613	0.954243	1.07918	1.11394	1.07918	1.04139	1.11394	1.20412	1.07918	turquoise
LOC_Os09g39780.1	1.4624	1.43136	1.53148	1.11394	0.954243	1	1.14613	0.954243	0.954243	1.38021	1.17609	1.25527	1.17609	1	1.07918	1.27875	1.17609	1.17609	blue
LOC_Os09g39960.1	1.44716	1.39794	1.43136	1.27875	1.20412	1.17609	1.74036	1.69897	1.74819	1.5563	1.70757	1.59106	1.57978	1.62325	1.61278	1.5563	1.49136	1.61278	magenta
LOC_Os10g02040.1	1.68124	2.05308	1.98677	2.52114	1.87506	1.72428	1.97313	2.22531	2.19033	2.11059	1.74036	1.90309	1.79934	2.30963	1.79239	2.12057	2.43933	2.12385	grey
LOC_Os10g02070.1	0.954243	0.90309	1.04139	1.34242	0.845098	1.04139	0.60206	1.04139	0.954243	1.59106	1.20412	1.43136	1.04139	1.47712	0.90309	1.23045	1.54407	1.43136	pink
LOC_Os10g02300.1	1.82607	1.76343	1.81291	1.89763	1.9345	1.98227	1.49136	1.38021	1.39794	1.64345	1.47712	1.5682	1.60206	1.60206	1.50515	1.716	1.60206	1.79934	yellow
LOC_Os10g02360.1	1	0.845098	0.90309	0.954243	0.778151	0.778151	1.63347	1.6721	1.68124	1.17609	1.27875	1.27875	1.23045	1.20412	1.20412	1.07918	1.04139	1.07918	brown
LOC_Os10g08580.1	1.14613	1.17609	1.17609	1.49136	1.53148	1.57978	0.69897	0.69897	0.69897	1.32222	1.14613	1.20412	1.11394	1.17609	1.04139	1.27875	0.778151	1.32222	turquoise
LOC_Os10g09850.1	0.90309	1.20412	1.11394	0.954243	0.90309	0.845098	0.954243	0.954243	1.07918	1.30103	1.11394	1.27875	0.90309	1.04139	0.954243	1.38021	0.954243	1.38021	grey
LOC_Os10g10130.2	0	0.30103	0	0	0	0	0	0	0	0	0.30103	0	0	0	0	0	0	0	darkorange
LOC_Os10g10130.4	0	0	0	0	0	0	0	0	0	0	0.30103	0	0	0	0	0	0	0	darkorange
LOC_Os10g10870.1	1.27875	1.30103	1.20412	1.4624	1.43136	1.41497	1.14613	1.20412	1.20412	1.41497	1.23045	1.25527	1.20412	1.23045	1.14613	1.30103	1.41497	1.23045	turquoise
LOC_Os10g13550.1	1.32222	1	1.14613	1.25527	1.30103	1.30103	1.20412	1.23045	1.27875	1.25527	1.20412	1.17609	1.17609	1.11394	1.11394	1.14613	1.23045	1.11394	darkturquoise
LOC_Os10g25010.1	1.75587	1.6902	1.78533	1.77085	1.65321	1.62325	1.81291	2.00432	1.88649	2.01703	2.10721	2.0569	1.83251	1.89763	1.82607	1.98677	1.88081	2.00432	magenta
LOC_Os10g25030.1	2.08991	2.25042	2.20412	1.97313	1.83885	1.81954	1.5682	1.69897	1.65321	2.24055	2.22011	2.25042	2.1038	2.15229	2.0607	2.26951	1.83251	2.26482	pink
LOC_Os10g25130.1	1.49136	1.34242	1.36173	1.30103	1.32222	1.25527	1.76343	1.97772	1.82607	1.63347	1.85126	1.79239	1.69897	1.6902	1.70757	1.88649	1.5682	1.77815	magenta
LOC_Os10g25230.1	0.60206	0.845098	0.954243	0.845098	0.60206	0.477121	1.97313	1.6721	1.91908	1.11394	1.32222	1.11394	1.14613	1.34242	1.38021	1.6721	0.778151	1.41497	brown
LOC_Os10g25290.1	1.17609	1.14613	1.38021	1.60206	1.30103	1.43136	2.81558	2.6981	2.73719	1.98227	2.4609	2.22789	2.29003	2.43775	2.46389	2.26245	2.10721	2.3032	brown
LOC_Os10g25550.1	1.17609	1.14613	1.17609	1.20412	1.07918	1.04139	1.53148	1.78533	1.74036	1.34242	1.51851	1.41497	1.27875	1.36173	1.43136	1.30103	1.14613	1.32222	brown
LOC_Os10g26520.1	1.17609	1.07918	1.11394	1.38021	1.27875	1.34242	0.954243	1	0.954243	1.30103	0.954243	1.11394	1	1	0.90309	1.07918	1.11394	1.07918	turquoise
LOC_Os10g26570.1	0.90309	0.845098	0.90309	1.14613	1.04139	1.07918	1.75587	1.93952	1.83251	1.39794	1.6902	1.49136	1.59106	1.57978	1.65321	1.53148	1.32222	1.60206	brown
LOC_Os10g26610.2	0.90309	0.778151	0.778151	1.25527	1.11394	1	0.778151	0.90309	0.845098	1.11394	0.954243	0.954243	0.90309	0.954243	0.778151	1	1	1.07918	red
LOC_Os10g26680.1	1.36173	1.34242	1.38021	1.66276	1.53148	1.50515	2.08279	2.23553	2.14613	1.59106	1.74036	1.73239	1.716	1.61278	1.6721	1.6721	1.63347	1.59106	brown
LOC_Os10g26940.1	3.28285	3.47538	3.455	3.52543	3.3668	3.4609	3.32056	3.28601	3.31112	3.50529	3.37051	3.50433	3.37328	3.18469	3.19756	3.00817	3.37967	2.943	blue
LOC_Os10g28050.1	1.66276	1.89209	1.94448	1.98677	1.73239	1.75587	2.73719	3.13001	2.91062	2.19033	2.54531	2.40654	2.49831	2.51188	2.61805	2.14613	2.32634	2.19033	brown
LOC_Os10g28080.1	1.30103	1.25527	1.57978	2.13988	1.73239	1.78533	2.26245	2.13988	2.11059	2.33445	2.20952	2.26951	2.79169	2.617	2.78533	2.7348	3.27554	2.75205	green
LOC_Os10g28200.1	2.44404	2.38917	2.42488	2.9058	2.79865	2.85612	2.16137	2.22789	2.17609	2.60206	2.36549	2.43933	2.28556	2.31806	2.2014	2.45484	2.4014	2.44091	turquoise
LOC_Os10g28350.1	1.83251	1.68124	1.86923	1.61278	1.32222	1.49136	2.4014	2.46687	2.36549	2.0569	2.30535	2.19312	2.13354	2.02119	2.15836	1.74819	2.02938	1.74819	magenta
LOC_Os10g29620.1	1.36173	1.34242	1.4624	1.34242	1.23045	1.25527	1.11394	1.11394	1.07918	1.25527	1.14613	1.20412	1.23045	1.20412	1.14613	1.14613	1.34242	1.23045	blue
LOC_Os10g30070.1	1.5563	1.41497	1.44716	1.74819	1.66276	1.74819	1.17609	1.07918	1.07918	1.38021	1.04139	1.17609	1.41497	1.36173	1.32222	1.32222	1.60206	1.25527	yellow
LOC_Os10g30600.1	1.20412	1.14613	1.20412	1.23045	1.14613	1.11394	1.81954	1.74819	1.78533	1.39794	1.59106	1.44716	1.47712	1.47712	1.49136	1.30103	1.51851	1.30103	brown
LOC_Os10g30790.1	1.11394	0	0	1.30103	1.07918	1.07918	0.69897	0.69897	0.845098	0.30103	0.30103	0.30103	0.954243	0.90309	1.07918	1.14613	1.25527	1	red
LOC_Os10g30790.2	1.32222	1.49136	1.39794	1.04139	0.90309	0.778151	1.25527	1.07918	1.30103	1.39794	1.38021	1.39794	0.90309	0.778151	0.69897	1.17609	1.11394	1.11394	blue
LOC_Os10g30850.2	1.64345	0.778151	1.34242	1.27875	1.11394	1	1.20412	1.17609	1.20412	1.32222	1.17609	1.30103	1.11394	1	1.07918	1.07918	1.69897	1.04139	grey
LOC_Os10g31330.1	1.81954	1.72428	1.61278	1.50515	1.77085	1.70757	1.04139	0.69897	1.04139	1.34242	2.46389	1.81954	2.233	2.35411	2.29003	2.233	2.16137	2.39094	black
LOC_Os10g31330.2	2.84634	2.83506	2.99167	2.83187	2.62221	2.63448	2.55991	2.64246	2.52114	3.45194	3.49776	3.5914	3.81224	3.53148	3.8223	3.73632	3.46746	3.65167	black
LOC_Os10g33460.1	1.5682	1.75587	1.72428	1.76343	1.66276	1.64345	1.27875	1.25527	1.17609	1.4624	1	1.14613	1.38021	1.4624	1.32222	1.32222	1.5563	1.32222	yellow
LOC_Os10g33800.1	2.32838	2.42975	2.38202	2.07918	2.07918	2.03342	2.15836	2.21484	2.16435	2.27646	2.25285	2.33041	2.23805	2.07555	2.11727	2.24304	2.14301	2.20952	blue
LOC_Os10g33810.1	0.30103	0.477121	0.60206	0.845098	0.60206	0.778151	1.61278	1.77815	1.59106	0.90309	1.27875	1.11394	1.32222	1.49136	1.59106	1.43136	1.07918	1.36173	green
LOC_Os10g34180.1	1.85733	1.91381	1.89763	1.65321	1.72428	1.68124	1.57978	1.5563	1.5682	1.99123	1.81291	1.90309	1.57978	1.49136	1.50515	1.70757	1.64345	1.716	blue
LOC_Os10g35110.1	1	1.14613	1.14613	1.70757	1.07918	0.954243	1	1.32222	1.07918	1.39794	1.23045	1.25527	0.845098	1.60206	0.90309	1.11394	1.716	1.04139	grey
LOC_Os10g35110.2	2.31806	2.26482	2.29226	2.51983	2.1959	2.12057	2.03342	2.1038	1.99564	2.78675	2.54158	2.60746	2.22789	2.56229	2.17898	2.47276	2.74273	2.44716	pink
LOC_Os10g35370.1	2.28556	2.22272	2.23805	2.05308	2.15229	2.26482	2.16732	1.94939	2.07555	1.85126	1.61278	1.77085	2.31806	1.87506	2.20412	1.79239	2.33846	1.81954	saddlebrown
LOC_Os10g35840.1	1.86332	1.68124	1.78533	2.00432	2.08279	2.1959	2.29003	2.20412	2.21484	1.81291	1.82607	1.83251	2.13354	1.78533	2.07188	1.74819	2.24304	1.79934	steelblue
LOC_Os10g37180.1	2.07555	1.6721	1.79934	2.29003	2.74194	2.74896	1.89763	1.27875	1.4624	2.39967	2.14922	2.25285	1.79934	1.34242	1.6721	1.59106	1.66276	1.65321	turquoise
LOC_Os10g37280.1	1.17609	1.14613	1.14613	1.20412	1.20412	1.17609	1.14613	1.20412	1.20412	1.27875	1.17609	1.25527	1.11394	1.20412	1.17609	1.20412	1.17609	1.23045	grey
LOC_Os10g37660.1	0.69897	0.69897	0.778151	0.954243	1	0.60206	1.41497	1.85126	1.73239	1.23045	1.57978	1.41497	1.36173	1.49136	1.32222	1.63347	1.4624	1.5563	green
LOC_Os10g37980.1	2.38917	2.26245	2.36549	2.59106	2.31175	2.29447	2.2878	2.4216	2.33846	2.3927	2.32015	2.32428	2.42488	2.45484	2.3784	2.32428	2.50786	2.33646	grey
LOC_Os10g38060.2	1.04139	0.90309	0.90309	1.11394	1	0.90309	1.20412	1.11394	1.20412	1	1	1	1.04139	1.14613	1.11394	1.25527	1.07918	1.17609	brown
LOC_Os10g38340.1	0	0	0.30103	0	0	0	1.79934	2.22531	1.98677	1.04139	1.36173	1.11394	1.14613	1.5563	1.47712	1.95904	0.90309	1.74036	green
LOC_Os10g38360.1	0.30103	0	0.30103	0.30103	0.30103	0.30103	0.90309	1.07918	0.90309	0.477121	0.477121	0.30103	0.60206	0.954243	0.954243	1.17609	0.69897	1.17609	green
LOC_Os10g38470.1	1.64345	1.50515	1.62325	1.5682	1.34242	1.34242	1.85733	1.97772	1.91381	1.4624	1.60206	1.5682	1.62325	1.68124	1.65321	1.5563	1.57978	1.53148	brown
LOC_Os10g38740.1	1.43136	1	1.14613	1	1.07918	1.17609	1.25527	1.41497	1.23045	0.954243	0.845098	0.778151	0.954243	0.845098	0.954243	1.32222	1.11394	1.17609	grey
LOC_Os10g38950.1	1.49136	1.36173	1.38021	1.61278	1.43136	1.49136	1.77815	1.90309	1.85126	1.60206	1.65321	1.60206	1.60206	1.59106	1.59106	1.5682	1.59106	1.53148	brown
LOC_Os10g39120.1	2.04532	1.96848	1.98677	2	1.90309	1.92428	2.17026	2.22531	2.17026	2.01703	2.08991	2.06446	2.08279	2.02119	2.06446	1.99564	2.1271	2.01703	brown
LOC_Os10g39520.1	1.04139	0.90309	1	1.14613	1.20412	1.14613	0.778151	0.778151	0.778151	0.90309	0.69897	0.778151	0.778151	0.845098	0.69897	0.845098	0.778151	0.845098	yellow
LOC_Os10g39670.1	1.25527	1.11394	1.27875	1.43136	1.27875	1.27875	1.74036	1.79934	1.77815	1.41497	1.54407	1.47712	1.43136	1.47712	1.47712	1.51851	1.41497	1.51851	brown
LOC_Os10g39680.1	1.49136	1.11394	1.5563	2.53403	2.07918	2.13672	2.90255	2.89982	2.74115	2.56348	2.77815	2.67117	2.98677	2.87216	2.97128	2.68664	3.07773	2.70415	brown
LOC_Os10g39860.2	2.10037	2.12057	2.10721	2.07918	2.09691	2.12385	2.26717	2.36361	2.30103	2.07555	2.00432	2	1.96379	1.90849	1.96848	2.02531	2.04532	2.01284	cyan
LOC_Os10g40360.1	1.6902	1.44716	1.74036	1.54407	1.39794	1.34242	1.8451	1.95424	1.94448	1.85126	2.37658	2.06819	2.22272	2.35984	2.38382	2.14301	2.07918	2.31387	black
LOC_Os10g40640.1	1.04139	0.90309	0.845098	0.778151	0.60206	0.60206	1.93952	1.53148	1.88081	1	1.25527	1.11394	1.07918	1.17609	1.20412	1.11394	0.90309	1.11394	brown
LOC_Os10g41330.2	2.12385	1.4624	1.6721	2.13354	1.95904	1.96848	2.35025	1.82607	2.21748	1.5563	1.4624	1.63347	1.83885	1.64345	1.74036	1.59106	2.00432	1.53148	cyan
LOC_Os10g41400.1	2.35411	2.37658	2.3784	2.4014	2.46982	2.49276	1.95424	1.92428	1.90849	2.19312	2.0569	2.11059	2.24055	2.20412	2.13988	2.34635	2.03743	2.3075	yellow
LOC_Os10g41490.1	1.716	1.62325	1.6902	1.90309	1.79934	1.82607	1.57978	1.44716	1.63347	1.54407	1.32222	1.49136	1.50515	1.27875	1.27875	1.32222	1.86332	1.30103	yellow
LOC_Os10g41510.1	1.43136	1.4624	1.49136	1.49136	1.5682	1.57978	1.66276	1.6721	1.70757	1.62325	1.50515	1.53148	1.44716	1.41497	1.41497	1.49136	1.5682	1.41497	brown
LOC_Os10g41780.1	2.09342	2.0607	2.02938	2.09691	2.18184	2.29226	1.79239	1.87506	1.82607	1.49136	1.14613	1.34242	2.0607	1.92942	1.94939	1.85126	1.96848	1.77815	yellow
LOC_Os10g41980.1	0.477121	0	0	0.30103	0	0	0	0	0	0.69897	0.778151	0.69897	0.30103	0.477121	0.477121	0.778151	0.778151	0.60206	lightgreen
LOC_Os10g42280.1	1.6721	1.78533	1.72428	2.00432	1.88649	1.9345	1.34242	1.47712	1.32222	1.6902	1.54407	1.65321	1.77815	1.73239	1.60206	1.69897	1.62325	1.6902	turquoise
LOC_Os10g42430.1	1.74036	1.716	1.69897	1.90849	1.65321	1.70757	1.99564	1.97772	2.08636	1.74036	1.80618	1.79239	1.92428	1.86923	1.92942	1.86923	1.81954	1.86332	brown
LOC_Os11g01530.1	1.78533	1.79934	1.88081	1.25527	1.38021	1.14613	1.41497	2.08991	1.83251	1.50515	1.81291	1.75587	1.59106	1.73239	1.68124	2.0086	1.36173	1.97772	magenta
LOC_Os11g01530.2	2.30963	2.20412	2.16732	1.88081	1.97772	1.90849	1.82607	2.35793	2.17898	1.83885	2	2.04532	2.24304	2.25768	2.16732	2.63548	2.03342	2.56467	grey
LOC_Os11g02100.1	0	0	0	0.30103	0.30103	0	1.04139	1.11394	0.954243	1.39794	1.57978	1.6721	1	0.30103	0.69897	0.30103	0.954243	0.30103	green
LOC_Os11g02240.1	1.41497	1.59106	1.49136	1.74036	1.34242	1.23045	1.68124	1.92428	1.94448	1.94448	2.07918	1.92942	1.86923	2.06446	1.91381	1.72428	1.92428	1.85733	green
LOC_Os11g02300.1	1.27875	1.27875	1.23045	1.49136	1.4624	1.4624	1.44716	1.61278	1.51851	1.36173	1.41497	1.41497	1.41497	1.4624	1.4624	1.47712	1.44716	1.41497	lightyellow
LOC_Os11g02305.1	1.83251	1.75587	1.79239	2.30963	2.16732	2.14301	1.95904	2.15836	2.09342	1.85126	1.94939	1.92428	2.04922	2.14301	2.07918	2.11394	2.16732	2.11059	purple
LOC_Os11g02400.1	1.85126	2.08636	2.0569	2.15534	2.07918	2.04139	1.90309	1.79239	1.76343	1.96379	1.86923	1.95904	2.18184	2.21219	2.17026	2.08636	2.21748	2.03342	paleturquoise
LOC_Os11g02424.1	1.5682	1.5563	1.60206	1.69897	1.76343	1.77815	1.17609	1.07918	1.11394	1.54407	1.30103	1.38021	1.44716	1.34242	1.27875	1.39794	1.36173	1.32222	turquoise
LOC_Os11g02424.2	1.30103	1.50515	1.60206	1.64345	1.49136	1.5563	1.49136	1.30103	1.36173	1	0.69897	0.778151	1.53148	1.68124	1.32222	1.17609	1.76343	1.04139	saddlebrown
LOC_Os11g02440.1	0.90309	0.477121	0.90309	0.69897	0.69897	1	1.38021	1.32222	1.30103	1.20412	1.43136	1.43136	1.63347	1.34242	1.65321	1.51851	1.32222	1.49136	green
LOC_Os11g02520.1	0.477121	0.69897	0.477121	0.477121	0.477121	0.477121	1.50515	1.73239	1.88649	0.778151	1.14613	1.04139	1.17609	1.25527	1.17609	1.20412	0.778151	1.27875	brown
LOC_Os11g03660.1	0.954243	0.845098	1	0.954243	0.845098	0.954243	0.69897	0.60206	0.90309	0.90309	0.954243	0.778151	0.778151	0.845098	0.845098	1.49136	1.11394	1.39794	black
LOC_Os11g03730.1	1.04139	1	0.845098	1	1	0.90309	0.69897	0.845098	0.845098	1.36173	1.34242	1.27875	1.11394	1.34242	1.14613	1.25527	1.04139	1.25527	pink
LOC_Os11g03970.1	0.778151	0.90309	0.845098	0.845098	0.845098	0.778151	1.34242	1.34242	1.30103	1.07918	1.11394	1.07918	0.90309	0.954243	0.845098	0.90309	0.90309	0.845098	brown
LOC_Os11g05400.1	0.69897	0.778151	0.69897	1.23045	1.54407	1.5563	0.69897	0.90309	0.845098	1.23045	1.04139	1.11394	0.954243	1.07918	0.90309	1.4624	0.778151	1.49136	turquoise
LOC_Os11g05700.1	1.53148	1.44716	1.4624	1.74036	1.89209	1.88081	1.57978	1.83251	1.68124	1.61278	1.53148	1.54407	1.65321	1.62325	1.5563	1.69897	1.44716	1.68124	yellow
LOC_Os11g06720.1	3.23779	2.98272	3.11594	2.70157	2.79239	2.8169	2.83251	2.57054	2.63649	2.78319	2.58659	2.69461	2.71517	2.50106	2.58433	2.5832	3.09968	2.4624	blue
LOC_Os11g06780.1	1	0.90309	1	1.04139	0.69897	0.69897	1.27875	1.38021	1.44716	1.07918	1.04139	1	1	1	0.954243	0.954243	1	1.04139	brown
LOC_Os11g06980.1	0	0	0	0	0	0	0	0	0	0	0	0	0	0	0	0	0	0	grey
LOC_Os11g07040.1	1.70757	1.53148	1.57978	1.59106	1.54407	1.5682	1.81954	1.6902	1.77085	1.64345	1.73239	1.72428	1.74036	1.66276	1.78533	1.66276	1.6902	1.63347	brown
LOC_Os11g07850.1	1.43136	1.43136	1.49136	1.34242	1.30103	1.27875	2.02938	2.02938	2.08279	1.50515	1.64345	1.51851	1.39794	1.44716	1.43136	1.38021	1.44716	1.38021	brown
LOC_Os11g08210.1	1.70757	1.54407	1.50515	1.39794	1.51851	1.43136	1.88649	1.90849	2.0086	1.39794	1.59106	1.39794	1.43136	1.36173	1.50515	1.91908	1.43136	1.72428	brown
LOC_Os11g08950.1	1.14613	0.954243	1.04139	1.11394	1.25527	1.14613	1	1	0.954243	1.23045	1.07918	1.04139	1.07918	1.11394	1.04139	1.04139	1.25527	1.04139	red
LOC_Os11g09010.2	0.90309	0.477121	0.60206	1.41497	1.14613	1.23045	1.69897	1.32222	1.64345	1.07918	1.14613	1.14613	1.20412	0.954243	1.27875	1.30103	1.20412	1.11394	brown
LOC_Os11g09010.3	1.30103	1.04139	1.17609	1.11394	1.14613	1.04139	1.14613	1.07918	1.14613	1.11394	0.954243	1	1.20412	1.07918	1	0.90309	1.11394	0.954243	grey
LOC_Os11g09280.1	2.27875	2.18469	2.20412	2.16732	1.98227	1.82607	2.51455	2.70157	2.53529	2.59329	2.716	2.79588	2.41664	2.2878	2.40993	2.38561	2.38739	2.34439	magenta
LOC_Os11g10480.1	2.22531	2.01703	2.07555	1.92428	1.79239	1.81954	2.27416	2.24797	2.25527	1.91908	1.88649	1.93952	1.94448	1.95904	1.90849	1.95904	1.99564	1.92428	greenyellow
LOC_Os11g10590.1	0	0	0.30103	0.845098	0	0	1.25527	1.41497	1.4624	1.41497	2.50651	2.04922	1.53148	0.477121	1.04139	2.39445	1.54407	2.12385	white
LOC_Os11g11050.1	1.69897	1.57978	1.5563	1.50515	1.57978	1.5563	1.39794	1.27875	1.27875	1.66276	1.63347	1.69897	1.53148	1.43136	1.4624	1.61278	1.49136	1.62325	blue
LOC_Os11g12340.1	1.91908	1.07918	1.47712	1.6721	1.75587	1.79934	1.59106	1.716	1.63347	1.81291	1.6902	1.86923	1.79239	1.5682	1.79934	1.75587	1.66276	1.75587	purple
LOC_Os11g12340.2	1.75587	1.57978	1.62325	1.27875	1.32222	1.34242	1.27875	1.25527	1.11394	1.32222	1.34242	1.38021	1.50515	1.34242	1.04139	1.4624	1.47712	1.17609	blue
LOC_Os11g12810.1	2.01284	1.76343	1.86923	2.2014	2.32838	2.33041	1.73239	1.61278	1.66276	1.92942	1.76343	1.81291	1.81291	1.6902	1.73239	1.87506	2.02119	1.85126	yellow
LOC_Os11g18170.1	1.07918	1.14613	1	1.25527	1.07918	1.04139	0.954243	1.07918	1	1.27875	1.14613	1.14613	1.11394	1.11394	1.11394	1.17609	1.14613	1.11394	pink
LOC_Os11g19840.1	0	0	0.30103	0	0	0	0	0.477121	0.30103	0	0.477121	0.30103	0.30103	0.30103	0.30103	0.30103	0	0.30103	green
LOC_Os11g24070.1	2.32222	2.49554	2.43775	2.15836	2.16137	2.12385	1.92942	1.90309	1.95424	2.23805	2.13354	2.18184	2.09691	1.93952	1.96379	2.14922	2.20952	2.1271	blue
LOC_Os11g26570.1	0.477121	1.04139	0.69897	0.30103	0.60206	0.30103	0.90309	0.90309	0.954243	1.23045	0.69897	1.23045	0.477121	0.30103	0.60206	1.47712	0.954243	1.43136	white
LOC_Os11g26760.1	0	0.30103	0	0.30103	0.477121	0.30103	0.477121	0.477121	0.60206	0.60206	0.477121	0.69897	0.477121	0.30103	0.30103	0.69897	0.30103	0.69897	white
LOC_Os11g26780.1	0.60206	0.90309	0.845098	0.30103	0.60206	0.30103	1.11394	1.07918	1.25527	1.39794	0.954243	1.44716	0.477121	0.477121	0.69897	1.11394	1	1.17609	grey
LOC_Os11g26850.2	2.57054	2.36922	2.40312	2.63548	2.47422	2.5302	3.05192	2.8651	2.97359	2.38561	2.46538	2.50515	2.64246	2.30103	2.49831	2.42651	2.53275	2.29003	cyan
LOC_Os11g26910.1	2.57749	2.55991	2.56467	2.51188	2.37475	2.36361	2.51188	2.55023	2.53275	2.50106	2.52244	2.48572	2.49554	2.50786	2.46835	2.5172	2.49554	2.52244	magenta
LOC_Os11g28530.1	0.30103	0	0	0.60206	0	0.30103	1.04139	1.50515	1.27875	1.49136	1.75587	1.6721	1.83885	1.6902	1.86332	1.47712	1.38021	1.63347	green
LOC_Os11g28530.2	0.60206	0	0.30103	0.477121	0.30103	0	1.07918	1.30103	1.14613	1.27875	1.64345	1.60206	1.78533	1.61278	1.87506	1.44716	1.32222	1.64345	green
LOC_Os11g29370.1	1.54407	1.36173	1.4624	1.6721	1.65321	1.64345	1.30103	1.20412	1.20412	1.6902	1.54407	1.66276	1.34242	1.30103	1.20412	1.54407	1.65321	1.50515	turquoise
LOC_Os11g29400.1	1.59106	1.34242	1.39794	1.5682	1.38021	1.38021	1.49136	1.57978	1.41497	1.70757	1.66276	1.77815	1.74036	1.61278	1.716	1.70757	1.77085	1.73239	lightgreen
LOC_Os11g29870.1	1.17609	1.17609	1.30103	1.14613	1.04139	1	1.91908	2.04922	1.94939	1.47712	1.81954	1.62325	1.74819	1.89763	1.86923	1.92428	1.49136	1.94939	green
LOC_Os11g32650.1	0.30103	0.30103	1.41497	1.41497	0.90309	1.04139	2.77159	3.16791	2.97772	2.25285	2.72997	2.64048	2.88309	2.716	2.94201	2.3784	2.40993	2.29885	green
LOC_Os11g33120.1	1.88649	1.36173	1.53148	2.02119	1.94448	1.86923	2.25768	2.20412	2.25285	1.94448	2.05308	1.98677	2.14613	2.29226	2.26717	2.26245	2.07918	2.29226	brown
LOC_Os11g34350.1	1.83251	1.79934	1.76343	1.72428	1.77085	1.76343	1.66276	1.66276	1.63347	1.96379	1.72428	1.83885	1.68124	1.6721	1.57978	1.85126	1.70757	1.82607	darkgreen
LOC_Os11g37700.1	0.477121	0.30103	0.778151	0.60206	0.30103	0.30103	0.845098	1.04139	0.845098	1.14613	1.47712	1.39794	1.6902	1.73239	1.79934	1.66276	1.25527	1.77085	black
LOC_Os11g37950.1	1.27875	0.90309	2.06446	1.17609	1	0.778151	1.69897	1.36173	1.30103	2.33846	2.47712	2.52244	2.77887	3.12352	2.99913	3.17056	3.33244	3.09656	black
LOC_Os11g37960.1	1.25527	1.04139	1.64345	1.44716	1.11394	1.04139	1.64345	1.5682	1.5563	1.90309	1.88081	1.93952	2.02119	2.33041	2.26007	2.44404	2.33846	2.60097	black
LOC_Os11g37970.1	0.30103	0.477121	0.778151	0.60206	0.30103	0.477121	1.68124	1.07918	1.11394	1.77085	1.83885	1.90849	1.73239	2.27184	2.06819	2.42325	2.57519	2.45484	black
LOC_Os11g39220.1	1.32222	1.14613	1.27875	1.6902	1.23045	1.14613	1.4624	1.85733	1.6721	1.83251	2.21219	1.88649	1.81954	2.11059	2.02119	2.03743	1.94448	2.14922	black
LOC_Os11g41140.1	1.23045	1.25527	1.25527	1.4624	1.44716	1.4624	1.17609	1.32222	1.27875	1.50515	1.38021	1.38021	1.27875	1.32222	1.30103	1.41497	1.38021	1.39794	red
LOC_Os11g42790.1	1.27875	1.27875	1.27875	1.23045	1.30103	1.20412	1.17609	1.30103	1.20412	1.44716	1.47712	1.41497	1.32222	1.39794	1.38021	1.44716	1.32222	1.51851	black
LOC_Os11g43620.1	1.14613	1.14613	1.23045	0.69897	0.778151	0.69897	0.90309	0.845098	0.69897	1.38021	1.14613	1.32222	1.04139	0.778151	0.778151	0.90309	0.90309	0.845098	blue
LOC_Os11g43900.1	3.55859	3.6465	3.62418	3.44326	3.31848	3.34321	3.3296	3.36154	3.38292	3.70475	3.46479	3.55108	3.33445	3.44295	3.25935	3.57921	3.34557	3.55715	blue
LOC_Os11g43900.2	1.36173	1.23045	1.38021	1.20412	0.954243	0.954243	1.30103	1.4624	1.47712	1.25527	1.23045	1.20412	1.17609	1.17609	1.07918	1.07918	1.23045	1.04139	greenyellow
LOC_Os11g44960.1	1.07918	1.43136	1.30103	1.25527	1.25527	1.30103	0.954243	1.04139	1	1.20412	1.04139	1.11394	1.07918	1.11394	1	1	1.23045	0.954243	turquoise
LOC_Os11g45740.1	1.20412	1.17609	1.23045	1.14613	0.60206	0.69897	1.90309	1.95904	2.02531	1.64345	1.94448	1.78533	1.86332	2.0086	1.97313	1.85733	1.61278	1.90849	green
LOC_Os11g47600.1	0.30103	0	1.20412	0.954243	0.477121	0.477121	1.36173	2.03342	1.6902	1.43136	2.00432	1.93952	2.4133	2.62118	2.5955	2.3962	2.33445	2.37475	green
LOC_Os11g47760.1	2.94743	2.52114	2.60423	2.62221	2.51188	2.52244	2.44091	2.46835	2.46687	3.00903	2.5955	2.76492	2.57403	2.66087	2.48144	3.08314	2.40483	3.04922	darkgreen
LOC_Os11g47760.4	2.21484	2.97727	2.89873	1.27875	1.57978	1.53148	2.22789	2.26245	2.34044	2.84757	2.60746	2.67394	1.90849	2.06446	1.76343	2.233	1.27875	2.24797	magenta
LOC_Os11g47809.1	2.8791	2.90687	2.93601	2.79449	2.70157	2.59106	2.98091	3.19424	2.989	2.99255	3.18156	3.14114	3.17898	3.16435	3.14301	3.3485	3.23654	3.30621	black
LOC_Os11g47970.1	4.20151	4.13827	4.16982	4.06412	4.2905	4.37663	3.84142	3.75228	3.87558	3.554	3.10312	3.27416	4.13596	3.85914	3.98498	4.01728	3.78447	3.84597	yellow
LOC_Os11g48040.1	1.25527	1.20412	1.34242	1.25527	1.17609	1.17609	1.51851	1.79934	1.68124	1.44716	1.92428	1.65321	1.60206	1.63347	1.64345	1.39794	1.68124	1.50515	green
LOC_Os12g01530.2	2	1.98677	1.93952	1.5682	1.70757	1.66276	1.57978	2.10721	1.89763	1.6721	1.95904	1.96848	1.92428	2.04532	1.89763	2.35793	1.66276	2.38561	green
LOC_Os12g02200.1	1.36173	1.39794	1.36173	1.54407	1.14613	1.04139	1.49136	1.66276	1.70757	1.74036	1.68124	1.66276	1.59106	1.77815	1.5563	1.53148	1.6721	1.62325	green
LOC_Os12g02250.1	1.90309	1.68124	1.75587	2.19033	2.13354	2.13354	1.96848	2.11394	2.06446	1.77815	1.85733	1.86332	1.96379	1.94939	1.97313	2	2.08636	1.97313	purple
LOC_Os12g02310.1	2.56348	2.94101	2.85431	2.75282	2.7185	2.71684	2.57403	2.4014	2.50651	2.58092	2.17609	2.27184	2.47276	2.3962	2.36173	2.43136	2.66087	2.42813	yellow
LOC_Os12g02320.1	3.43838	3.32201	3.40209	3.38039	3.26998	3.20737	2.91855	2.85974	2.77815	3.18554	3.06108	3.07225	3.18696	3.09517	3.07846	3.28103	3.33445	3.25188	turquoise
LOC_Os12g02330.2	0.90309	0.90309	0.845098	1	0.90309	0.90309	0.778151	0.778151	0.90309	0.90309	0.90309	0.954243	1.11394	0.954243	1.07918	0.845098	1	0.778151	grey
LOC_Os12g02340.1	1.77815	1.6721	1.73239	1.98677	1.85733	1.97313	1.64345	1.43136	1.47712	1.59106	1.41497	1.47712	1.63347	1.53148	1.5682	1.36173	1.90849	1.32222	grey60
LOC_Os12g02440.2	1.47712	1.44716	1.49136	1.44716	1.34242	1.4624	1.5563	1.54407	1.65321	1.36173	1.25527	1.34242	1.36173	1.41497	1.38021	1.4624	1.4624	1.39794	cyan
LOC_Os12g03050.1	0.30103	0	0.477121	0.30103	0.30103	0	1.14613	1.64345	1.47712	0.60206	1.25527	0.845098	1.11394	1.27875	1.30103	1.47712	0.778151	1.32222	green
LOC_Os12g03470.2	0.90309	0	0.60206	0.60206	0.778151	0.60206	0.60206	0.477121	0.69897	1.23045	0.954243	1.17609	1.14613	1.34242	1.04139	1.25527	0.954243	1.25527	black
LOC_Os12g03470.4	0.778151	0.845098	0.69897	0.30103	0	0.30103	0.69897	0.30103	0.477121	0.477121	1	0.69897	0	0	0.60206	0	0.477121	0.69897	grey
LOC_Os12g03810.2	0.778151	0.90309	0.845098	0.954243	0.778151	0.845098	1.23045	1.27875	1.20412	1.04139	1	1.07918	0.954243	0.845098	0.90309	0.90309	0.954243	0.954243	brown
LOC_Os12g03880.1	1.43136	1.23045	1.23045	1.04139	1.04139	0.90309	1.04139	1	1	1.25527	1.11394	1.25527	1.17609	1	0.954243	1.11394	1.14613	1.11394	blue
LOC_Os12g04880.2	0	0	0	0	0	0	0	0	0	0	0	0	0	0	0	0	0	0	grey
LOC_Os12g05440.1	0.69897	0.69897	0.954243	0.477121	0.477121	0.30103	2.01284	2.29667	2.19312	1.38021	2	1.72428	2.03342	2.06446	2.26717	2.22789	1.36173	2.17319	green
LOC_Os12g05840.1	0.477121	0	0.477121	0.30103	0	0	1	0.778151	0.90309	0.60206	0.60206	0.30103	0.954243	1.59106	1.20412	1.17609	0.60206	1.43136	green
LOC_Os12g06490.1	1.41497	1.36173	1.44716	1.25527	1.20412	1.23045	1.49136	1.5682	1.47712	1.38021	1.38021	1.32222	1.4624	1.51851	1.47712	1.30103	1.41497	1.32222	magenta
LOC_Os12g06510.3	1.38021	1.47712	1.39794	1.30103	1.32222	1.32222	1.14613	1.27875	1.20412	1.49136	1.39794	1.41497	1.34242	1.39794	1.32222	1.34242	1.23045	1.36173	pink
LOC_Os12g06630.1	1.25527	1.20412	1.25527	1.49136	1.43136	1.47712	1.20412	1.39794	1.30103	1.34242	1.30103	1.27875	1.30103	1.36173	1.30103	1.39794	1.41497	1.4624	red
LOC_Os12g06850.1	2.15534	2.16137	2.16137	2.34044	2.19033	2.26482	1.90309	1.86332	1.92942	2.22789	1.90849	1.98677	2.0569	2.06446	1.92428	2.0569	2.04532	2.0607	turquoise
LOC_Os12g07030.1	0.477121	0.477121	0.477121	0.778151	0.477121	0	1.25527	1.66276	1.51851	0.954243	1.41497	1.20412	1	1.23045	1.11394	1.47712	0.845098	1.44716	green
LOC_Os12g07060.1	1.50515	1.51851	1.47712	1.5563	1.50515	1.4624	1.34242	1.23045	1.27875	1.68124	1.41497	1.49136	1.38021	1.32222	1.27875	1.43136	1.41497	1.43136	turquoise
LOC_Os12g07190.1	1.79934	1.59106	1.68124	1.74819	1.82607	1.87506	1.5682	1.53148	1.54407	1.30103	1.07918	1.20412	1.73239	1.59106	1.61278	1.51851	1.6902	1.4624	yellow
LOC_Os12g07280.1	1.27875	1.14613	1.20412	1.23045	1.07918	1	1.20412	1.11394	1.11394	1.23045	1.17609	1.23045	1.23045	1.23045	1.20412	1.27875	1.30103	1.25527	magenta
LOC_Os12g07820.1	1.38021	1.30103	1.32222	1.17609	1.17609	1.17609	1	0.90309	0.954243	1.34242	1.25527	1.32222	1.20412	1.14613	1.20412	1.27875	1.20412	1.25527	blue
LOC_Os12g08810.1	2.33445	2.37658	2.30963	2.71181	2.79657	2.82802	2.34635	2.29667	2.32428	2.14301	2.11727	2.16137	2.51322	2.51322	2.44248	2.50243	2.0607	2.49969	yellow
LOC_Os12g10730.2	1.70757	1.60206	1.6721	1.41497	1.47712	1.49136	1.50515	1.32222	1.44716	1.74819	1.61278	1.69897	1.49136	1.44716	1.43136	1.50515	1.6902	1.5563	blue
LOC_Os12g14070.1	1.90849	1.72428	1.77085	1.86923	1.96848	1.94448	1.83251	1.76343	1.83885	1.97313	1.78533	1.86923	1.74819	1.66276	1.6721	1.79239	1.6902	1.76343	turquoise
LOC_Os12g14440.1	0	0	0	0	0	0	0	0.30103	0.30103	0.30103	1.23045	0.778151	0	0	0	0	0	0	darkorange
LOC_Os12g16524.1	1.27875	1.20412	1.25527	1.17609	1.23045	1.20412	1.04139	1.11394	1.17609	1.23045	1.04139	1.17609	1.17609	1.07918	1.11394	0.954243	1.25527	0.845098	yellow
LOC_Os12g16524.3	1.11394	1.34242	1.30103	1.14613	0.778151	0.845098	0.954243	1.07918	1	1.07918	1.14613	1.04139	1.20412	1.20412	1.07918	1.14613	0.90309	1.14613	darkred
LOC_Os12g16720.1	0.69897	0.954243	0.954243	1.38021	1.25527	1.25527	1.81954	2.10037	1.82607	1.61278	1.73239	1.65321	1.96379	1.89209	1.90849	2.11059	1.70757	2.02119	green
LOC_Os12g17600.1	3.53173	3.29336	3.34792	3.76812	4.0454	4.13745	3.35927	3.22167	3.22427	3.36903	2.99695	3.13162	3.5382	3.20303	3.37912	3.24428	3.39076	3.18156	grey60
LOC_Os12g18880.1	1.79239	1.85126	1.8451	1.82607	1.68124	1.70757	1.60206	1.69897	1.6721	1.77815	1.70757	1.73239	1.6902	1.74036	1.6721	1.65321	1.6902	1.69897	blue
LOC_Os12g19381.1	3.5807	3.35526	3.4096	3.48344	3.77181	3.85242	3.4096	3.12646	3.20167	3.57287	3.22427	3.3566	3.39742	3.00303	3.2737	3.24822	3.36173	3.25406	turquoise
LOC_Os12g19470.1	1.57978	2.03743	1.81291	1.39794	1.79239	1.80618	1.14613	1	1.07918	1.53148	1.30103	1.60206	1.38021	1.07918	1.32222	1.11394	1.14613	1.07918	turquoise
LOC_Os12g19470.2	2.70586	2.60638	2.61172	2.51983	3.01368	3.09552	2.55509	2.14301	2.24551	2.56937	2.31175	2.43136	2.59879	2.09342	2.46687	2.14922	2.49276	2.15229	grey60
LOC_Os12g25090.1	1.23045	0.90309	2.79588	1.6721	0.778151	0.90309	2.87099	3.30835	3.02036	3.08778	3.71775	3.37144	3.45924	3.72656	3.66708	3.35717	3.19424	3.56074	green
LOC_Os12g25090.2	0.30103	0	1.25527	0.30103	0	0	1.04139	1.716	1.39794	1.5682	2.12057	1.77815	1.82607	2.16137	2.01284	1.77085	1.65321	2.12057	green
LOC_Os12g27520.1	1.88081	1.63347	1.73239	1.89209	1.80618	1.79934	1.716	1.68124	1.76343	1.81954	1.6902	1.70757	1.70757	1.66276	1.59106	1.716	1.74819	1.59106	turquoise
LOC_Os12g27520.3	1.62325	2.07188	1.96848	1.54407	1.54407	1.51851	1.73239	1.75587	1.80618	1.60206	1.60206	1.5563	1.5682	1.57978	1.49136	1.54407	1.50515	1.51851	orange
LOC_Os12g28270.1	0.778151	0.60206	0.778151	0.778151	0.845098	0.60206	0.60206	0.477121	0.60206	1	0.954243	1.07918	0.778151	0.69897	0.778151	0.954243	0.845098	0.954243	pink
LOC_Os12g29220.1	1.27875	1.27875	1.39794	1.81291	1.63347	1.70757	1.27875	1.38021	1.27875	1.60206	1.50515	1.50515	1.38021	1.54407	1.20412	1.41497	1.51851	1.32222	turquoise
LOC_Os12g29330.1	2.45179	2.1271	2.233	2.29003	2.18184	2.11059	1.98227	2.05308	2.03743	2	1.89763	1.89209	2.03342	2.09691	1.98227	2.23045	2	2.22531	yellow
LOC_Os12g29400.1	1.07918	1.36173	1.32222	1.39794	1.49136	1	1.60206	2.0086	1.78533	1.73239	1.92428	1.87506	1.63347	1.5682	1.64345	2.23805	1.49136	2.09342	white
LOC_Os12g29520.1	1.50515	1.27875	1.38021	1.53148	1.44716	1.49136	1.20412	1.20412	1.23045	1.50515	1.23045	1.36173	1.34242	1.32222	1.23045	1.30103	1.43136	1.32222	turquoise
LOC_Os12g29520.2	0.69897	0.845098	0.69897	0.69897	0.69897	0.60206	0.60206	0.60206	0.477121	0.60206	0.69897	0.60206	0.60206	0.60206	0.69897	0.60206	0.60206	0.69897	grey
LOC_Os12g30540.1	1.44716	1.38021	1.39794	1.36173	1.39794	1.39794	1.38021	1.49136	1.44716	1.54407	1.57978	1.54407	1.53148	1.57978	1.57978	1.61278	1.43136	1.61278	black
LOC_Os12g30824.1	0	0	1.17609	0.60206	0.30103	0.30103	1.90849	2.0607	1.8451	2.06819	2.65031	2.49969	2.53529	2.6149	2.63246	2.4216	2.233	2.50651	green
LOC_Os12g31800.1	2.13988	2.20952	2.16137	1.72428	1.66276	1.5682	2.06819	1.82607	1.95424	2.0086	1.87506	2	1.79239	1.68124	1.75587	1.77085	2.01703	1.74819	blue
LOC_Os12g31830.1	1.51851	1.44716	1.47712	1.44716	1.47712	1.49136	1.27875	1.23045	1.20412	1.59106	1.38021	1.4624	1.50515	1.41497	1.41497	1.44716	1.54407	1.4624	turquoise
LOC_Os12g32250.1	1.65321	1.59106	1.61278	1.79934	1.64345	1.65321	1.89209	2.18184	2.02938	1.83251	1.96848	1.86332	1.77815	1.91381	1.86332	1.86923	1.81291	1.88081	brown
LOC_Os12g34874.1	1.4624	1.30103	1.39794	1.47712	1.54407	1.54407	1.47712	1.51851	1.4624	1.5682	1.43136	1.44716	1.47712	1.25527	1.41497	1.43136	1.38021	1.41497	grey
LOC_Os12g34874.2	0.69897	0.69897	0.60206	1	1	1.11394	1.11394	1.17609	1.17609	0.90309	0.90309	1.04139	1.11394	0.845098	1	0.845098	1.07918	1	brown
LOC_Os12g36850.1	0.69897	0.30103	2.61278	1.43136	0.778151	0.954243	2.57978	3.04844	2.69285	2.6464	3.32387	3.00087	3.21827	3.40841	3.44994	3.12516	2.99211	3.26858	green
LOC_Os12g36860.1	0.30103	0	1.92428	0.477121	0.30103	0.30103	1.80618	1.98677	1.90309	1.78533	2.71265	2.25285	2.46389	2.37107	2.5611	2.08279	2.33445	2.17026	green
LOC_Os12g37410.1	2.30535	2.34044	2.35218	2.34635	2.10037	2.08279	2.5832	2.69984	2.61066	2.67302	2.77012	2.68753	2.6149	2.68574	2.65418	2.37475	2.53656	2.46389	green
LOC_Os12g37415.1	2.63043	2.67025	2.69897	2.90146	2.4843	2.48996	2.78888	2.93298	2.74586	2.8537	2.95856	2.89597	3.00518	3.09621	3.05767	2.79449	2.95472	2.87967	green
LOC_Os12g38000.1	2.72591	2.82347	2.79449	2.68305	2.55991	2.50786	2.40312	2.37475	2.38739	2.67302	2.46982	2.57287	2.53148	2.47422	2.38202	2.57978	2.55991	2.57054	blue
LOC_Os12g38010.1	0	0.30103	0.30103	0	0	0.30103	0.845098	1.69897	1.23045	0.90309	1.69897	1.07918	1.04139	1.54407	1.25527	1.5563	0.69897	1.64345	green
LOC_Os12g38180.1	1.17609	1.27875	1.23045	1.04139	1.07918	1	0.954243	1.11394	1.04139	1.14613	1	1.04139	0.954243	0.954243	0.845098	0.90309	1	0.90309	blue
LOC_Os12g38210.1	1.96379	1.89209	1.90309	2.0569	2.0607	2.06819	1.96379	2.01284	2.02119	2.03743	1.83251	1.88649	1.91381	1.87506	1.83885	1.9345	2.02119	1.92942	red
LOC_Os12g38270.1	2.04532	1.86332	2.11394	2.233	2.06819	2.13354	2.30103	2.66181	2.45637	2.70586	2.99739	3.10789	3.25382	3.33866	3.10072	3.33041	2.69548	3.31366	black
LOC_Os12g38270.2	0	0.60206	0.477121	0.30103	0.477121	0.30103	0.845098	1.47712	1.17609	0.90309	1.51851	1.50515	1.50515	1.6902	1.27875	1.69897	0.778151	1.75587	green
LOC_Os12g38290.1	0	0.477121	0.30103	0.30103	0	0	0.477121	0.60206	0.477121	1.4624	1.89209	1.76343	1.41497	2.0086	1.32222	2.34044	0.90309	2.23045	black
LOC_Os12g38300.1	1.04139	0.477121	0.477121	1.20412	0.954243	1.17609	1	0.954243	1.25527	1.57978	1.51851	1.41497	1.65321	2.26482	1.76343	2.49136	1.65321	2.38021	black
LOC_Os12g38770.1	0.90309	1.23045	1.17609	1.32222	1.04139	1.11394	1.27875	1.41497	1.4624	1.20412	1.53148	1.14613	1.41497	1.70757	1.51851	1.38021	1.36173	1.5682	green
LOC_Os12g39110.1	1.04139	0.845098	0.954243	0.90309	0.845098	0.778151	1.07918	1.07918	1.04139	1.14613	1.20412	1.20412	0.90309	0.954243	0.954243	1	1.04139	1.04139	magenta
LOC_Os12g39400.1	0.30103	0.30103	0.69897	0.477121	0.30103	0.30103	0.954243	1.30103	1.11394	1.04139	1.61278	1.27875	1.4624	1.69897	1.64345	2.02531	1.17609	1.96848	green
LOC_Os12g39630.1	1.53148	1.43136	1.4624	1.85733	1.74819	1.60206	1.47712	1.47712	1.44716	2.03743	1.95424	1.97313	1.30103	1.30103	1.30103	1.65321	1.6902	1.62325	midnightblue
LOC_Os12g39860.1	2.66087	2.59106	2.59106	2.51587	2.48144	2.48572	2.43775	2.36173	2.39794	2.53656	2.33846	2.39445	2.46982	2.41162	2.40824	2.45332	2.53529	2.42975	yellow
LOC_Os12g40520.1	1.20412	1.04139	1.07918	1.32222	1.27875	1.27875	1.30103	1.36173	1.34242	1.34242	1.25527	1.30103	1.14613	1.23045	1.17609	1.23045	1.25527	1.23045	salmon
LOC_Os12g40550.1	1.98227	1.83885	1.89209	2.02531	2.02531	1.99564	1.79239	1.85126	1.79934	2.19033	2.06819	2.12057	2.23045	2.20683	2.22011	2.26717	2.22272	2.27646	pink
LOC_Os12g40570.2	1.38021	1.27875	1.34242	1.59106	1.39794	1.43136	1.90309	1.95904	1.94448	1.53148	1.66276	1.65321	1.70757	1.6902	1.716	1.53148	1.64345	1.49136	brown
LOC_Os12g41110.1	0	0.30103	0	0.778151	0.30103	0.60206	1.80618	1.64345	1.63347	0.60206	1	0.778151	0.845098	1.04139	1.07918	1	0.778151	0.90309	brown
LOC_Os12g41220.1	2.10037	2.11727	2.10721	2.16137	2.04139	2.0607	1.98677	2.05308	2.02119	2.13354	2.05308	2.06819	2.0086	2.03743	1.93952	2.04532	2.07188	2.03342	turquoise
LOC_Os12g41680.1	2.01284	2.01703	2.01703	1.95424	1.74819	1.66276	1.38021	1.62325	1.57978	2.04139	1.83885	1.92942	1.68124	1.6902	1.5682	1.97772	1.82607	1.91381	blue
LOC_Os12g41710.1	0.954243	1.04139	1.04139	1.04139	0.954243	0.90309	0.69897	0.778151	0.845098	1.43136	0.954243	1.14613	0.778151	0.90309	0.60206	1	1.14613	0.954243	blue
LOC_Os12g41710.3	0.845098	1.04139	1.04139	1.14613	0.90309	0.954243	0.90309	1.04139	0.90309	1.47712	1.17609	1.32222	0.845098	0.845098	0.778151	1.07918	1.17609	1.14613	midnightblue
LOC_Os12g41820.1	1.07918	1.11394	1.07918	1.11394	1.07918	1.07918	0.845098	0.954243	0.845098	1.17609	1.07918	1.11394	1.04139	1.07918	0.954243	1.11394	1.04139	1.11394	pink
LOC_Os12g42550.1	2.42651	2.42975	2.40654	2.36922	2.34439	2.33244	2.07188	2.07188	2.10721	2.36549	2.25042	2.30963	2.20412	2.22531	2.13354	2.29226	2.27184	2.3032	blue
LOC_Os12g42550.2	1.39794	1.38021	1.11394	1.30103	1.41497	1.25527	1.04139	0.954243	1	1.20412	1.04139	1.23045	1	1	0.778151	1	1.14613	1	turquoise
LOC_Os12g42910.1	0.477121	0.845098	0.69897	0	0	0	0	0.477121	0.30103	0.778151	0.845098	0.90309	1.23045	1	0.954243	1.43136	0.845098	1.50515	black
LOC_Os12g43130.1	1.34242	1.20412	1.23045	1.90309	2.18469	2.26482	1.34242	1.75587	1.53148	1.14613	1.23045	1.23045	1.5563	1.53148	1.38021	1.6721	1.04139	1.69897	yellow
LOC_Os12g43380.1	0.30103	0.30103	0.30103	0.30103	0	0	0	0	0.30103	0.477121	1.51851	0.69897	0.90309	1.14613	0.954243	1	0.845098	1.07918	black
LOC_Os12g43440.1	0.477121	0.30103	1.50515	1.66276	1.14613	1.30103	1.4624	1.57978	1.38021	1.20412	1.63347	1.32222	2.16732	2.32634	2.45788	2.21748	2.39794	2.40993	green
LOC_Os12g44000.1	1.57978	1.5682	1.5563	1.5563	1.54407	1.50515	1.54407	1.53148	1.51851	1.62325	1.57978	1.60206	1.49136	1.43136	1.51851	1.47712	1.61278	1.51851	tan
LOC_Os12g44020.1	1.23045	1.20412	1.20412	1.39794	1.34242	1.32222	1.39794	1.30103	1.38021	1.25527	1.23045	1.27875	1.34242	1.27875	1.30103	1.30103	1.41497	1.27875	steelblue
LOC_Os12g44030.1	1	0.954243	1	1.36173	1.14613	1.30103	0.90309	0.90309	0.954243	1.4624	1.23045	1.36173	1.14613	1.5563	1.38021	1.36173	1.90849	1.44716	pink
LOC_Os12g44150.1	1.20412	0.60206	0.778151	1.36173	1.5682	1.5563	1.04139	0.90309	0.954243	1.4624	1.14613	1.34242	1.14613	0.90309	1	1.17609	1.14613	1.14613	red
LOC_Os12g44360.3	1.20412	1.25527	1.17609	1.23045	1.20412	1.07918	0.90309	1.07918	0.954243	1.32222	1.20412	1.25527	1.11394	1.07918	1.04139	1.20412	0.954243	1.07918	turquoise
