# Supplementary material for: Comparison of gene co-networks reveals the molecular mechanisms of the rice (Oryza sativa L.) response to Rhizoctonia solani AG1 IA infection
Source: Funct Integr Genomics. 2018 May 5;18(5):545–57. doi: 10.1007/s10142-018-0607-y (PMC6097106; doi:10.1007/s10142-018-0607-y)
Supplement: Supplementary file 6 — (XLSX 350 kb) [file 10142_2018_607_MOESM6_ESM.xlsx]

## Sheet: Sheet1
Table S5. Core resistant gene in Lemont
	LCK.1	LCK.2	LCK.3	L12.1	L12.2	L12.3	L24.1	L24.2	L24.3	L36.1	L36.2	L36.3	L48.1	L48.2	L48.3	L72.1	L72.2	L72.3	Module
LOC_Os01g01080.1	1.88081	1.81954	1.99123	1.93952	1.86332	1.93952	2.11059	2.12385	2.15836	2.23805	2.17898	2.13354	2.07555	2.07918	2.10037	1.90849	2.03743	2.08991	blue
LOC_Os01g01340.1	3.51706	3.49234	3.4283	3.41913	3.34025	3.35641	3.23274	3.29248	3.27138	2.95521	3.0249	3.1934	3.26245	3.19756	3.18808	3.62737	3.25455	3.12613	turquoise
LOC_Os01g01340.2	1.96848	1.96379	1.8451	1.59106	1.62325	1.5563	1.39794	1.39794	1.49136	1.14613	1.27875	1.32222	1.49136	1.44716	1.32222	1.6721	1.34242	1.25527	turquoise
LOC_Os01g01700.1	2.10721	2.09342	2.06819	1.90309	1.90309	1.93952	1.86923	1.87506	1.8451	1.90309	1.96848	2.00432	1.85733	1.90309	1.89763	1.86923	1.89763	1.87506	greenyellow
LOC_Os01g01710.1	1.64345	1.6902	1.60206	1.97313	2	1.94939	1.5563	1.5682	1.66276	1.97772	1.79934	1.99123	1.81291	2.03743	1.83251	1.75587	1.92428	1.89209	red
LOC_Os01g02090.1	1.5563	1.50515	1.65321	1.51851	1.50515	1.47712	1.49136	1.51851	1.54407	1.53148	1.50515	1.50515	1.50515	1.53148	1.4624	1.43136	1.53148	1.50515	grey
LOC_Os01g02390.1	0	0	0	0	0	0	0	0	0	0	0	0	0.30103	0	0	0	0	0	grey
LOC_Os01g02400.1	0	0	0	0	0	0	0	0.30103	0	0	0.30103	0.30103	0	0	0	0.30103	0.30103	0.30103	grey
LOC_Os01g02560.1	1.65321	1.61278	1.66276	1.59106	1.59106	1.59106	1.23045	1.30103	1.20412	1.23045	1.43136	1.49136	1.07918	1.23045	1.07918	1.25527	1.47712	1.43136	turquoise
LOC_Os01g02720.2	1.11394	1.17609	1.39794	1.64345	1.57978	1.57978	1.30103	1.44716	1.4624	1.25527	1.14613	1.11394	1.32222	1.32222	1.27875	1.53148	1.36173	1.38021	lightcyan
LOC_Os01g02880.1	1.41497	1.27875	1.43136	1.54407	1.38021	1.62325	1.74036	1.69897	1.86923	1.92942	1.74036	1.92428	1.66276	1.60206	1.73239	1.64345	1.68124	1.77815	blue
LOC_Os01g02900.1	1.17609	1.25527	1.20412	1.47712	1.32222	1.51851	2.1271	2.26245	2.09691	1.07918	1.34242	1.23045	1.36173	1.50515	1.34242	1.53148	1.04139	1.23045	yellow
LOC_Os01g03310.1	1.44716	1.43136	1.27875	1.87506	1.83251	1.95424	2.45637	2.4456	2.64048	2.63347	2.13672	2.65321	2.62325	2.53403	2.60206	3.02078	2.02938	2.17319	brown
LOC_Os01g03320.1	0.477121	0.477121	0.778151	0.954243	0.954243	1.14613	1.68124	1.50515	1.87506	1.83885	1.07918	1.75587	2.08279	1.92428	1.9345	2.69548	1.14613	1.57978	brown
LOC_Os01g03340.1	2.72591	2.67117	2.93702	2.52634	2.3962	2.56467	3.24993	3.25285	3.44824	3.74757	3.54531	3.62232	3.62066	3.64836	3.66162	3.24699	3.43553	3.4504	brown
LOC_Os01g03360.1	2.08991	2.07555	2.26482	1.82607	1.716	1.85126	2.75128	2.74507	3.05956	3.59006	3.25575	3.45758	3.46015	3.53744	3.49941	2.93399	3.07846	3.08814	brown
LOC_Os01g03390.1	2.4609	2.47276	2.59879	2.18469	2.05308	2.27646	2.70243	2.57978	2.60853	3.77692	3.5753	3.53288	3.73424	3.71834	3.80298	3.40637	3.50461	3.54233	brown
LOC_Os01g03730.1	1.14613	1	1.76343	0.90309	0.778151	1.34242	1.68124	1.41497	1	2.30103	2.39967	1.87506	2.26245	2.1038	2.19866	1.61278	2.0607	2.30103	brown
LOC_Os01g03914.1	1.36173	1.30103	1.64345	1.11394	1	1.25527	1.34242	1.27875	1.07918	1.91908	1.87506	1.53148	1.81954	1.74036	1.87506	1.50515	1.66276	1.74819	pink
LOC_Os01g03914.2	0.90309	0.845098	1	0.477121	0.30103	0.60206	0.778151	0.60206	0.69897	1.59106	1.65321	1	1.4624	1.44716	1.53148	1.14613	1.17609	1.43136	pink
LOC_Os01g04050.1	2.00432	2.01284	1.68124	1.73239	1.74036	1.75587	2.62118	2.55991	2.84323	2.87564	2.56467	2.86747	2.59879	2.49831	2.47857	2.75587	1.88649	2.24055	blue
LOC_Os01g04330.1	1.32222	1.5682	1.53148	1.73239	1.17609	2.00432	2	2.0569	2.19312	2.25527	1.91381	1.70757	2.17319	2.19312	2.23553	1.98227	1.85126	1.79934	blue
LOC_Os01g04350.1	1.86923	1.83251	1.81954	2.13672	2.01284	1.98227	1.70757	1.72428	1.74819	1.38021	1.34242	1.59106	1.51851	1.6902	1.69897	1.96848	1.82607	1.77085	turquoise
LOC_Os01g04800.1	2.44248	2.42325	2.57978	2.62325	2.54531	2.55023	2.5092	2.58092	2.57519	2.32222	2.40312	2.40483	2.35025	2.43933	2.3483	2.60314	2.53782	2.49415	green
LOC_Os01g05490.1	2.55023	2.54407	2.59439	2.63144	2.61384	2.61805	2.47857	2.49831	2.52763	2.53529	2.49831	2.59988	2.42325	2.39445	2.44091	2.55751	2.61172	2.57864	red
LOC_Os01g05630.1	1.60206	1.5682	1.77085	1.53148	1.39794	1.5563	1.63347	1.62325	1.62325	1.88081	1.93952	1.6721	1.82607	1.70757	1.8451	1.61278	1.79239	1.90309	brown
LOC_Os01g05650.1	2.68485	2.69373	2.80346	2.65418	2.49693	2.72509	2.69108	2.66087	2.55023	2.96332	2.90417	2.70672	2.87622	2.7679	2.92324	2.72181	2.59106	2.76193	pink
LOC_Os01g07120.1	1.14613	1.14613	1.27875	1.11394	1	1.11394	1.60206	1.60206	1.53148	1.54407	1.47712	1.23045	1.36173	1.43136	1.43136	1.25527	1.25527	1.27875	blue
LOC_Os01g07530.1	1.43136	1.43136	1.4624	1.65321	1.61278	1.70757	1.4624	1.68124	1.51851	1.65321	1.25527	1.14613	1.81291	1.93952	1.94448	1.81291	1.4624	1.47712	grey60
LOC_Os01g07760.1	1.38021	1.17609	1.53148	1.63347	1.61278	1.69897	1.47712	1.65321	1.5563	1.53148	1.11394	1.17609	1.69897	1.73239	1.5682	1.77085	1.59106	1.5682	grey60
LOC_Os01g07760.2	2.19312	2.18469	2.25527	2.15229	2.10721	2.18752	2.11394	2.17609	2.08279	2.21748	2.11727	2.16137	2.18752	2.20412	2.21219	2.22531	2.04532	2.02531	grey
LOC_Os01g07870.1	1.07918	1.20412	1.17609	1.716	1.65321	1.69897	1.74819	1.82607	1.62325	1.11394	1.07918	1.17609	1.07918	1.23045	1.11394	1.81291	1.20412	1.11394	green
LOC_Os01g08300.1	2.02531	2.13033	1.88081	1.69897	1.74036	1.5563	1.80618	1.8451	1.8451	2.02938	1.94939	2.24551	1.34242	1.30103	1.39794	1.38021	1.25527	1.36173	salmon
LOC_Os01g08700.1	1.25527	1.23045	1.86923	1.88649	1.80618	1.79239	1.86332	2.02531	1.9345	1.70757	1.32222	1.43136	1.74819	1.63347	1.61278	2.02119	1.80618	1.85126	grey60
LOC_Os01g08700.3	1.97772	2.02938	1.94448	1.68124	1.64345	1.63347	1.4624	1.64345	1.59106	1.62325	1.80618	1.74819	1.5682	1.49136	1.54407	1.76343	1.60206	1.6721	lightyellow
LOC_Os01g08700.5	1.61278	1.32222	1.39794	1.25527	0.90309	1.04139	1.49136	1.41497	1.47712	1.53148	1.77085	1.64345	1.50515	1.47712	1.41497	1.34242	1.49136	1.44716	brown
LOC_Os01g08700.8	1.88649	1.85733	1.89209	1.54407	1.39794	1.47712	1.5563	1.64345	1.62325	1.47712	1.69897	1.54407	1.60206	1.51851	1.41497	1.69897	1.50515	1.5563	darkred
LOC_Os01g08860.1	1.53148	1.60206	1.5682	1.27875	1	1.4624	1.49136	1.53148	1.57978	1.41497	1.27875	1.49136	1.34242	1.32222	1.41497	1.23045	1.23045	1.23045	salmon
LOC_Os01g09100.1	1.27875	1.27875	1.32222	1.25527	0.954243	1.11394	1.43136	1.51851	1.41497	1.61278	1.65321	1.63347	1.57978	1.54407	1.64345	1.59106	1.50515	1.5682	brown
LOC_Os01g09320.1	1.76343	1.72428	1.73239	1.81291	1.78533	1.79239	1.78533	1.79934	1.77815	1.6902	1.59106	1.65321	1.716	1.74819	1.75587	1.74036	1.59106	1.61278	green
LOC_Os01g09800.1	1.54407	1.49136	1.5682	1.59106	1.54407	1.65321	1.98677	2.04139	2.01703	1.716	1.6721	1.74036	1.51851	1.6902	1.5563	1.64345	1.60206	1.50515	yellow
LOC_Os01g10400.1	2.69373	2.57864	2.66464	2.60423	2.57864	2.61805	2.31806	2.38739	2.31597	2.28556	2.64246	2.48572	2.44091	2.33041	2.38917	2.49276	2.43775	2.62737	turquoise
LOC_Os01g10400.2	3.78118	3.72624	3.71147	3.66755	3.62428	3.68538	3.45667	3.46879	3.40329	3.37803	3.74896	3.65963	3.42894	3.3742	3.46045	3.50065	3.50813	3.70952	black
LOC_Os01g10840.1	1.44716	1.41497	1.50515	1.51851	1.4624	1.51851	1.44716	1.47712	1.47712	1.34242	1.41497	1.43136	1.27875	1.30103	1.34242	1.41497	1.36173	1.32222	green
LOC_Os01g11414.1	1.07918	0.90309	1.17609	1.30103	1.23045	1.32222	1.11394	1.17609	1.04139	0.845098	0.69897	0.69897	0.954243	1.04139	0.954243	1.14613	1.11394	1.04139	green
LOC_Os01g11520.1	1.30103	1.27875	1.27875	1	1	1	1.44716	1.53148	1.34242	0.90309	0.954243	0.954243	1	1.11394	1	1.30103	1.11394	1.11394	yellow
LOC_Os01g13170.1	1.80618	1.78533	1.79934	1.86332	1.79934	1.85126	1.54407	1.61278	1.51851	1.51851	1.51851	1.64345	1.59106	1.59106	1.59106	1.74036	1.66276	1.62325	turquoise
LOC_Os01g13370.1	1.34242	1.36173	1.38021	1.63347	1.65321	1.63347	1.36173	1.44716	1.34242	1.34242	1.27875	1.34242	1.30103	1.36173	1.34242	1.39794	1.39794	1.30103	purple
LOC_Os01g13460.1	1.32222	1.32222	1.41497	1.44716	1.41497	1.4624	1.30103	1.39794	1.36173	1.30103	1.27875	1.30103	1.32222	1.32222	1.30103	1.34242	1.30103	1.30103	turquoise
LOC_Os01g14410.1	0.954243	0.90309	1.14613	1.23045	1.11394	1.25527	1.74819	1.6902	1.6902	0.69897	0.778151	0.778151	0.845098	1.23045	1.14613	0.845098	0.778151	0.69897	yellow
LOC_Os01g14440.1	1.83885	1.81954	1.9345	1.80618	1.68124	1.81954	2.35603	2.52114	2.3784	2.21219	2.13354	1.91908	2.19312	2.32838	2.233	2.01703	2.17898	2.17319	blue
LOC_Os01g15310.1	1.60206	1.57978	1.69897	1.51851	1.49136	1.59106	1.65321	1.61278	1.64345	1.64345	1.60206	1.66276	1.50515	1.51851	1.5563	1.54407	1.61278	1.5682	salmon
LOC_Os01g15470.1	1.30103	1.23045	1.30103	1.25527	1.23045	1.25527	1.25527	1.27875	1.17609	1.47712	1.44716	1.47712	1.14613	1.23045	1.25527	1.17609	1.32222	1.34242	greenyellow
LOC_Os01g15470.3	0.954243	1	1.11394	1.14613	1.11394	1.14613	1.04139	1.04139	1.04139	1.04139	1	1.04139	1.07918	0.954243	1.04139	1.11394	1.11394	1.14613	purple
LOC_Os01g16430.1	1.78533	1.74819	1.79934	1.716	1.65321	1.82607	1.68124	1.65321	1.51851	1.95424	1.85126	1.87506	1.89763	1.87506	1.94448	1.76343	1.86923	1.91381	pink
LOC_Os01g18210.1	1.39794	1.34242	1.36173	1.51851	1.51851	1.50515	1.5563	1.5563	1.6721	1.54407	1.49136	1.65321	1.36173	1.36173	1.41497	1.47712	1.59106	1.47712	yellow
LOC_Os01g18584.1	1.70757	1.6721	1.72428	1.86923	1.82607	1.98227	2.18469	2.19866	2.21484	2.14301	1.98227	2.02938	2.08636	2.20952	2.17609	2.13672	2.17898	2.16137	blue
LOC_Os01g18670.1	1.49136	1.39794	1.63347	1.53148	1.4624	1.47712	1.82607	1.88649	1.86332	1.38021	1.60206	1.47712	1.66276	1.63347	1.62325	1.62325	1.38021	1.49136	yellow
LOC_Os01g18800.1	1.88081	1.70757	2.02938	1.85126	1.85733	1.98227	1.63347	1.57978	1.61278	1.92428	1.90849	1.72428	1.83885	1.86332	1.86332	1.74036	2.07555	2.02531	cyan
LOC_Os01g18840.1	1	1	0.845098	1.51851	1.57978	1.49136	0.60206	0.477121	0.60206	1	1.11394	1.23045	0.69897	0.845098	0.778151	0.69897	1.23045	1.17609	red
LOC_Os01g19800.1	0.477121	0.477121	0.69897	0.477121	0	0.845098	0.69897	1.04139	1	1.64345	1.38021	0.845098	1.38021	1.51851	1.5563	1.47712	1.25527	1.17609	brown
LOC_Os01g21250.1	2.93349	3.03822	3.13925	3.46165	3.29513	3.54394	4.31435	4.32414	4.3772	4.08066	3.95497	3.7561	3.97114	4.00724	4.04782	3.66539	3.85824	3.97234	blue
LOC_Os01g22010.1	2.21219	2.33041	2.26007	2.5563	2.48287	2.51851	2.89873	2.97955	2.97174	2.14922	2.13354	2.10037	2.43933	2.52763	2.5092	2.46389	2.40483	2.29447	yellow
LOC_Os01g22010.3	1	0.778151	0.954243	1.27875	1.14613	1.34242	1.75587	1.87506	1.83251	1	0.90309	0.845098	1.11394	1.30103	1.23045	1.11394	1	1.07918	yellow
LOC_Os01g22010.4	0.30103	0.30103	0.60206	0.954243	0.60206	0.954243	1.5563	1.77085	1.64345	0.477121	0.69897	0.477121	0.845098	0.778151	0.845098	0.845098	0.30103	0.477121	yellow
LOC_Os01g22249.1	2.1038	1.99564	2.3483	2.32222	2.05308	1.9345	1.85733	1.99123	2.02119	2.01703	1.96379	2.16732	1.77815	2.05308	1.74819	2.41996	2.33646	2.36549	grey
LOC_Os01g22352.1	0.60206	0.778151	1.04139	1.07918	1	1.20412	1.65321	1.38021	1.47712	2.2014	2.02119	1.93952	2.16435	2.27875	2.26007	2.5611	2.39094	2.52763	brown
LOC_Os01g22370.1	1.4624	1.43136	1.54407	1.70757	1.5682	1.51851	1.83251	1.92428	2.01284	1.64345	1.44716	1.6721	1.41497	1.63347	1.51851	2.02938	1.68124	1.62325	yellow
LOC_Os01g22990.1	1.75587	1.73239	1.78533	1.62325	1.62325	1.716	1.44716	1.49136	1.59106	1.76343	1.77815	1.85126	1.59106	1.50515	1.60206	1.5682	1.6721	1.73239	greenyellow
LOC_Os01g24710.1	0	0	0	0	0	0	1.07918	0.30103	0	1.54407	1.30103	0.477121	1.60206	1.39794	1.54407	1.4624	1.86923	1.76343	brown
LOC_Os01g25820.1	1.20412	1.23045	1.39794	1.60206	1.53148	1.50515	1.36173	1.47712	1.50515	0.954243	1	1.25527	1.20412	1.07918	0.954243	1.70757	1.07918	1.07918	green
LOC_Os01g27140.1	1.78533	1.85126	1.62325	1.96848	1.88649	1.90309	1.36173	1.4624	1.44716	1.11394	1.27875	1.30103	1.32222	1.38021	1.38021	1.62325	1.54407	1.53148	turquoise
LOC_Os01g27750.1	0.477121	0.477121	0.69897	1.07918	0.845098	1.04139	1.79239	1.77085	2	1.44716	1.38021	1.44716	1.20412	1.23045	1.25527	1.11394	0.954243	0.954243	blue
LOC_Os01g28450.1	1.49136	1.59106	1.5563	1.74819	1.63347	2.0086	2.18469	2.11727	2.25527	2.57403	2.3075	2.6464	2.46687	2.72181	2.6464	2.75051	3.00689	3.03222	brown
LOC_Os01g28500.1	0.60206	0.69897	1.20412	1.39794	1.20412	0.69897	1.20412	0.90309	1.07918	3.11893	2.8169	2.19312	3.06856	3.06145	3.21722	2.63448	2.7007	2.90849	brown
LOC_Os01g28970.2	0.30103	0.477121	1.17609	0.778151	0.954243	0.90309	1.07918	0.778151	0.845098	1.6902	1.62325	1.11394	1.79934	1.80618	1.75587	1.17609	1.68124	1.89209	brown
LOC_Os01g31680.1	1.92942	1.90849	2.0086	1.79934	1.78533	1.81291	1.53148	1.59106	1.49136	1.716	1.74819	1.80618	1.83251	1.77085	1.78533	1.74819	1.85126	1.82607	cyan
LOC_Os01g31870.1	1.57978	1.57978	1.65321	1.5563	1.51851	1.5682	1.32222	1.39794	1.20412	0.69897	0.69897	0.90309	1.11394	1.20412	1.11394	1.39794	1.11394	1.11394	turquoise
LOC_Os01g32660.1	1.25527	1.17609	1.36173	1.30103	1.17609	1.27875	1.4624	1.51851	1.4624	1.32222	1.23045	1.47712	1.04139	1.23045	1.27875	1.20412	1.23045	1.17609	magenta
LOC_Os01g33800.1	1.39794	1.38021	1.43136	1.64345	1.62325	1.60206	1.30103	1.32222	1.25527	1.34242	1.34242	1.36173	1.39794	1.39794	1.39794	1.53148	1.32222	1.34242	turquoise
LOC_Os01g34060.1	1.50515	1.57978	1.39794	2.02938	2.0086	1.94939	1.11394	1.23045	1.36173	1.53148	1.38021	1.54407	1.53148	1.57978	1.47712	1.96379	1.72428	1.57978	purple
LOC_Os01g36220.1	1.17609	1.11394	1.30103	1.11394	1	1.11394	0.69897	0.778151	0.778151	1.39794	1.43136	1.49136	1.23045	1.23045	1.30103	1	1.53148	1.43136	lightgreen
LOC_Os01g36890.2	1.32222	1.36173	1.44716	1.39794	1.39794	1.41497	1.43136	1.47712	1.49136	1.44716	1.38021	1.41497	1.32222	1.27875	1.30103	1.41497	1.27875	1.30103	yellow
LOC_Os01g37560.1	1.94939	1.94939	1.94939	2.16435	2.12057	2.14922	1.88081	1.94939	1.92942	1.79934	1.79934	1.79934	1.85733	1.91381	1.92942	2.12385	1.91908	1.88081	turquoise
LOC_Os01g37560.2	0.845098	0.845098	1.07918	1.25527	1.11394	1.14613	1.07918	1.25527	1.17609	0.90309	0.845098	0.69897	1.32222	1.23045	1.14613	1.39794	1.23045	1.32222	grey60
LOC_Os01g37690.1	1.85733	1.94448	1.6721	2.06819	2.07918	2.17319	1.76343	1.85733	1.49136	1	1.14613	1.38021	1.70757	1.66276	1.79239	1.716	1.94448	1.98227	turquoise
LOC_Os01g37690.2	1.34242	1.14613	1.04139	1.07918	1.4624	1.4624	1.17609	1	1	0.69897	0.60206	0.778151	0.778151	0.60206	1	0.778151	1.23045	1.32222	turquoise
LOC_Os01g37910.1	2.01703	1.86332	2.30535	2.17609	2.11394	2.17026	1.89209	1.89209	1.77815	2.27646	2.12057	2.16137	2.11059	2.13033	2.14613	2.15534	2.40654	2.37475	lightgreen
LOC_Os01g40094.1	0.778151	0.845098	1.04139	1	0.778151	1.23045	1.25527	1.32222	1.38021	1.8451	1.6721	1.38021	1.72428	1.69897	1.77815	1.54407	1.4624	1.49136	brown
LOC_Os01g40260.1	0.778151	0.778151	0.845098	1.50515	1.30103	1.57978	1.86332	1.95424	1.76343	1.36173	1.23045	1.47712	1.76343	1.89209	1.81954	1.49136	1.53148	1.41497	blue
LOC_Os01g40430.1	0	0	0	0.477121	0.30103	0.30103	1.9345	2.13988	1.89209	1.65321	1.5563	1.27875	1.716	2	1.77815	1	1.80618	1.47712	blue
LOC_Os01g40590.1	1.49136	1.49136	1.49136	1.51851	1.49136	1.4624	1.11394	1.23045	1.11394	1.20412	1.27875	1.34242	1.25527	1.27875	1.27875	1.23045	1.25527	1.27875	turquoise
LOC_Os01g41430.1	0.477121	0.477121	0.90309	1.30103	1.11394	1.25527	2.15534	2.31387	2.25285	1.32222	1.39794	1.25527	1.34242	1.57978	1.32222	1	0.954243	1.14613	yellow
LOC_Os01g42190.1	1.25527	1.23045	1.14613	0.845098	0.60206	0.954243	1.27875	1.43136	1.38021	1	1.11394	0.778151	0.778151	1	1.04139	1.14613	0.954243	1.04139	magenta
LOC_Os01g42380.1	0.845098	0.845098	1.04139	1.30103	1.07918	1.49136	2.60853	2.72263	2.75051	2.38202	2.07188	2.13988	2.06819	2.36549	2.11727	1.68124	1.85126	1.98227	blue
LOC_Os01g42410.1	0.60206	0.60206	0.954243	1.04139	0.90309	1.04139	1.82607	1.95904	1.85126	1.73239	1.6721	1.53148	1.75587	1.77815	1.6902	1.30103	1.43136	1.59106	blue
LOC_Os01g42650.1	1.53148	1.47712	1.57978	1.66276	1.5563	1.54407	1.62325	1.65321	1.74819	1.73239	1.75587	1.79934	1.63347	1.51851	1.57978	1.54407	1.70757	1.60206	blue
LOC_Os01g43540.1	2.07555	2.02938	2.14613	2.07555	2.03342	2.10037	2.19033	2.16435	2.2014	2.07555	2.07918	2.08991	2.02938	2.02531	2.0086	1.98227	1.97313	1.94939	magenta
LOC_Os01g45200.1	0.954243	0.954243	0.954243	1.20412	1.07918	1.17609	1.91908	2.01703	1.9345	1.49136	1.54407	1.34242	1.30103	1.51851	1.39794	1.14613	1.34242	1.32222	blue
LOC_Os01g45274.1	1.73239	1.86923	1.11394	2.9284	3.00346	2.87332	1.89209	2.01703	2.21748	0.30103	0.30103	0.477121	1.88081	2.09342	1.83251	2.84448	1.79239	1.23045	green
LOC_Os01g45274.2	1.91908	1.85733	1.83885	1.17609	1	0.954243	2.0607	2.0607	1.97313	1.91908	1.716	1.79934	1.77085	1.91381	1.92942	0	2.0569	1.94939	magenta
LOC_Os01g45274.3	0.477121	0.778151	0	2.02531	2.09691	2.03743	0.30103	0.30103	0.60206	0	0	0	1.20412	0.778151	0.30103	1.716	0.845098	0	turquoise
LOC_Os01g45274.4	1.94939	2.00432	1.54407	0	0.477121	0	1.47712	1.36173	1.38021	1.49136	1.62325	1.79239	0.30103	0	0.954243	0	0	0.90309	salmon
LOC_Os01g45830.1	1.07918	0.954243	1.14613	1.20412	1.07918	1.23045	1.20412	1.14613	1.20412	1.32222	1.38021	1.20412	1.27875	1.17609	1.25527	1.27875	1.34242	1.41497	brown
LOC_Os01g45990.1	0.845098	0.845098	0.954243	0.69897	0.69897	0.69897	1.23045	1.38021	1.23045	0.954243	0.954243	0.778151	0.778151	0.954243	0.845098	0.90309	0.90309	0.90309	magenta
LOC_Os01g46440.1	0.60206	0.90309	0.845098	0.477121	0.477121	0.69897	2.26245	2.34242	2.39794	2.13033	1.60206	1.69897	1.63347	1.89763	1.94939	1.68124	1.59106	1.79239	blue
LOC_Os01g46610.1	2.23805	2.17609	2.30963	2.2878	2.19033	2.28103	2.69723	2.65225	2.79169	2.88252	2.84757	2.67761	2.63347	2.65706	2.67302	2.29885	2.48572	2.57749	blue
LOC_Os01g46800.1	1.30103	1.23045	1.41497	1.38021	1.38021	1.41497	1.82607	2.11059	1.47712	1.20412	1.30103	1.14613	1.25527	1.66276	1.30103	1.32222	1.38021	1.25527	yellow
LOC_Os01g47070.1	2.19312	2.02119	2.25527	1.92428	1.90849	2.13033	2.09342	2.08636	1.90849	2.26482	2.3075	2.49136	2.02531	2.32838	2.14922	2.08991	2.44091	2.43297	pink
LOC_Os01g47530.1	1.07918	1.14613	1.23045	1.69897	1.66276	1.6902	1.38021	1.50515	1.50515	1.30103	1.14613	1.07918	1.54407	1.49136	1.47712	1.54407	1.27875	1.36173	grey60
LOC_Os01g47530.3	1.4624	1.49136	1.4624	1.32222	1.43136	1.27875	1.41497	1.4624	1.44716	1.47712	1.59106	1.49136	1.20412	1.11394	1.25527	1.04139	1.14613	0.954243	salmon
LOC_Os01g47560.1	1.14613	1.11394	1.20412	1.20412	1.07918	1.23045	1.25527	1.41497	1.25527	1.34242	1.25527	1.17609	1.34242	1.43136	1.41497	1.23045	1.36173	1.36173	blue
LOC_Os01g47760.1	1.63347	1.54407	1.68124	1.4624	1.51851	1.69897	2.08636	2.14922	2.13354	1.86332	1.73239	1.62325	1.88649	1.99564	2.01703	1.79934	1.81954	1.83885	blue
LOC_Os01g47900.1	0.845098	0.954243	0.845098	1.30103	1.30103	1.30103	0.845098	1.04139	0.90309	0.30103	0.477121	0.477121	0.69897	0.69897	0.60206	1.11394	0.60206	0.477121	turquoise
LOC_Os01g48190.1	1.74036	1.74819	1.83885	1.80618	1.74819	1.81954	1.96848	2.02531	1.92942	1.83251	1.77815	1.70757	1.83251	1.88649	1.83885	1.79934	1.70757	1.74819	yellow
LOC_Os01g48370.1	1.54407	1.53148	1.62325	1.79239	1.73239	1.73239	1.4624	1.53148	1.47712	1.36173	1.32222	1.39794	1.39794	1.41497	1.44716	1.74819	1.4624	1.34242	turquoise
LOC_Os01g49190.1	1.97772	1.95424	2.08279	2.10037	2.07188	2.07188	2.00432	2.05308	2.06819	1.99564	1.99123	2.09342	1.96848	1.90309	1.93952	2.07555	2.0569	2.05308	green
LOC_Os01g49290.1	2.2014	2.15534	2.26717	2.25285	2.15534	2.20952	2.1271	2.17898	2.23805	1.92428	2.0086	2.13033	2.04922	2.00432	2.04922	2.18469	2.2014	2.13354	green
LOC_Os01g49680.1	1.51851	1.50515	1.59106	1.57978	1.54407	1.5682	1.4624	1.51851	1.49136	1.43136	1.41497	1.47712	1.44716	1.43136	1.41497	1.54407	1.39794	1.39794	turquoise
LOC_Os01g49770.1	1.716	1.6902	1.76343	1.95904	1.89209	1.90309	1.53148	1.5563	1.47712	1.76343	1.80618	1.76343	1.79239	1.74819	1.81954	1.90849	1.77085	1.82607	purple
LOC_Os01g50100.1	0.69897	0.69897	0.778151	1.25527	1.14613	1.30103	2.07188	2.23045	1.95424	1.34242	1.07918	1.11394	1.30103	1.51851	1.25527	1.38021	1.17609	1.27875	yellow
LOC_Os01g50160.1	0.69897	0.69897	1	0.90309	0.845098	0.954243	1.25527	1.14613	1.07918	1.4624	1.57978	1.04139	1.65321	1.5682	1.60206	1.14613	1.53148	1.69897	brown
LOC_Os01g50410.1	1.11394	0.954243	1.30103	1.07918	0.778151	0.90309	1.96379	2.08991	1.88649	1.92942	1.95424	1.44716	1.88081	2.0086	1.85126	1.32222	2.02938	1.77085	blue
LOC_Os01g50420.1	0.30103	0.477121	0.477121	0.778151	0.60206	0.778151	1.97313	2.13354	1.81954	1.47712	1.25527	1.07918	1.23045	1.65321	1.23045	1.20412	1.64345	1.11394	blue
LOC_Os01g50770.1	1.85733	1.81291	1.94939	1.9345	1.88081	1.90309	1.92942	1.94939	2.01284	1.88649	1.86923	1.89763	1.86332	1.86332	1.83885	1.91381	1.80618	1.81291	yellow
LOC_Os01g51360.1	1.34242	1.49136	1.34242	1.70757	1.65321	1.59106	1.14613	1.23045	1.14613	1.14613	1.25527	1.41497	0.954243	1.04139	0.90309	1.32222	1.38021	1.27875	red
LOC_Os01g51360.2	1.25527	1.27875	1.20412	1.6902	1.70757	1.6902	0.778151	1.11394	1	1	1.07918	1.20412	0.845098	1.04139	0.954243	1.32222	1.49136	1.32222	turquoise
LOC_Os01g51410.1	2.33445	2.37291	2.2878	2.56229	2.65896	2.59439	1.89209	1.94448	1.91381	1.74819	1.79239	1.92942	2.11727	2.3032	2.11059	2.22011	2.32838	2.22011	turquoise
LOC_Os01g51420.1	1.14613	1.14613	1.38021	1.27875	1.25527	1.32222	1.34242	1.32222	1.36173	1.68124	1.716	1.4624	1.68124	1.64345	1.6902	1.39794	1.61278	1.65321	brown
LOC_Os01g51570.1	1.36173	1.11394	1.74036	2.35603	2.2014	2.54033	2.80277	2.88818	2.74115	2.04532	1.91908	2.17026	2.08636	2.24551	2.25285	2.3075	1.65321	1.89209	yellow
LOC_Os01g51690.1	0	0	0	1	0.778151	0.778151	1.83251	2.03342	1.69897	0.90309	0.69897	1.04139	0.778151	1.27875	0.954243	0.845098	0.60206	0.845098	yellow
LOC_Os01g52110.1	2.02938	2.13672	2.19033	2.16732	2.1959	2.12057	1.6721	1.82607	1.70757	1.44716	1.49136	1.39794	1.82607	1.8451	1.77085	1.57978	1.4624	1.49136	turquoise
LOC_Os01g52110.3	1.83251	1.75587	1.38021	0.477121	0.30103	0.954243	0.778151	0.845098	0.69897	1.34242	1.81954	1.68124	1.25527	0.954243	1.50515	0.60206	0.778151	0.954243	lightyellow
LOC_Os01g52110.4	1.32222	1.4624	1.32222	1.25527	1.32222	1.20412	1.04139	1.14613	1.11394	0.477121	0.845098	0.845098	1	1.04139	0.845098	1	0.778151	0.69897	turquoise
LOC_Os01g52110.5	1.75587	1.88649	1.92428	1.78533	1.79239	1.81291	1.66276	1.78533	1.54407	1.4624	1.54407	1.32222	1.93952	1.81291	1.92942	1.70757	1.20412	1.39794	grey
LOC_Os01g52110.7	0	0	0.30103	0.30103	0.30103	0.30103	0	0	0	0	0	0	0.30103	0	0	0.477121	0	0.30103	turquoise
LOC_Os01g52110.8	0	0	0	0	0	0	0	0	0	0	0	0	0	0	0	0	0	0	grey
LOC_Os01g52500.2	2.4183	2.24304	2.60638	2.38382	2.26482	2.31597	2.68395	2.71349	2.7007	2.49415	2.39094	2.29667	2.52375	2.45939	2.5172	2.64345	2.54158	2.56467	yellow
LOC_Os01g52500.4	1.86923	1.94448	1.43136	0.90309	1.27875	1.20412	1.04139	0.69897	0.778151	1.59106	2.13033	2.11059	0.954243	0.90309	0.90309	0.90309	0.60206	0.778151	lightyellow
LOC_Os01g52550.1	1.27875	1.27875	1.30103	1.36173	1.23045	1.23045	1.17609	1.20412	1.20412	1	0.90309	1.07918	0.954243	0.954243	1.04139	1.17609	1.07918	1.07918	green
LOC_Os01g53000.1	1.34242	1.32222	1.34242	1.49136	1.44716	1.44716	1.07918	1.23045	1.14613	1.30103	1.25527	1.32222	1.25527	1.11394	1.20412	1.41497	1.38021	1.32222	turquoise
LOC_Os01g53040.1	0.60206	0.60206	0.778151	0.69897	0.477121	0.69897	1.23045	1.14613	1.27875	1.36173	1.25527	1.20412	1.27875	1.38021	1.27875	1.11394	1.23045	1.07918	brown
LOC_Os01g53220.1	1.64345	1.66276	1.5682	1.74819	1.54407	1.6902	1.32222	1.49136	1.47712	1.49136	1.5682	1.49136	1.59106	1.51851	1.5563	1.89763	1.64345	1.62325	turquoise
LOC_Os01g53260.1	0.30103	0.30103	0.69897	0.30103	0.30103	0.477121	0.954243	0.954243	0.69897	1.43136	1.51851	0.90309	1.5682	1.64345	1.49136	0.90309	1.64345	1.60206	brown
LOC_Os01g53880.4	1	0.60206	1.14613	0.845098	0.778151	0.69897	0.845098	0.954243	0.778151	1.14613	1.36173	1.32222	1	0.90309	0.69897	0.954243	1	1.17609	tan
LOC_Os01g53880.5	1.50515	1.38021	1.74036	1.4624	1.38021	1.5682	1.50515	1.62325	1.54407	1.65321	1.76343	1.57978	1.54407	1.53148	1.61278	1.4624	1.50515	1.5682	pink
LOC_Os01g54400.1	1.41497	1.34242	1.38021	1.4624	1.44716	1.51851	1.34242	1.50515	1.30103	1.17609	1.34242	1.27875	1.25527	1.25527	1.25527	1.44716	1.43136	1.49136	green
LOC_Os01g54560.1	1.32222	1.25527	1.47712	1.49136	1.47712	1.49136	1.70757	1.85733	1.72428	1.62325	1.39794	1.36173	1.59106	1.74819	1.57978	1.5563	1.38021	1.38021	yellow
LOC_Os01g54600.1	2.1271	2.13354	2.18752	2.16732	2.11059	2.16435	2.06819	2.15534	2.16435	2.08636	2.03743	2.09342	2.12385	2.12057	2.16732	2.29003	2.12385	2.11059	turquoise
LOC_Os01g54890.1	1.50515	1.36173	1.47712	1.83885	1.88081	1.88081	1.73239	1.86923	1.79239	1.64345	1.6902	1.716	1.41497	1.44716	1.43136	1.63347	1.62325	1.66276	green
LOC_Os01g55750.3	1.14613	1.25527	1.36173	1.36173	1.30103	1.25527	0.954243	1.11394	0.954243	0.90309	0.90309	1.04139	1	1.04139	1.04139	1.38021	1.25527	1.07918	turquoise
LOC_Os01g55870.1	1.38021	1.34242	1.44716	1.4624	1.41497	1.51851	2.31806	2.31387	2.3927	1.86332	1.62325	1.82607	1.62325	1.79239	1.70757	1.47712	1.43136	1.43136	blue
LOC_Os01g55940.1	0.30103	0	0.30103	0.30103	0.30103	0.30103	0.477121	0.477121	0.60206	0.778151	0.477121	0.477121	0.60206	0.69897	0.778151	0.69897	0.778151	0.778151	brown
LOC_Os01g56200.1	1.72428	1.74036	1.76343	1.74036	1.716	1.78533	1.88649	1.94448	1.85733	1.6902	1.53148	1.54407	1.70757	1.74036	1.68124	1.74036	1.6902	1.68124	yellow
LOC_Os01g56420.1	1.27875	1.44716	1.30103	0.90309	0.90309	0.954243	0.60206	0.778151	0.845098	0.477121	0.69897	0.60206	1	0.954243	0.954243	1.17609	1.11394	1	turquoise
LOC_Os01g56470.1	1.4624	1.4624	1.4624	1.25527	1.23045	1.39794	1.39794	1.36173	1.38021	1.54407	1.38021	1.53148	1.34242	1.38021	1.4624	1.34242	1.39794	1.38021	tan
LOC_Os01g56490.1	1.30103	1.30103	1.43136	1.27875	1.23045	1.27875	1.38021	1.44716	1.32222	1.23045	1.20412	1.30103	1.23045	1.17609	1.17609	1.23045	1.20412	1.14613	yellow
LOC_Os01g56800.3	0.954243	0.778151	1.20412	1.34242	1.43136	1.36173	1.14613	1.23045	1.11394	0.954243	0	0	1.17609	1.04139	1.07918	1.30103	1.14613	1	grey60
LOC_Os01g56880.1	1.07918	1	1.32222	1	0.845098	1.04139	1.20412	1.20412	1.04139	1.47712	1.43136	1.36173	1.25527	1.20412	1.23045	1.34242	1.32222	1.49136	brown
LOC_Os01g58420.1	1.17609	1.20412	1.25527	1.36173	1.23045	1.39794	1.716	1.88081	1.6902	1.8451	1.53148	1.34242	1.716	1.87506	1.83251	1.54407	1.6721	1.49136	blue
LOC_Os01g58580.1	1.36173	1.38021	1.47712	1.53148	1.49136	1.5682	1.44716	1.49136	1.47712	1.47712	1.36173	1.47712	1.4624	1.50515	1.44716	1.59106	1.53148	1.53148	lightcyan
LOC_Os01g58640.1	1.23045	1.11394	1.64345	1	0.845098	1.14613	1.04139	1.11394	0.69897	1.38021	1.54407	1.07918	1.41497	1.23045	1.34242	1.27875	1.41497	1.64345	pink
LOC_Os01g58790.1	1.04139	1.04139	1	1.14613	1.17609	1.27875	1.27875	1.27875	1.4624	1.88081	1.57978	1.80618	1.51851	1.57978	1.5563	1.30103	1.41497	1.47712	brown
LOC_Os01g58890.1	3.14051	3.05767	3.2071	2.82607	2.71933	2.80956	3.11327	3.0976	3.06856	3.51772	3.39898	3.27715	3.36922	3.41797	3.40993	3.24005	3.15076	3.20656	brown
LOC_Os01g58890.2	1.39794	1.30103	1.44716	0.954243	1	1	1.4624	1.4624	1.44716	1.6721	1.64345	1.44716	1.43136	1.5563	1.47712	1.36173	1.27875	1.38021	darkgrey
LOC_Os01g58890.4	1.49136	1.50515	1.5682	1.17609	1.07918	1.17609	1.64345	1.69897	1.57978	1.75587	1.65321	1.41497	1.6721	1.77085	1.70757	1.41497	1.54407	1.5682	blue
LOC_Os01g59440.1	2.09342	2.07918	2.18469	2.11394	2.08636	2.13672	2.19033	2.19866	2.1959	2.19312	2.16732	2.26951	2.06446	2.0569	2.12385	2.02119	2.12057	2.11059	magenta
LOC_Os01g59790.1	2.15229	2.08991	2.17319	2.14922	2.05308	2.11059	2.44871	2.4609	2.48001	2.21748	2.23805	2.12057	2.1038	2.14922	2.14613	2.04139	2.07188	2.09691	magenta
LOC_Os01g59930.1	1.30103	1.20412	1.41497	1.39794	1.32222	1.43136	2	1.94448	2.13672	1.716	1.61278	1.77085	1.54407	1.57978	1.63347	1.43136	1.43136	1.43136	blue
LOC_Os01g60020.1	1	1	1.04139	1.75587	1.5682	1.64345	2.51851	2.65321	2.45788	1.95904	1.76343	1.98677	1.98677	2.24551	2.04139	1.88081	1.66276	1.74819	blue
LOC_Os01g60700.1	0.845098	0.845098	0.90309	0.90309	0.90309	1.04139	1.66276	1.716	1.63347	1.5682	1.49136	1.25527	1.36173	1.50515	1.43136	1.07918	1.23045	1.30103	blue
LOC_Os01g60770.1	0.60206	0.60206	0.90309	0.845098	0.778151	0.69897	0.477121	0.477121	0.69897	0.477121	0.477121	0.778151	0.69897	1.32222	0.69897	1.23045	1.62325	1.11394	grey
LOC_Os01g60860.1	1.5563	1.53148	1.54407	1.47712	1.41497	1.38021	1.4624	1.60206	1.5563	1.4624	1.44716	1.49136	1.43136	1.41497	1.39794	1.66276	1.57978	1.54407	grey
LOC_Os01g61070.1	1.36173	1.38021	1.39794	1.07918	1.04139	1.14613	1.32222	1.23045	1.20412	1.62325	1.43136	1.49136	1.23045	1.30103	1.47712	1.36173	1.30103	1.27875	tan
LOC_Os01g61080.1	1.14613	1.17609	1.17609	1.57978	1.47712	1.5563	2.26482	2.49969	2.04922	1.5682	1.54407	1.34242	1.716	2.02531	1.72428	1.38021	1.79239	1.69897	blue
LOC_Os01g61440.1	0.778151	0.845098	0.90309	1.14613	1.04139	1.17609	1.75587	1.85126	1.76343	1.5563	1.54407	1.30103	1.53148	1.51851	1.5563	1.43136	1.38021	1.50515	blue
LOC_Os01g61500.1	1.53148	1.50515	1.54407	1.59106	1.5563	1.57978	1.4624	1.49136	1.49136	1.51851	1.4624	1.50515	1.44716	1.43136	1.49136	1.60206	1.44716	1.47712	turquoise
LOC_Os01g61990.1	1.32222	1.41497	1.17609	1.43136	1.36173	1.4624	1.69897	1.79934	1.68124	1.43136	1.36173	1.39794	1.39794	1.43136	1.36173	1.47712	1.32222	1.34242	yellow
LOC_Os01g62070.1	2.0607	2.08991	2.01284	2.16435	2.19033	2.19033	1.90309	1.95904	1.9345	1.82607	1.85126	1.92942	1.85126	1.89763	1.87506	1.88081	2	1.96848	turquoise
LOC_Os01g62080.2	1	1.04139	1.04139	1.07918	1.07918	1.07918	0.90309	1.07918	1.23045	1.07918	1.11394	1.04139	1.11394	0.845098	1.07918	0.954243	1.14613	1.04139	grey
LOC_Os01g62190.1	0.477121	0.90309	1	0.477121	0	0.845098	1.38021	1.30103	1.39794	2.00432	2.06446	1.39794	1.83251	1.88649	1.86923	1.32222	2.14301	2.02938	brown
LOC_Os01g62244.1	1.90849	1.90849	1.93952	1.81954	1.78533	1.80618	1.77815	1.79239	1.77815	1.8451	1.81954	1.90849	1.6902	1.68124	1.75587	1.6721	1.77815	1.77085	black
LOC_Os01g62290.1	0.954243	0.954243	1.04139	0.954243	0.778151	1.11394	1.41497	1.49136	1.51851	0.90309	1.11394	1.11394	1.04139	1.11394	1.14613	0.60206	0.845098	1.07918	magenta
LOC_Os01g62410.1	1.07918	1.07918	1.20412	1.20412	1.14613	1.17609	1.41497	1.44716	1.43136	1.17609	1.14613	1	1.11394	1.14613	1.14613	1.14613	0.954243	0.954243	yellow
LOC_Os01g62430.2	0.69897	0.477121	0.954243	0.845098	0.954243	0.90309	1.70757	1.90309	1.63347	1.39794	1.50515	1.07918	1.47712	1.69897	1.41497	0.845098	0.954243	1.07918	blue
LOC_Os01g62430.3	1.11394	0.69897	1.14613	1.17609	0.954243	1.07918	2.02119	2.15534	1.87506	1.65321	1.81954	1.38021	1.65321	1.92428	1.74819	1.14613	1.43136	1.27875	blue
LOC_Os01g62760.1	1.14613	1.11394	1	1.17609	1.04139	1.51851	1.36173	1.44716	1.51851	1.76343	1.53148	1.41497	1.86923	1.79239	2.00432	1.81954	1.53148	1.49136	brown
LOC_Os01g62840.1	1.88081	1.90849	1.95904	2.11394	2.12385	2.12057	1.6721	1.72428	1.6902	1.6902	1.75587	1.8451	1.77085	1.83885	1.79239	1.83251	1.86332	1.78533	turquoise
LOC_Os01g63190.1	1.23045	1.38021	1.17609	1.78533	1.73239	1.72428	1.23045	1.20412	1.38021	0.69897	0.60206	0.477121	1.39794	1.27875	1.14613	1.90309	0.477121	0.477121	turquoise
LOC_Os01g63280.2	1.20412	1.14613	1.25527	1.20412	1.17609	1.11394	1	1.04139	1	0.845098	0.954243	1.07918	0.90309	1	0.954243	1.27875	1.14613	1.14613	turquoise
LOC_Os01g63420.2	1.50515	1.50515	1.79934	1.83251	1.75587	1.81291	1.49136	1.61278	1.50515	1.5563	1.38021	1.43136	1.6902	1.60206	1.66276	1.78533	1.77815	1.77085	lightcyan
LOC_Os01g63690.1	1.50515	1.51851	1.57978	1.60206	1.50515	1.60206	1.88081	2.07188	1.74036	1.97772	1.75587	1.50515	2.03342	2.25285	2.11059	1.75587	2.00432	1.88081	blue
LOC_Os01g64110.1	0.778151	0.69897	1.17609	1	0.90309	1	1.74819	1.93952	1.79934	1.11394	1.27875	1.04139	1.04139	1.17609	1.14613	0.954243	0.954243	1	yellow
LOC_Os01g64470.1	1.20412	1.11394	1.27875	1.25527	0.954243	1.68124	1.91381	2.0607	1.78533	1.83251	1.81291	1.43136	1.93952	2.15229	1.9345	1.47712	1.97313	2.04922	blue
LOC_Os01g64660.2	2.02119	2.00432	1.88649	2.62839	2.71181	2.62014	1.41497	1.53148	1.49136	1.75587	1.79239	1.99564	1.60206	1.77085	1.62325	1.81291	2.18752	2.08991	red
LOC_Os01g64700.1	1	1.04139	1.04139	1.04139	1.07918	1.11394	1.11394	1.17609	1.20412	1.50515	1.39794	1.14613	1.36173	1.38021	1.43136	1.25527	1.25527	1.34242	brown
LOC_Os01g64730.1	1.77815	1.81291	1.79934	1.88649	1.81954	1.87506	1.61278	1.74819	1.6721	1.8451	1.86332	1.74819	1.716	1.64345	1.77815	1.85126	1.79239	1.79934	red
LOC_Os01g65080.1	2.75511	2.77159	2.76042	2.80482	2.77232	2.80482	2.47712	2.52634	2.46687	2.233	2.45939	2.56348	2.41996	2.39094	2.45025	2.43297	2.70415	2.63849	turquoise
LOC_Os01g65080.3	1	0.954243	1.36173	1.60206	1.69897	1.62325	1.17609	1.30103	1.34242	0.845098	1.11394	1.20412	1.34242	1.53148	1.27875	1.47712	1.44716	1.07918	turquoise
LOC_Os01g65230.1	1.39794	1.36173	1.4624	1.59106	1.64345	1.61278	1.14613	1.17609	1.14613	1.20412	1.27875	1.41497	1.17609	1.17609	1.14613	1.23045	1.39794	1.32222	red
LOC_Os01g65900.1	1.92942	1.88649	1.94939	1.85733	1.83885	1.87506	2.11059	2.14922	2.07555	1.90849	1.74819	1.79934	1.86923	1.93952	1.87506	1.93952	1.72428	1.74036	yellow
LOC_Os01g66120.1	2.51455	2.53782	2.66932	2.55871	2.42975	2.56937	2.77597	2.85126	2.80821	3.16197	3.08849	2.79169	3.09691	3.1232	3.12581	2.8651	3.02449	3.03822	brown
LOC_Os01g66120.3	0.90309	1	1.11394	0.845098	0.954243	0.954243	1.32222	1.38021	1.39794	1.4624	1.50515	1.20412	1.49136	1.54407	1.47712	1.23045	1.34242	1.34242	brown
LOC_Os01g66360.1	0.954243	1	1	1.04139	1.14613	1.11394	1.07918	1.07918	1.17609	1.27875	1.11394	1.30103	1.04139	1.07918	1	0.954243	1.11394	1	grey
LOC_Os01g66940.1	1.77085	1.716	1.88081	1.90849	1.76343	1.77085	2.33041	2.41664	2.32428	1.8451	1.80618	1.85733	1.82607	1.85126	1.87506	1.75587	1.8451	1.85126	yellow
LOC_Os01g67860.1	2.53529	2.46687	2.45025	2.22272	2.18184	2.26717	2.13988	2.17898	2.20683	1.95904	2.06819	2.12057	2.08279	2.02119	2.07188	2.28556	2.27416	2.24055	darkred
LOC_Os01g68770.1	2.31597	2.2878	2.4183	2.39445	2.33445	2.35793	2.25527	2.2014	2.3075	2.46982	2.34439	2.32222	2.51851	2.42488	2.5092	2.80821	2.21748	2.3032	grey
LOC_Os01g68790.3	2.22272	2.21748	2.16732	1.94939	1.85126	1.85126	2.02531	2.07555	2.02938	1.62325	1.63347	1.87506	1.75587	1.716	1.68124	2.17026	1.89763	1.76343	green
LOC_Os01g68860.1	1.50515	1.60206	1.39794	1.87506	1.93952	1.89209	1	1	1.07918	1.07918	1.04139	1.14613	1.27875	1.38021	1.27875	1.47712	1.32222	1.23045	turquoise
LOC_Os01g69080.1	1.57978	1.63347	1.44716	1.90849	1.99564	1.92428	0.954243	1.07918	1.11394	1.23045	1.25527	1.50515	1.25527	1.39794	1.25527	1.07918	1.69897	1.50515	red
LOC_Os01g69980.1	1.93952	1.93952	1.99564	2.14301	2.1271	2.11059	1.64345	1.74819	1.74819	1.47712	1.39794	1.5563	1.80618	1.85733	1.79239	2.07555	1.92428	1.89209	turquoise
LOC_Os01g70140.1	1.64345	1.64345	1.5563	1.70757	1.68124	1.68124	1.49136	1.49136	1.44716	1.62325	1.62325	1.65321	1.5563	1.51851	1.59106	1.49136	1.57978	1.57978	red
LOC_Os01g70380.1	1.41497	1.36173	1.51851	1.43136	1.38021	1.43136	1.23045	1.32222	1.17609	1.30103	1.34242	1.44716	1.20412	1.23045	1.23045	1.34242	1.43136	1.43136	red
LOC_Os01g70490.1	0.90309	0.845098	1.04139	0.90309	0.90309	0.954243	1.62325	1.74036	1.85126	1.38021	1.20412	1.23045	1.14613	1.27875	1.20412	1.04139	1	0.90309	blue
LOC_Os01g70580.1	1.11394	1.14613	1.20412	0.90309	0.90309	0.954243	1.04139	1.04139	1.11394	0.954243	0.90309	1	0.954243	0.845098	0.845098	1.07918	0.954243	0.778151	green
LOC_Os01g71000.1	1.14613	1.07918	1.20412	1.20412	1.17609	1.17609	1.20412	1.23045	1.20412	1.27875	1.23045	1.17609	1.20412	1.23045	1.25527	1.20412	1.17609	1.14613	blue
LOC_Os01g71340.1	2.37658	2.07555	2.55023	2.7767	2.47712	2.72754	3.39533	3.37585	3.58115	3.49568	3.54679	3.62449	3.46864	3.26741	3.48058	3.11193	3.17609	3.51135	brown
LOC_Os01g71350.1	2.13033	1.89763	2.39094	1.95904	1.83885	2.06446	2.34635	2.3927	2.39094	2.55267	2.65896	2.60314	2.43457	2.29885	2.44091	2.49276	2.35793	2.53403	brown
LOC_Os01g71624.3	1.11394	1.14613	1.6721	0.60206	0.30103	0.60206	1.14613	1.04139	0.954243	1.99123	2.02531	1.47712	2.02938	1.89209	2.02119	1.53148	1.97313	2.09691	pink
LOC_Os01g71830.1	0.477121	0	0.60206	0.30103	0	0.30103	1.14613	1.23045	1.11394	2.36922	2.18184	1.98227	2.17609	2.34044	2.34242	1.79934	1.81291	1.74819	brown
LOC_Os01g72170.1	2.06819	2.15229	1.90309	2.13354	1.98227	2.08279	1.99123	2.04139	1.88649	1.88081	2.03342	2.11059	2.04922	1.94939	2.13033	2.1959	2.30535	2.38382	grey
LOC_Os01g72330.1	1.73239	1.74036	1.54407	1.79239	1.74036	1.69897	1.70757	1.76343	1.73239	1.47712	1.27875	1.34242	1.6721	1.64345	1.64345	1.63347	1.39794	1.53148	green
LOC_Os01g72530.1	0.778151	0.954243	1	1.20412	0.90309	1.57978	1.86332	1.8451	1.76343	2.16732	1.90849	1.5682	1.99123	2.18752	2.02938	1.57978	2.19312	2.15836	brown
LOC_Os01g72610.1	1.716	1.70757	1.78533	1.50515	1.38021	1.54407	1.85733	1.96379	1.85733	2.01703	1.82607	1.47712	2.05308	2.10037	2.11059	1.86332	1.85126	1.81954	blue
LOC_Os01g72790.1	1.80618	1.79239	1.83251	1.95904	1.93952	1.95424	1.77085	1.80618	1.78533	1.716	1.74036	1.72428	1.75587	1.76343	1.75587	1.89209	1.72428	1.73239	turquoise
LOC_Os01g72900.1	1.20412	1.11394	1	1.36173	0.845098	1.85733	1.77085	1.61278	1.49136	1.78533	1.53148	1.30103	1.75587	2.01703	1.65321	1.17609	1.6902	1.91908	brown
LOC_Os01g72910.1	1.04139	0.954243	0.90309	1	1.07918	1.30103	1.32222	1.14613	1	1.20412	1	1.04139	1.39794	1.47712	1.34242	0.845098	1.27875	1.69897	grey
LOC_Os01g73170.1	2.17026	2.01284	2.24551	2.1271	1.98227	2.06446	1.97313	2.03743	1.90849	2.49969	2.50651	2.54407	2.47422	2.36549	2.50379	2.70243	2.55751	2.71767	brown
LOC_Os01g73200.1	1.44716	1.76343	1.94939	2.17609	1.82607	1.89763	2.95231	3.10992	2.97451	2.44716	2.1271	2.5682	1.93952	2.35984	2.10721	2.07188	1.70757	1.6902	yellow
LOC_Os01g73250.1	2.38561	2.50786	2.31387	2.93197	2.75205	2.86332	2.4216	2.44404	2.4216	2.05308	2.26007	2.02119	2.13033	2.13672	2.21748	2.72591	2.52763	2.43457	turquoise
LOC_Os01g74410.2	2.33445	2.2833	2.39094	2.08991	2.11394	2.16732	1.59106	1.61278	1.64345	1.41497	1.49136	1.86332	1.70757	1.86923	1.86332	1.77815	1.81291	1.79239	turquoise
LOC_Os01g74580.1	1.07918	1.04139	1.07918	1.14613	1.11394	1.11394	1.27875	1.14613	1.41497	1.53148	1.4624	1.4624	1.25527	1.17609	1.23045	1	1.07918	1.07918	tan
LOC_Os02g01010.1	1.27875	1.30103	1.32222	1.39794	1.32222	1.36173	1.30103	1.34242	1.27875	1.25527	1.25527	1.39794	1.20412	1.07918	1.14613	1.32222	1.30103	1.25527	green
LOC_Os02g02000.1	0.60206	0.778151	0.477121	1.60206	1.69897	1.63347	0.477121	0.477121	0.60206	0.69897	0.69897	1	0.60206	0.845098	0.69897	1	1.11394	0.954243	purple
LOC_Os02g02210.1	0.30103	0	0.60206	0	0	0	0	0	0	2.60206	2.39094	1.94939	2.40654	2.41162	2.40993	1.27875	2.51055	2.51851	brown
LOC_Os02g02400.1	2.85733	2.89597	2.75967	2.84011	2.81558	2.92737	2.7332	2.84198	2.84942	2.5955	2.5172	2.71433	2.79934	2.81158	2.617	3.36511	3.32572	3.18213	turquoise
LOC_Os02g02410.1	1.97313	1.89763	2.08279	2.04532	2.00432	2.17319	2.55991	2.45637	2.74741	2.34635	2.27646	2.36549	2.17319	2.07555	2.233	1.85733	1.89209	1.9345	blue
LOC_Os02g02480.3	1.34242	1.34242	1.4624	1.47712	1.44716	1.50515	1.43136	1.38021	1.4624	1.44716	1.34242	1.47712	1.30103	1.32222	1.34242	1.34242	1.44716	1.4624	red
LOC_Os02g02600.1	1.44716	1.32222	1.47712	1.51851	1.49136	1.54407	1.9345	2.05308	1.81954	1.6721	1.57978	1.49136	1.5563	1.68124	1.5682	1.50515	1.5682	1.60206	yellow
LOC_Os02g02830.1	1.41497	1.4624	1.38021	1.5563	1.50515	1.49136	1.43136	1.44716	1.49136	1.54407	1.57978	1.4624	1	1.11394	1.30103	1.38021	1.34242	1.23045	grey
LOC_Os02g02870.1	1.98677	1.96379	2.09342	2.07555	2.01284	2.04139	1.96379	2.02938	2.0569	1.8451	1.81954	1.83885	2.02119	2.01284	2.0607	2.04532	2.0086	1.99123	turquoise
LOC_Os02g02890.1	3.26834	3.2833	3.30535	3.07773	3.00475	3.04689	3.1245	3.10517	3.21352	3.11394	3.02979	3.15351	3.17026	3.08529	3.17231	3.21775	3.33405	3.32346	grey
LOC_Os02g02930.1	0	0	0	0.30103	0.30103	0	2.24551	2.18184	2.47276	1.30103	0.778151	1.62325	0.60206	1.07918	0.778151	1.11394	0.30103	0.477121	blue
LOC_Os02g03100.2	2.07555	2.05308	2.15534	1.95424	1.90849	1.94939	1.83885	1.85126	1.77085	2.09342	2.25768	2.17026	2.18469	2.06446	2.18184	1.9345	2.13354	2.23045	pink
LOC_Os02g04130.1	0.69897	0.60206	0.69897	1.04139	0.845098	1.20412	1.62325	1.77085	1.57978	1.20412	0.90309	1.17609	1.32222	1.4624	1.27875	0.845098	1.36173	1.25527	blue
LOC_Os02g04460.1	1.79239	1.81291	1.63347	2.29003	2.29003	2.24055	1.47712	1.72428	1.77815	1.83251	1.89209	2.06446	1.50515	1.5682	1.4624	1.82607	2.37658	2.19033	red
LOC_Os02g04490.1	1.30103	1.30103	1.44716	1.44716	1.44716	1.41497	1.34242	1.43136	1.36173	1.34242	1.27875	1.25527	1.43136	1.38021	1.34242	1.36173	1.32222	1.34242	green
LOC_Os02g04650.1	1.36173	1.39794	1.38021	1.44716	1.36173	1.49136	1.90849	1.9345	1.87506	1.34242	1.36173	1.39794	1.50515	1.5563	1.53148	1.25527	1.20412	1.23045	yellow
LOC_Os02g05480.1	1.65321	1.5563	1.68124	1.61278	1.57978	1.61278	1.62325	1.59106	1.63347	1.80618	1.77085	1.716	1.65321	1.65321	1.6902	1.6721	1.63347	1.65321	pink
LOC_Os02g05510.1	1.41497	1.41497	1.5563	1.47712	1.44716	1.50515	1.4624	1.49136	1.47712	1.41497	1.49136	1.34242	1.4624	1.47712	1.43136	1.4624	1.38021	1.41497	green
LOC_Os02g05630.1	1.86923	1.8451	1.9345	1.8451	1.86923	1.88649	1.78533	1.85126	1.79934	1.93952	1.95904	1.77085	1.88081	1.94448	1.90309	1.79934	1.81954	1.79239	grey
LOC_Os02g05630.4	1.5563	1.57978	1.49136	1.64345	1.73239	1.63347	1.34242	1.38021	1.38021	1.23045	1.17609	1.23045	1.34242	1.38021	1.32222	1.47712	1.23045	1.32222	turquoise
LOC_Os02g06930.2	0.60206	0.69897	0.69897	0.60206	0.60206	0.60206	1.49136	1.65321	1.25527	0.954243	0.90309	0.69897	0.845098	1.04139	0.778151	0.60206	0.778151	0.90309	blue
LOC_Os02g07260.1	2.09691	2.05308	2.26245	2.2833	2.17898	2.25285	2.36361	2.35984	2.43457	2.35025	2.3075	2.35411	2.25042	2.24055	2.27646	2.32838	2.24797	2.29667	blue
LOC_Os02g07450.2	1.86923	1.87506	1.85126	1.77085	1.73239	1.75587	1.6902	1.76343	1.6902	1.61278	1.74036	1.76343	1.62325	1.63347	1.64345	1.61278	1.70757	1.72428	black
LOC_Os02g07690.1	1.77815	1.85126	1.76343	1.99564	1.89763	2.01284	2.50515	2.60746	2.45637	2.26951	2.19033	2.19033	2.24055	2.34044	2.27184	2.0607	2.14301	2.1959	blue
LOC_Os02g07790.1	1.77815	1.75587	1.83251	1.95424	1.92942	1.96379	1.76343	1.82607	1.79934	1.81291	1.77085	1.79239	1.77085	1.80618	1.78533	1.83251	1.82607	1.79934	purple
LOC_Os02g08100.1	1.47712	1.5682	1.65321	2.02531	1.83251	2.0086	2.68215	2.80072	2.70329	1.91908	1.86923	1.92942	2.04139	2.25042	2.14922	2.08991	1.90849	1.83885	yellow
LOC_Os02g08420.1	1.63347	1.5563	1.57978	1.39794	1.36173	1.39794	1.86332	1.96379	1.89209	1.30103	1.4624	1.43136	1.36173	1.4624	1.38021	1.23045	1.20412	1.32222	magenta
LOC_Os02g08440.1	2.10721	2.04922	2.11727	2.13033	2.00432	2.12057	2.62737	2.8169	2.56229	2.20412	2.11727	2.10037	2.23805	2.32015	2.25285	2.18469	2.11727	2.15836	yellow
LOC_Os02g09130.1	1.11394	1.11394	1.23045	1.25527	1.23045	1.27875	1.27875	1.34242	1.30103	1.25527	1.23045	1.27875	1.14613	1.17609	1.17609	1.23045	1.17609	1.17609	yellow
LOC_Os02g09830.1	0.30103	0.30103	0.69897	0.30103	0	0.30103	1.04139	0.845098	1.20412	1.89763	1.93952	1.23045	1.61278	1.5682	1.61278	0.954243	1.23045	1.41497	brown
LOC_Os02g10200.1	1.79934	1.74819	1.87506	1.90849	1.86923	1.89209	1.83251	1.79239	1.8451	2.01703	2.03342	1.88649	1.92428	1.88649	1.96379	1.88649	1.90309	1.92428	brown
LOC_Os02g10350.1	2.43457	2.55145	2.32222	2.56229	2.617	2.53908	2.0569	2.12057	2.08991	1.77815	1.74036	1.79934	2.11059	2.13354	2.07188	2.44091	2.07188	1.96848	turquoise
LOC_Os02g10780.1	0.954243	0.778151	1.36173	0.90309	0.845098	0.845098	0.845098	0.845098	0.778151	1.53148	1.57978	1.39794	1.07918	1.17609	1.07918	1.11394	1.38021	1.4624	brown
LOC_Os02g11760.1	0.60206	0.477121	0.778151	0.90309	0.69897	0.90309	1.47712	1.5682	1.4624	1.20412	0.954243	0.954243	1.04139	1.11394	1.04139	1.04139	0.845098	1	blue
LOC_Os02g12790.1	1.14613	1.17609	1.14613	1.47712	1.4624	1.43136	1	1.07918	1.11394	0.845098	1.04139	1.17609	0.90309	0.954243	0.954243	1.14613	1.20412	1.11394	turquoise
LOC_Os02g12794.3	1.98677	1.96379	2.03743	2.06446	2	2.01703	1.99564	2.02531	2.06446	1.77085	1.81954	1.91908	1.77085	1.72428	1.77815	1.91908	1.85733	1.78533	green
LOC_Os02g13800.1	0.845098	0.845098	0.778151	1	1	1.14613	0.778151	0.778151	0.69897	0.954243	0.90309	0.845098	1.38021	1.27875	1.47712	1.32222	1.27875	1.17609	midnightblue
LOC_Os02g14430.1	0.954243	0.69897	1.36173	2.04922	1.83885	1.92428	2.47857	2.55871	2.73719	2.25042	2.31597	2.68215	2.42325	2.05308	2.26717	2.42488	1.44716	1.30103	blue
LOC_Os02g14440.1	0.60206	0.69897	0.845098	2.11394	2.13033	2.22789	2.08636	2.00432	1.86923	0.30103	0.477121	0.845098	1	1.14613	0.90309	2.6721	0.30103	0	green
LOC_Os02g15280.1	1.53148	1.69897	1.5563	1.79934	1.70757	1.83251	1.91908	2.18752	1.62325	1.14613	1.32222	1.25527	1.39794	1.69897	1.25527	1.74819	1.25527	1.36173	green
LOC_Os02g15550.2	1.79239	1.80618	1.90309	1.95904	1.89209	1.99564	2.03342	2.02119	2.07918	2.22789	2.05308	1.99123	2.12057	2.07918	2.14301	2.03342	1.95904	2.0086	blue
LOC_Os02g15580.1	1.20412	1.25527	1.27875	1.23045	1.27875	1.20412	1.07918	1.14613	1.11394	1.14613	1.27875	1.25527	1	1.07918	1.07918	1	1.04139	1.14613	black
LOC_Os02g15640.1	1.90309	1.93952	1.74036	1.95424	1.97772	1.95904	1.30103	1.38021	1.25527	1.23045	1.34242	1.49136	1.36173	1.43136	1.44716	1.88081	1.6721	1.62325	turquoise
LOC_Os02g15750.1	0.69897	0.778151	0.477121	1.38021	1.47712	1.34242	0.69897	0.69897	0.845098	0.477121	0.477121	0.477121	0.60206	0.69897	0.60206	1.14613	1	0.69897	turquoise
LOC_Os02g16040.1	1.70757	1.62325	1.88081	1.70757	1.57978	1.74036	2.49831	2.47276	2.48001	2.4843	2.34242	2.1038	2.23553	2.3483	2.31597	1.86332	2.0607	2.12057	blue
LOC_Os02g17650.1	1.44716	1.43136	1.38021	1.34242	1.39794	1.41497	1.11394	1.20412	1.25527	1.14613	1.30103	1.23045	1.32222	1.23045	1.27875	1.14613	1.43136	1.4624	turquoise
LOC_Os02g19804.1	1.11394	1.07918	1.14613	1.32222	1.25527	1.25527	1.07918	1.11394	1.14613	1.04139	1.07918	1	1.23045	1.07918	1.14613	1.32222	1.11394	1.14613	turquoise
LOC_Os02g20170.1	1.20412	1.20412	1.30103	1.38021	1.32222	1.39794	1.65321	1.61278	1.62325	1.59106	1.54407	1.41497	1.60206	1.60206	1.5563	1.4624	1.38021	1.41497	blue
LOC_Os02g20360.1	1.8451	2.03743	2.11727	2.3075	2.08991	2.20412	2.11059	2.17026	2.15534	2.33041	2.20952	2.13672	2.04922	2.36922	1.89209	2.04139	2.44248	2.3927	grey
LOC_Os02g20970.1	1.04139	1.04139	1.11394	1.30103	1.14613	1.38021	2.03743	2.15229	2.05308	1.62325	1.49136	1.38021	1.53148	1.62325	1.61278	1.39794	1.27875	1.27875	blue
LOC_Os02g22130.1	1.60206	1.5682	1.74819	1.51851	1.43136	1.51851	1.72428	1.77085	1.74819	2.02119	1.88081	1.77815	1.716	1.716	1.74819	1.62325	1.66276	1.63347	blue
LOC_Os02g22380.1	1.04139	1.07918	1.32222	1.39794	1.23045	1.4624	2.04532	2.11059	2.1959	2.01284	1.9345	1.88081	1.96379	1.94448	1.98227	1.62325	1.6721	1.80618	blue
LOC_Os02g24080.4	1.57978	1.49136	1.73239	1.61278	1.54407	1.59106	1.98677	2.11727	1.9345	1.69897	1.63347	1.59106	1.75587	1.91381	1.85126	1.61278	1.72428	1.70757	yellow
LOC_Os02g24080.5	1.17609	1.04139	1.07918	1.07918	1.04139	1.07918	1.17609	1.43136	1.04139	0.90309	1	1.04139	1.04139	1.14613	0.845098	0.90309	0.845098	0.954243	yellow
LOC_Os02g26700.1	2.8014	2.84261	2.43775	2.7364	2.75282	2.68124	2.38202	2.4456	2.38739	1.97313	2.05308	2.13988	2.18752	2.31597	2.20952	2.51851	2.63849	2.39094	turquoise
LOC_Os02g26700.9	1.11394	1.30103	1	1.97313	1.91908	2.02938	0.954243	1.27875	1.07918	0.477121	0.30103	0	1.44716	1.77815	1	1.6721	1.93952	1.61278	lightcyan
LOC_Os02g27030.1	2.91698	2.88705	3.05308	2.79657	2.734	2.80482	2.64246	2.70415	2.58433	3.07372	3.12678	2.9722	3.10449	3.02325	3.09237	2.97128	3.16938	3.27623	pink
LOC_Os02g28170.1	1.17609	1.04139	1.30103	1.64345	1.49136	1.68124	1.83885	1.88649	1.88649	1.92428	1.62325	1.68124	1.81291	1.88649	1.9345	1.74819	1.77815	1.77085	blue
LOC_Os02g29340.1	1.14613	1.11394	1.17609	1.17609	1.14613	1.23045	1.14613	1.14613	1.14613	1.07918	1	1.11394	1.04139	1.04139	1.07918	1.11394	1.11394	1.07918	green
LOC_Os02g30230.2	1.04139	0.90309	1.11394	1.20412	1.11394	1.23045	1	1.11394	0.90309	1.07918	1.04139	0.90309	1.17609	1.07918	1.14613	1.34242	1.11394	1.14613	lightcyan
LOC_Os02g30620.2	0.954243	1.11394	1.39794	1.44716	0.954243	0.69897	1.20412	1.27875	1.27875	1.17609	0.845098	0.954243	1.04139	1.04139	1.04139	0.69897	1	0.845098	grey
LOC_Os02g30630.1	2.1038	2.13672	2.01284	2.31806	2.28556	2.26951	1.77815	1.90849	1.85733	1.6902	1.68124	1.88649	1.86923	1.96379	1.87506	2.08636	2.15836	2.00432	turquoise
LOC_Os02g30900.1	1.38021	1.34242	1.41497	1.32222	1.27875	1.39794	1.51851	1.60206	1.49136	1.43136	1.30103	1.30103	1.38021	1.44716	1.41497	1.41497	1.30103	1.34242	yellow
LOC_Os02g32030.1	2.41664	2.37658	2.55991	2.44871	2.38021	2.4014	2.41996	2.50515	2.52634	2.18469	2.19033	2.28556	2.25527	2.18752	2.21219	2.48001	2.29667	2.27184	green
LOC_Os02g32520.1	2.14301	2.06446	2.55871	2.18752	2.09691	2.21219	2.70329	2.85491	2.7348	2.53656	2.37107	2.01703	2.79379	2.76938	2.65418	2.47422	2.49831	2.66652	blue
LOC_Os02g32520.2	2.36173	2.24551	2.44871	0.954243	1.14613	1.32222	2.29447	2.13988	2.19312	2.61384	2.73239	2.31597	1.30103	1.41497	2.10721	0.60206	0.60206	1.44716	tan
LOC_Os02g32840.1	1.34242	1.17609	1.27875	1.32222	1.25527	1.20412	1.36173	1.34242	1.30103	1.74036	1.6902	1.43136	1.54407	1.66276	1.6721	1.57978	1.86332	1.79934	brown
LOC_Os02g32980.1	2.27646	2.33244	2.34044	2.32838	2.20952	2.28103	2.57864	2.64738	2.65031	2.37475	2.28103	2.4133	2.23805	2.38561	2.29226	2.34635	2.26007	2.26951	yellow
LOC_Os02g33080.1	2.38021	2.31597	2.37475	2.14301	2.10721	2.13354	2.08279	2.07918	2.10037	2.14301	2.21748	2.25527	2.09342	2.11394	2.11727	2.1959	2.07555	2.11394	lightyellow
LOC_Os02g33110.1	1.38021	1.44716	1.5682	1.6902	1.5682	1.80618	2.42813	2.46389	2.51587	2.1959	1.91908	1.97313	2.1271	2.25042	2.17026	2.04922	1.81291	1.90849	blue
LOC_Os02g33180.1	1.27875	1.30103	1.32222	1.20412	1.25527	1.25527	1.17609	1.17609	1.20412	1.20412	1.14613	1.32222	1.11394	1.11394	1.20412	1.25527	1.23045	1.17609	black
LOC_Os02g33450.1	1.6721	1.6902	1.57978	1.94448	2	1.94448	1.50515	1.60206	1.66276	1.54407	1.64345	1.77815	1.47712	1.4624	1.4624	1.61278	1.95424	1.77085	red
LOC_Os02g33450.2	1.6721	1.6902	1.57978	1.94448	2	1.94448	1.50515	1.60206	1.66276	1.54407	1.64345	1.77815	1.47712	1.4624	1.4624	1.61278	1.95424	1.77085	red
LOC_Os02g33600.1	1.20412	1.14613	1.27875	1.23045	1.17609	1.14613	1.4624	1.5563	1.41497	1.38021	1.27875	1.14613	1.41497	1.59106	1.38021	1.44716	1.43136	1.43136	blue
LOC_Os02g33820.1	2.55871	2.45939	2.48001	2.67943	2.51322	2.55267	2.58771	2.55267	2.53148	2.79309	2.61172	2.92012	2.40312	2.50243	2.47129	2.55871	2.72673	2.69636	grey
LOC_Os02g34600.1	1.51851	1.41497	1.65321	1.62325	1.51851	1.59106	2.33445	2.37658	2.35218	2.17609	2.08636	1.91908	1.98227	2.10721	2.02938	1.78533	1.77815	1.79239	blue
LOC_Os02g34810.1	2.08279	2.10721	1.92942	2.3483	2.34439	2.28556	1.92428	2.0086	2.02938	1.72428	1.83885	1.79934	1.91381	1.92428	1.8451	2.14301	2.09342	1.99123	turquoise
LOC_Os02g35329.1	0.30103	0.69897	0.477121	1.41497	1.25527	1.38021	2.2014	2.4183	2.09691	1.43136	1.30103	1.68124	1.61278	1.78533	1.49136	1.49136	1.39794	1.50515	blue
LOC_Os02g35490.1	0.477121	0.477121	0.69897	0.477121	0.477121	0.60206	1.27875	1.34242	1.38021	1.27875	1.17609	1.07918	1.11394	1.32222	1.07918	0.69897	0.778151	0.778151	blue
LOC_Os02g36070.1	0	0	0	0.30103	0.30103	0.30103	0.845098	0.778151	0.954243	1.41497	1.14613	1.5682	1.30103	1.43136	1.39794	1.14613	1.30103	1.53148	brown
LOC_Os02g36140.2	0.30103	0.30103	0.30103	0.69897	0.477121	0.69897	1.27875	1.23045	1.53148	2.10037	1.6902	2.02119	2.02119	2.12385	2.05308	1.69897	1.6902	1.78533	brown
LOC_Os02g36190.1	0.30103	0.30103	0.477121	0.477121	0.30103	0.477121	0.954243	1	1.07918	1.73239	1.38021	1.87506	1.36173	1.53148	1.4624	1.23045	1.5563	1.50515	brown
LOC_Os02g36210.1	0.69897	0.69897	0.778151	1.04139	1.14613	1.04139	1	1	1.14613	1.8451	1.49136	1.91381	1.79239	1.92428	1.82607	1.6902	1.76343	1.85126	brown
LOC_Os02g36380.2	1.34242	1.32222	1.43136	1.62325	1.59106	1.63347	0.90309	1.20412	1.07918	1.27875	1.32222	1.38021	1.43136	1.30103	1.32222	1.36173	1.62325	1.57978	red
LOC_Os02g36570.1	1.76343	1.74819	1.70757	1.93952	2.02119	1.95904	1.25527	1.38021	1.32222	1.11394	1.14613	1.27875	1.4624	1.51851	1.38021	1.5682	1.77815	1.64345	turquoise
LOC_Os02g36710.1	1.75587	1.6902	1.74819	1.716	1.66276	1.68124	1.49136	1.57978	1.5563	1.43136	1.51851	1.66276	1.36173	1.32222	1.38021	1.53148	1.59106	1.5563	black
LOC_Os02g36974.1	1.57978	1.4624	1.53148	1.51851	1.5563	1.47712	1.53148	1.51851	1.57978	1.72428	1.68124	1.76343	1.49136	1.36173	1.5563	1.34242	1.54407	1.43136	tan
LOC_Os02g36974.2	1.60206	1.59106	1.75587	1.54407	1.53148	1.5682	1.70757	1.6721	1.60206	1.87506	1.83251	1.90849	1.59106	1.62325	1.64345	1.47712	1.54407	1.68124	tan
LOC_Os02g37830.1	1.36173	1.34242	1.4624	1.716	1.74819	1.716	1.38021	1.44716	1.27875	1.27875	1.36173	1.39794	1.34242	1.36173	1.34242	1.43136	1.49136	1.43136	purple
LOC_Os02g38020.1	1.53148	1.5682	1.47712	1.72428	1.79934	1.74036	0.954243	1.07918	1.07918	1.14613	1.11394	1.32222	1.17609	1.30103	1.14613	1.17609	1.51851	1.43136	turquoise
LOC_Os02g38440.1	1.70757	1.6902	1.86332	1.88081	1.83885	1.85733	1.99564	2.14613	2.07188	1.81291	1.79934	1.85733	1.87506	1.85733	1.88649	1.90309	1.78533	1.79934	yellow
LOC_Os02g38840.1	1.20412	1.11394	1.20412	1.38021	1.23045	1.32222	2.00432	2.01703	2.04922	1.53148	1.41497	1.5682	1.32222	1.36173	1.34242	1.27875	1.20412	1.27875	yellow
LOC_Os02g38920.1	2.1271	2.04922	2.14301	2.34439	2.18752	2.25285	2.75891	2.7185	2.85431	2.2833	2.03743	2.33244	1.97313	1.96848	2.03342	2.33041	2.0086	2.04532	yellow
LOC_Os02g38980.1	1.77085	1.72428	1.83885	1.81954	1.76343	1.77085	1.77085	1.86332	1.8451	1.65321	1.65321	1.60206	1.74819	1.70757	1.716	1.74819	1.68124	1.64345	green
LOC_Os02g39010.3	1.54407	1.5682	1.68124	1.70757	1.68124	1.61278	1.5563	1.65321	1.49136	1.53148	1.50515	1.39794	1.5563	1.59106	1.50515	1.70757	1.49136	1.47712	turquoise
LOC_Os02g39160.1	2.1959	2.17319	2.13672	2.20683	2.25768	2.20683	2.25768	2.2878	2.42975	2.27875	2.0086	2.22011	2.18184	2.33041	2.20952	2.12385	2.16732	2.14922	yellow
LOC_Os02g39890.1	1.6902	1.65321	1.6902	1.64345	1.66276	1.63347	1.5563	1.54407	1.5563	1.63347	1.64345	1.70757	1.53148	1.49136	1.51851	1.60206	1.61278	1.61278	greenyellow
LOC_Os02g40500.1	1.51851	1.38021	1.5682	1.51851	1.41497	1.53148	2.02531	1.98677	1.98677	2.32015	2.1959	1.90849	1.97313	2.08991	2	1.69897	1.90309	2.04532	blue
LOC_Os02g40664.1	0.30103	0.30103	0.30103	0.30103	0.30103	0.30103	1.63347	1.74036	1.69897	1	0.778151	0.845098	0.845098	1.14613	0.90309	0.477121	0.60206	0.60206	blue
LOC_Os02g40860.1	1.34242	1.34242	1.4624	1.43136	1.44716	1.4624	1.54407	1.59106	1.54407	1.41497	1.38021	1.36173	1.38021	1.38021	1.38021	1.34242	1.32222	1.38021	yellow
LOC_Os02g41510.1	0.60206	0.90309	0.60206	1.11394	1.07918	1.11394	1.94448	2.02531	1.72428	1.14613	1.04139	1.17609	1.39794	1.6721	1.43136	1.04139	1.20412	1.23045	blue
LOC_Os02g41550.1	2.16732	2.18469	2.24797	1.94448	1.86923	1.8451	1.716	1.73239	1.73239	1.50515	1.50515	1.39794	1.79239	1.74036	1.69897	2.04532	1.75587	1.716	darkred
LOC_Os02g41550.3	1.17609	1.25527	1.14613	1.07918	1.04139	0.954243	0.69897	0.778151	0.845098	0.845098	0.69897	0.60206	0.69897	0.69897	0.954243	1.07918	0.778151	0.954243	turquoise
LOC_Os02g41580.1	1.41497	1.50515	1.70757	1.30103	1.07918	1.4624	1.6902	1.77085	1.6721	1.88649	1.68124	1.50515	1.9345	2.2014	2.0086	2.0086	1.98677	2.06446	brown
LOC_Os02g41630.2	1.4624	1.36173	2.04922	2.20683	1.79934	2.03743	3.11461	3.18213	3.40209	2.95569	2.77452	2.9058	3.19257	3.13925	3.14301	2.8055	2.68574	2.7007	blue
LOC_Os02g41650.1	1.65321	1.5682	2.08991	1.92942	1.74819	2.03743	2.70672	2.80414	2.84261	2.53782	2.44091	2.35984	2.71096	2.75128	2.74429	2.34635	2.38739	2.42651	blue
LOC_Os02g41670.1	0	0	0.30103	0.778151	0.69897	0.845098	2.14922	2.35984	2.24055	1.44716	1.17609	1.49136	1.41497	1.90849	1.61278	0.69897	0.90309	1	blue
LOC_Os02g41680.1	0.30103	0.30103	0.60206	0.69897	0.60206	0.90309	1.77085	1.86923	1.99123	1.44716	1.23045	1.51851	1.34242	1.69897	1.51851	1	1.07918	1.20412	blue
LOC_Os02g41860.2	0.60206	0.778151	0.477121	0.845098	0.90309	1	0.477121	0.60206	0.60206	1.04139	0.90309	0.954243	1.07918	1.11394	1.07918	1.6902	1.32222	0.845098	midnightblue
LOC_Os02g42290.1	2.52244	2.48144	2.58206	2.48996	2.45484	2.54654	2.65896	2.68124	2.81224	3.14551	3.1186	2.97635	2.97405	2.8791	2.99123	2.80482	2.78817	2.87157	brown
LOC_Os02g42290.3	1.85733	1.88649	2.0569	2.03743	1.92428	1.94448	1.91381	1.9345	2.10721	2.27184	2.22531	2.02531	2.4456	2.3075	2.35603	2.17026	2.17898	2.35411	brown
LOC_Os02g42600.1	1.23045	1.25527	1.41497	0.954243	0.954243	0.954243	1.30103	1.41497	1.36173	1.07918	1.07918	0.954243	1.25527	1.17609	1.20412	0.778151	1.14613	1.04139	magenta
LOC_Os02g42620.1	1.32222	1.38021	1.43136	1.17609	1.17609	1.20412	1.5563	1.70757	1.54407	1	1	1.17609	1.11394	1.17609	1.11394	1.11394	1.11394	1.11394	yellow
LOC_Os02g43010.1	1.89209	1.9345	1.86923	1.96848	1.92428	1.92428	1.72428	1.83885	1.65321	1.39794	1.5563	1.50515	1.72428	1.6721	1.68124	1.77085	1.51851	1.51851	green
LOC_Os02g43330.1	0.69897	0.845098	1.36173	1.04139	0	1.20412	1.47712	1.4624	1.72428	2.44404	2.34242	1.81291	2.67117	2.53148	2.67117	2.26245	1.81954	1.70757	brown
LOC_Os02g43790.1	1.20412	1.36173	1.25527	1.81954	1.59106	1.77085	2.3962	2.5563	2.26007	1.73239	1.68124	1.88081	1.90309	2.08636	1.86332	1.68124	1.72428	1.74819	blue
LOC_Os02g43930.2	2.45332	2.45484	2.43616	2.27416	2.24551	2.26007	2.18469	2.25285	2.16732	2.16137	2.22789	2.24304	2.12057	2.16137	2.13988	2.13033	2.25042	2.24797	black
LOC_Os02g44500.1	1.86923	1.90309	1.87506	1.99123	1.91381	1.98227	1.86923	1.89209	1.82607	1.88081	1.90849	1.88081	1.91908	1.88649	1.95424	2	1.90309	1.91908	purple
LOC_Os02g44630.1	1.62325	1.59106	1.91908	1.96848	1.96379	2.10037	1.59106	1.59106	1.32222	1.82607	1.61278	1.59106	2.04532	1.96848	1.99123	2.12385	2.15534	2.00432	purple
LOC_Os02g44630.2	2.07555	1.96848	2.06446	1.94448	1.86923	1.94939	1.66276	1.77815	1.66276	2.08279	1.92942	2.11394	2.09691	1.96379	2.15836	2.17898	2.1959	2.0607	lightgreen
LOC_Os02g44990.1	1.4624	1.49136	1.49136	1.74036	1.64345	1.6721	1.38021	1.4624	1.4624	1.75587	1.61278	1.4624	1.86332	1.93952	1.88649	1.94448	1.66276	1.6902	midnightblue
LOC_Os02g45520.1	0.954243	1.04139	1	1.07918	1.17609	1.14613	0.477121	0.477121	0.477121	0.477121	0.477121	0.60206	0.778151	0.90309	0.69897	0.477121	0.69897	0.778151	turquoise
LOC_Os02g45660.1	1.65321	1.65321	1.66276	1.62325	1.64345	1.68124	1.89763	1.93952	2.07555	2.05308	1.87506	2.04139	1.85733	1.96379	1.90849	1.78533	1.95424	1.9345	brown
LOC_Os02g45750.1	1.50515	1.50515	1.60206	1.716	1.59106	1.70757	1.78533	1.91908	1.74819	1.59106	1.54407	1.63347	1.61278	1.69897	1.6721	1.88081	1.716	1.716	yellow
LOC_Os02g46030.1	0.60206	0.60206	0.69897	1.43136	1.61278	1.54407	0.477121	0.477121	0.60206	0.69897	0.778151	0.60206	1.17609	1.17609	1.23045	0.845098	1.14613	1.20412	purple
LOC_Os02g47090.1	0.477121	0.477121	0.477121	0.845098	0.69897	0.60206	1.44716	1.5563	1.54407	0.845098	0.778151	1.11394	1.04139	1.36173	1.11394	1	0.69897	0.69897	blue
LOC_Os02g47310.1	1.74819	1.77085	1.70757	1.9345	1.91908	1.90849	1.6902	1.73239	1.70757	1.50515	1.61278	1.60206	1.70757	1.63347	1.6721	1.83251	1.73239	1.69897	turquoise
LOC_Os02g47470.1	1.61278	1.74036	1.47712	1.07918	0.90309	1.14613	1.87506	2.0607	1.8451	1.23045	0.954243	1	1.30103	1.30103	1.27875	1.36173	1.34242	1.11394	yellow
LOC_Os02g47640.1	0.845098	0.845098	1	1.14613	1	1.07918	1.25527	1.27875	1.25527	1.27875	1.27875	0.954243	1.17609	1.11394	1.17609	0.954243	0.90309	0.90309	blue
LOC_Os02g48290.1	1.92942	1.9345	2.03342	2.06819	2.02119	2.04922	2.10037	2.13672	2.1271	1.92428	1.93952	1.9345	1.96848	1.99123	1.97772	2.03743	1.9345	1.95424	yellow
LOC_Os02g48964.1	1.74036	1.68124	1.77815	1.93952	1.91381	1.91381	1.74036	1.73239	1.77815	1.72428	1.6902	1.74036	1.64345	1.68124	1.64345	1.75587	1.6721	1.66276	turquoise
LOC_Os02g49440.1	1.79239	1.78533	1.6902	1.89763	1.83885	1.82607	1.49136	1.51851	1.54407	1.11394	1.34242	1.30103	1.49136	1.36173	1.39794	2.05308	1.5563	1.41497	turquoise
LOC_Os02g49680.1	2.11394	2.17026	1.98227	2.00432	2.08279	2.02531	1.5563	1.66276	1.76343	0.90309	1.04139	1.20412	1.77085	1.92428	1.69897	1.716	2.03743	1.81291	turquoise
LOC_Os02g49720.3	1.50515	1.4624	1.53148	1.39794	1.36173	1.38021	1.34242	1.23045	1.41497	1.4624	1.44716	1.62325	1.76343	1.6902	1.74036	1.85733	1.65321	1.6902	brown
LOC_Os02g49880.1	0.845098	0.845098	0.845098	1.6902	1.69897	1.64345	0.954243	1.11394	1.14613	1.20412	1.27875	1.30103	1.11394	1.07918	1.14613	1.49136	1.43136	1.30103	purple
LOC_Os02g50240.1	1.27875	1.20412	1.53148	1.53148	1.39794	1.62325	1.83885	1.68124	1.79239	1.72428	1.60206	1.30103	1.63347	1.5563	1.70757	1.53148	1.65321	1.77085	blue
LOC_Os02g50240.2	1.34242	1.34242	1.38021	1.20412	1.20412	1.25527	1.44716	1.47712	1.41497	1.44716	1.81954	1.61278	1.44716	1.53148	1.47712	1.04139	1.49136	1.30103	tan
LOC_Os02g50350.1	1.38021	1.43136	1.81291	1.4624	1.30103	1.66276	1.92942	1.76343	1.81291	2.82347	2.81224	2.28103	2.60746	2.55509	2.60746	2.0569	2.48001	2.56348	brown
LOC_Os02g50620.1	1.91381	1.88649	2.00432	2	1.97313	2.01703	2.1271	2.16435	2.20683	2.03743	1.99564	2.04532	1.97313	1.99564	2.02531	2	1.98227	1.99123	blue
LOC_Os02g50860.1	1.23045	1.20412	1.34242	1.04139	0.954243	1.14613	1.23045	1.07918	1.20412	1.64345	1.59106	1.41497	1.39794	1.38021	1.4624	1.14613	1.27875	1.36173	pink
LOC_Os02g51180.1	1.11394	1.11394	1.23045	1.25527	1.17609	1.25527	1.17609	1.23045	1.17609	1.04139	1.04139	1.11394	1.04139	1.04139	1.04139	1.20412	1.04139	1.04139	green
LOC_Os02g51410.1	1.89209	1.83885	2.01284	1.97313	1.91381	1.94939	2.3962	2.42975	2.43933	2.02531	2.01703	2.07555	1.81291	2.02938	1.88649	1.92428	1.86332	1.81954	yellow
LOC_Os02g51410.3	1.14613	1.11394	1.17609	1.30103	1.30103	1.23045	1.5563	1.64345	1.59106	1.20412	1.04139	1.23045	1.11394	1.27875	1.11394	1.17609	1.25527	1.17609	yellow
LOC_Os02g51440.1	0	0	0	0	0	0	1.34242	1.5563	1.17609	1.44716	1.14613	1.20412	1.38021	1.69897	1.65321	0.60206	1.5682	1.34242	brown
LOC_Os02g51750.1	1.61278	1.57978	1.81954	1.6902	1.5682	1.72428	1.70757	1.70757	1.70757	2.10037	2.02938	1.85126	2.04922	2.01703	2.07188	1.86332	1.91908	1.98227	brown
LOC_Os02g51910.1	1.04139	1.07918	0.845098	1.60206	1.5682	1.53148	0.90309	0.954243	1	0.69897	0.60206	0.69897	1	0.954243	0.90309	1.4624	0.69897	0.845098	turquoise
LOC_Os02g51930.1	1.07918	1.41497	1.79934	1	0.778151	1.54407	1.88649	1.50515	1.38021	2.70842	2.74663	1.91908	2.68931	2.68842	2.7767	2.33041	2.62221	2.74273	brown
LOC_Os02g52150.2	0.90309	0.954243	1	1.20412	1.07918	1.11394	1.57978	1.49136	1.49136	0.778151	0.954243	0.954243	1.14613	1.25527	1.23045	0.778151	0.477121	0.60206	yellow
LOC_Os02g52250.1	2.07918	2.04922	2.08636	2.15836	2.13354	2.15534	1.86332	1.9345	1.88081	1.72428	1.74036	1.77085	1.90309	1.98227	1.91908	2	1.92942	1.89209	turquoise
LOC_Os02g52340.1	2.02119	2.02531	2.02938	2.09342	2.08636	2.02938	1.88081	1.89763	1.89209	1.88649	1.88649	1.9345	1.83885	1.91381	1.83885	2.03342	1.91381	1.87506	turquoise
LOC_Os02g52780.1	0.90309	1	1.14613	0.954243	0.69897	1.17609	1.38021	1.41497	1.38021	1.92942	1.68124	1.41497	1.80618	1.75587	1.88081	1.54407	1.50515	1.53148	brown
LOC_Os02g53100.1	0	0	0	0	0	0	0.845098	0.60206	0.60206	1.60206	1.44716	1.07918	1.32222	1.63347	1.47712	0.69897	1.39794	1.38021	brown
LOC_Os02g53140.1	1.30103	1.25527	1.27875	1.4624	1.47712	1.44716	1.14613	1.27875	1.20412	1.23045	1.17609	1.27875	1.14613	1.17609	1.14613	1.07918	1.27875	1.25527	turquoise
LOC_Os02g53490.1	1.27875	1.20412	1.25527	1.32222	1.27875	1.30103	1.07918	1.14613	1.07918	1.11394	1.07918	1.27875	1.04139	1.11394	1.04139	1.23045	1.25527	1.20412	red
LOC_Os02g53750.1	1.17609	1.17609	1.27875	1.25527	1.23045	1.27875	1.32222	1.41497	1.32222	1.61278	1.60206	1.41497	1.70757	1.83251	1.75587	1.6721	1.86332	1.88649	brown
LOC_Os02g54160.1	2.1271	2.08279	2.23045	1.88081	1.83251	1.93952	2.1959	2.24551	2.21219	2.30963	2.25042	2.12057	2.17609	2.1959	2.2014	2.04139	2.09691	2.1959	darkgrey
LOC_Os02g54600.1	1.85126	1.87506	2.02938	1.92428	1.82607	1.86332	1.94939	2.1038	2.01703	1.98227	1.86332	1.79239	1.97772	1.92942	1.95424	2.09342	2.00432	1.99564	grey
LOC_Os02g54624.1	1.47712	1.43136	1.47712	1.50515	1.39794	1.47712	1.47712	1.47712	1.51851	1.36173	1.38021	1.41497	1.30103	1.30103	1.32222	1.36173	1.36173	1.27875	yellow
LOC_Os02g54650.1	1.43136	1.38021	1.47712	1.43136	1.41497	1.44716	1.59106	1.68124	1.60206	1.39794	1.36173	1.43136	1.30103	1.30103	1.27875	1.27875	1.30103	1.30103	yellow
LOC_Os02g54820.2	1.61278	1.61278	1.75587	1.63347	1.60206	1.6902	1.6721	1.82607	1.72428	2.01284	2.01284	1.61278	2.11394	2.1271	2.1271	1.91381	1.85126	1.8451	brown
LOC_Os02g56040.1	1.14613	1.14613	1.20412	1.30103	1.25527	1.27875	1.07918	1.14613	1.14613	1.20412	1.17609	1.27875	1.11394	0.954243	1	1.07918	1.23045	1.20412	red
LOC_Os02g56310.1	1.38021	1.41497	1.53148	1.36173	1.27875	1.44716	1.5682	1.70757	1.39794	1.53148	1.47712	1.34242	1.47712	1.54407	1.47712	1.50515	1.63347	1.62325	blue
LOC_Os02g56850.1	1.62325	1.54407	1.83251	1.83251	1.76343	1.83885	2.07918	2.07188	2.12057	2.19312	2.0086	1.96379	2.01703	2.02531	2.0607	1.90309	2.03342	2.02938	blue
LOC_Os02g56850.4	1.50515	1.47712	1.07918	0	0	0	0.60206	0	0.954243	1.6721	1.90309	1.85126	0	0	0.954243	0	0	0	lightyellow
LOC_Os02g57260.1	2.57171	2.48144	2.8202	2.29447	2.233	2.38739	2.52504	2.47276	2.49831	3.09167	3.10243	2.72754	2.98989	2.97081	2.993	2.57287	2.67852	2.82543	pink
LOC_Os02g57420.1	1.23045	1.11394	1.25527	1.17609	1.17609	1.25527	1.44716	1.53148	1.36173	1.20412	1.17609	1.20412	1.14613	1.17609	1.11394	1.23045	1.07918	1.11394	yellow
LOC_Os02g57440.1	1.04139	1.07918	1.14613	1.23045	1.07918	1.17609	1.41497	1.49136	1.41497	1.39794	1.32222	1.17609	1.30103	1.36173	1.34242	1.43136	1.34242	1.32222	blue
LOC_Os02g57560.1	1.23045	1.17609	1.17609	1.44716	1.36173	1.30103	1.23045	1.38021	1.14613	0.954243	0.90309	1.14613	1.17609	1.20412	1.14613	1.4624	1.23045	1.17609	turquoise
LOC_Os02g57720.1	1.27875	1.47712	1.30103	1.4624	1.32222	1.68124	1.44716	1.57978	1.60206	2.17026	1.76343	1.79934	2.1038	2.06819	2.233	2.48996	2.42651	2.10037	brown
LOC_Os02g57750.1	1	1	1.17609	1.20412	1.17609	1.23045	0.954243	1	1.04139	1.4624	1.36173	1.17609	1.47712	1.51851	1.41497	1.25527	1.38021	1.39794	midnightblue
LOC_Os02g58180.1	1.04139	1.04139	1.11394	1.14613	1.11394	1.17609	0.69897	0.778151	0.778151	0.69897	0.845098	1	0.845098	0.845098	0.778151	1.07918	1.11394	1	turquoise
LOC_Os02g58560.1	1.51851	1.49136	1.6721	1.81954	1.83251	1.80618	1.59106	1.716	1.54407	1.79239	1.70757	1.53148	1.87506	1.72428	1.86923	1.6721	1.65321	1.80618	midnightblue
LOC_Os02g58560.3	1.50515	1.53148	1.36173	0.954243	0.30103	0.90309	0.60206	0.60206	0.477121	1.27875	1.68124	1.66276	0.60206	1	0.69897	1	1.14613	0.90309	lightyellow
LOC_Os02g58580.2	1	1	1.17609	1.32222	1.25527	1.23045	0.954243	1.07918	1.11394	1.11394	1	1.11394	1.04139	1.11394	1.17609	1.20412	0.954243	1.11394	turquoise
LOC_Os02g58670.1	1.69897	1.6902	1.69897	1.65321	1.63347	1.68124	1.50515	1.4624	1.43136	1.73239	1.79239	1.74036	1.76343	1.62325	1.72428	1.5682	1.59106	1.63347	pink
LOC_Os02g58730.1	1.61278	1.54407	1.61278	1.53148	1.47712	1.51851	1.44716	1.39794	1.44716	1.53148	1.5563	1.63347	1.39794	1.30103	1.38021	1.36173	1.5563	1.5563	greenyellow
LOC_Os03g01320.1	1.5682	1.83251	1.32222	2.09342	2.07918	2.38021	2.08279	1.86923	2.2014	1.6721	1.14613	1.53148	1.77815	1.54407	1.96379	1.81954	1.79934	1.49136	turquoise
LOC_Os03g01830.1	2.02938	2.01703	2.05308	2.08279	2.04532	2.02531	1.6902	1.79239	1.6721	1.50515	1.62325	1.69897	1.72428	1.72428	1.69897	1.79934	1.90849	1.83251	turquoise
LOC_Os03g01910.1	2.0086	2.02119	1.98677	1.99564	2.02119	1.94448	1.79239	1.77085	1.80618	1.79934	1.81954	2.03743	1.64345	1.62325	1.69897	1.83251	1.89763	1.85126	black
LOC_Os03g02010.4	1.14613	1.14613	1.14613	1.25527	1.20412	1.25527	1.04139	1.04139	1.04139	0.954243	1	1.07918	1	0.954243	0.954243	1.25527	1.04139	1.04139	turquoise
LOC_Os03g02960.1	1.07918	1.07918	0.954243	1.68124	1.70757	1.64345	0.845098	1	0.954243	1.38021	1.43136	1.60206	0.90309	0.90309	0.954243	1.17609	1.66276	1.4624	red
LOC_Os03g03034.1	1.39794	1.07918	1.54407	1.25527	1.20412	1.32222	1.60206	1.64345	1.61278	1.90309	1.57978	1.5682	1.91908	2	1.99123	1.96379	1.63347	1.65321	brown
LOC_Os03g03034.4	1.41497	1.38021	1.51851	0.30103	0.69897	0.845098	1.39794	1.39794	1.43136	1.86923	1.75587	1.70757	1.6902	1.80618	1.77815	1.36173	1.34242	1.20412	darkgrey
LOC_Os03g03130.1	1.89209	1.89209	1.93952	2.17898	2.11394	2.14613	1.97772	1.94939	1.97772	2.05308	2.00432	2.03743	1.93952	1.91908	1.99123	2.08991	1.94448	1.92942	purple
LOC_Os03g03370.1	0.845098	0.845098	0.778151	1.07918	0.954243	1.04139	1.39794	1.36173	1.50515	1.30103	1.07918	1.04139	1.25527	1.17609	1.34242	1.47712	0.90309	0.954243	blue
LOC_Os03g03450.1	1.11394	1.14613	1.23045	1.43136	1.36173	1.39794	2.21219	2.29667	2.29885	1.62325	1.50515	1.61278	1.65321	1.77815	1.69897	1.4624	1.43136	1.61278	blue
LOC_Os03g03510.1	1.38021	1.43136	1.49136	1.47712	1.38021	1.57978	1.8451	1.82607	1.69897	1.54407	1.74819	1.32222	1.97313	1.86923	1.89763	1.53148	1.5682	1.72428	blue
LOC_Os03g03660.1	0.845098	0.69897	1.04139	0.954243	0.90309	0.778151	1.43136	1.51851	1.53148	1.27875	0.60206	0.69897	1.36173	1.36173	1.27875	1.07918	1.23045	0.90309	blue
LOC_Os03g03660.3	1.07918	0.954243	1.04139	0.60206	0.69897	0.845098	1.51851	1.50515	1.49136	1.38021	1.36173	1.25527	0.845098	1.11394	1.20412	0.90309	0.845098	0.69897	magenta
LOC_Os03g03700.1	0.954243	0.90309	1.25527	1.04139	1.04139	1.07918	1.78533	2	1.74819	1.60206	1.88081	1.38021	1.5682	1.716	1.59106	1.25527	1.59106	1.72428	blue
LOC_Os03g03820.1	1.61278	1.63347	1.76343	1.8451	1.76343	1.82607	1.81291	1.83885	1.81954	1.64345	1.65321	1.81954	1.61278	1.57978	1.60206	1.83885	1.70757	1.75587	green
LOC_Os03g03910.1	2.81491	2.80003	2.88705	3.03141	3.07078	3.0667	2.4456	2.5955	2.50651	2.13033	2.29885	2.38021	2.63548	2.68485	2.63347	2.734	2.73159	2.72181	turquoise
LOC_Os03g04050.1	1.4624	1.41497	1.41497	1.63347	1.61278	1.65321	1.30103	1.32222	1.14613	1.38021	1.41497	1.43136	1.50515	1.41497	1.53148	1.5563	1.43136	1.43136	purple
LOC_Os03g04060.1	1.51851	1.34242	1.66276	1.38021	1.32222	1.60206	1.716	1.64345	1.60206	1.64345	1.39794	1.61278	1.5563	1.77085	1.63347	1.62325	1.51851	1.57978	blue
LOC_Os03g04110.1	1.43136	1.34242	1.63347	1.81291	1.78533	1.85733	1.95904	2	2	1.90309	1.66276	2.0086	1.99564	1.85733	2.02531	2.03342	1.82607	1.90309	blue
LOC_Os03g04450.1	1.14613	1.14613	1.32222	1.41497	1.36173	1.41497	1.11394	1.17609	1.11394	1.32222	1.25527	1.14613	1.39794	1.43136	1.36173	1.41497	1.4624	1.4624	purple
LOC_Os03g04920.1	0.954243	1	1.07918	1.17609	1.14613	1.25527	1.43136	1.47712	1.51851	1.39794	1.23045	1.20412	1.4624	1.36173	1.38021	1.32222	1.27875	1.32222	blue
LOC_Os03g05290.1	2.01703	1.75587	2.17898	2.20412	2.1271	2.08991	1.81291	1.89763	1.89209	2.64542	2.40824	2.51455	2.57171	2.59988	2.66932	2.66839	2.20683	2.12057	midnightblue
LOC_Os03g05310.1	2.15836	2.02119	2.35218	1.86332	1.82607	1.91381	1.95904	1.91381	1.92942	2.32015	2.36922	2.20683	2.39794	2.29667	2.37291	1.99564	2.04532	2.24304	pink
LOC_Os03g05470.1	1.47712	1.38021	1.49136	1.36173	1.30103	1.36173	1.44716	1.59106	1.32222	1.25527	1.32222	1.32222	1.14613	1.25527	1.17609	1.38021	1.32222	1.34242	black
LOC_Os03g06330.1	1.11394	1	1.20412	1.4624	1.23045	1.34242	2.21484	2.29885	2.29447	1.73239	1.53148	1.69897	1.30103	1.47712	1.41497	1.34242	1.4624	1.39794	blue
LOC_Os03g06410.1	1.53148	1.47712	1.60206	1.716	1.66276	1.69897	1.57978	1.64345	1.57978	1.63347	1.54407	1.49136	1.57978	1.5563	1.54407	1.69897	1.51851	1.50515	turquoise
LOC_Os03g06520.1	1.23045	1.11394	1.50515	1.62325	1.50515	1.65321	1.83251	1.79934	2.02938	2.20412	2.1959	1.89209	2.06819	2.0607	2.14922	1.97772	2.0607	2.11727	brown
LOC_Os03g06520.2	0.30103	0.30103	0.477121	0.30103	0	0.477121	0.845098	0.845098	1.11394	1.43136	1.39794	0.954243	1.30103	1.38021	1.43136	1.11394	1.4624	1.20412	brown
LOC_Os03g06620.1	1.96848	1.95424	2.04532	1.88649	1.85733	1.92428	1.91381	1.88081	1.89209	2.17319	2.21484	2.14613	2.08991	2.01703	2.07555	1.87506	2.06446	2.15229	pink
LOC_Os03g06630.1	1	0.90309	0.845098	1.07918	1.25527	1	1.04139	1.07918	1	0.69897	0.778151	0.778151	1.14613	1.17609	1.07918	0.60206	0.30103	0.477121	grey
LOC_Os03g07180.1	0.845098	1.27875	1.57978	1.07918	0	1.5682	0.954243	1.04139	1.30103	0.90309	1.43136	1.07918	1.38021	0.954243	1.39794	1.34242	1.20412	1.50515	grey
LOC_Os03g07300.1	2.40824	2.40654	2.36736	2.53529	2.56703	2.51322	2.31806	2.33646	2.38382	2.17609	2.25285	2.28103	2.13988	2.19033	2.16435	2.35984	2.30103	2.26007	green
LOC_Os03g07430.2	0.90309	0.90309	0.954243	0.90309	0.954243	1.11394	1.04139	1	0.954243	1.04139	0.90309	0.954243	1.04139	1.07918	0.954243	1.04139	1	0.954243	grey
LOC_Os03g07530.1	1.57978	1.53148	1.77815	1.60206	1.51851	1.66276	2.1038	2.15836	2.15229	2.30535	2.30963	1.97313	2.15534	2.17319	2.18469	1.74036	1.98677	2.09342	blue
LOC_Os03g07530.2	0.69897	0.477121	0.90309	0.477121	0.69897	0.778151	1.4624	1.5563	1.4624	1.41497	1.30103	0.954243	1.34242	1.27875	1.30103	0.778151	1.25527	1.17609	blue
LOC_Os03g07580.1	1.23045	1.23045	1.27875	1.44716	1.39794	1.39794	1.14613	1.23045	1.20412	0.954243	1	1.14613	1.07918	1	1.04139	1.25527	1.20412	1.14613	green
LOC_Os03g07910.1	1.50515	1.47712	1.51851	1.61278	1.64345	1.60206	1.23045	1.30103	1.20412	1.30103	1.43136	1.50515	1.32222	1.38021	1.30103	1.39794	1.54407	1.5682	red
LOC_Os03g08170.1	0.69897	0.778151	0.778151	0.954243	0.69897	0.69897	1	1.04139	1.04139	1	0.90309	1.07918	0.778151	0.90309	0.845098	0.954243	1.25527	1.25527	brown
LOC_Os03g08230.1	1.25527	1.17609	1.43136	1.25527	1.17609	1.30103	1.25527	1.30103	1.27875	1.25527	1.25527	1.20412	1.32222	1.23045	1.23045	1.25527	1.27875	1.34242	grey
LOC_Os03g08310.1	0.477121	0.60206	0.778151	0.778151	0.477121	0.954243	2.37658	2.52504	2.28556	1.85733	1.77085	1.57978	1.70757	2.13033	1.88649	1.41497	1.92428	1.85733	blue
LOC_Os03g08320.1	0.90309	1.04139	1.41497	1.36173	1.04139	1.59106	2.72509	2.74741	2.77305	2.66087	2.45332	2.3075	2.51983	2.65896	2.63144	2.16137	2.35603	2.42975	brown
LOC_Os03g08330.1	1.04139	1.04139	1.20412	1.41497	1.14613	1.34242	2.45788	2.69984	2.32838	1.93952	1.76343	1.74036	1.92428	2.24304	2.07188	1.65321	1.96379	1.79934	blue
LOC_Os03g08900.1	0.30103	0	0.477121	0.30103	0.30103	0.30103	1.38021	1.39794	1.47712	1.07918	0.954243	0.69897	0.954243	0.954243	0.90309	0.60206	0.69897	0.778151	blue
LOC_Os03g09220.2	1.53148	1.51851	1.62325	1.50515	1.61278	1.5563	1.20412	1.23045	1.27875	1.68124	1.51851	1.51851	1.6902	1.74036	1.6902	1.54407	1.49136	1.44716	cyan
LOC_Os03g09220.3	1.04139	0.845098	1.17609	1	0.845098	0.90309	0.778151	0.69897	0.778151	1.20412	0.90309	0.954243	0.954243	1.34242	1.20412	1	0.954243	0.845098	grey
LOC_Os03g09250.1	2.28103	2.26951	2.43457	2.24304	2.21748	2.24304	2.50106	2.53656	2.59106	2.17898	2.27875	2.21484	2.33041	2.3483	2.33846	2.15836	2.26717	2.26951	yellow
LOC_Os03g10340.1	2.0569	2.02531	2.0607	1.94448	1.89209	1.89209	2.0086	2.01284	2.08636	1.86332	1.9345	2.0569	1.79934	1.716	1.81291	1.87506	1.87506	1.82607	black
LOC_Os03g11010.1	1.68124	1.60206	1.81954	1.74819	1.70757	1.72428	1.39794	1.49136	1.38021	1.72428	1.74819	1.81291	1.81954	1.716	1.79239	1.66276	1.73239	1.8451	cyan
LOC_Os03g11440.1	1.89209	1.85733	1.97313	1.86332	1.76343	1.86332	2.34242	2.37107	2.44871	1.92942	1.95424	2.03342	1.75587	1.70757	1.77085	1.79934	1.57978	1.5682	magenta
LOC_Os03g11530.1	1.32222	1.27875	1.4624	1.27875	1.25527	1.32222	1.04139	1.04139	0.90309	1.49136	1.53148	1.53148	1.41497	1.36173	1.38021	1.25527	1.60206	1.64345	lightgreen
LOC_Os03g11550.1	1.11394	1.11394	1.11394	1.04139	1.20412	1.20412	0.778151	0.778151	0.778151	1.41497	1.30103	1.20412	1.30103	1.30103	1.30103	1.30103	1.38021	1.36173	cyan
LOC_Os03g12290.1	1.50515	1.47712	1.4624	1.5563	1.50515	1.54407	1.17609	1.20412	1.14613	1.34242	1.5563	1.07918	1.39794	1.43136	1.49136	1.66276	1.9345	2.22011	grey
LOC_Os03g12370.1	1.38021	1.32222	1.44716	1.32222	1.27875	1.34242	1.47712	1.59106	1.44716	1.23045	1.14613	1.07918	1.27875	1.36173	1.32222	1.30103	1.23045	1.23045	yellow
LOC_Os03g12390.1	1.72428	1.76343	1.75587	1.88081	1.81291	1.83251	1.50515	1.60206	1.53148	1.47712	1.53148	1.59106	1.68124	1.6721	1.64345	1.89209	1.81954	1.77815	turquoise
LOC_Os03g12470.1	1.04139	1	1.14613	1.43136	1.32222	1.44716	1.76343	1.90849	1.73239	1.41497	1.36173	1.34242	1.43136	1.62325	1.53148	1.43136	1.41497	1.32222	blue
LOC_Os03g12500.1	1.17609	0.90309	1.27875	1.27875	1.11394	1.27875	2.32428	2.46982	2.29667	2.2878	2.08636	2.13354	2.26482	2.56229	2.36922	1.81954	2.24055	2.22272	brown
LOC_Os03g12510.1	0	0	0.30103	0	0	0	1.07918	1.04139	1	1.41497	1.27875	1.63347	0.69897	1.27875	0.69897	0.845098	0.60206	0.69897	blue
LOC_Os03g12530.1	1.11394	1.07918	1.07918	1.25527	1.34242	1.32222	1.20412	1.30103	1.14613	0.69897	0.477121	0.778151	0.90309	1.17609	1	0.778151	0.90309	0.778151	green
LOC_Os03g12820.1	1.07918	1.27875	1.78533	1	0.69897	1.30103	1.70757	1.69897	1.5563	2.44091	2.26245	1.81291	2.28556	2.24304	2.35793	1.93952	2.11727	2.14613	brown
LOC_Os03g12820.2	0	0	0	0.90309	0.60206	1.25527	1.20412	1.23045	1.30103	1.20412	0	0.30103	2.32634	2.41162	2.22272	2.01284	2.14922	2.1959	brown
LOC_Os03g13210.1	1.04139	0.778151	1.07918	1.20412	1.11394	1.14613	0.845098	0.69897	0.69897	0.954243	0.954243	1.07918	0.845098	0.954243	1	1.4624	1.04139	1	purple
LOC_Os03g13300.1	0.30103	0.30103	0.477121	1.07918	1	1.17609	2.3784	2.57749	2.44091	1.36173	1.07918	1.25527	1.04139	1.72428	1.23045	0.845098	0.90309	1	yellow
LOC_Os03g13390.2	2.30535	2.31175	2.30535	2.34439	2.27184	2.31597	1.93952	2.04139	1.92428	1.89763	2.01703	2.1271	2.04922	2.1271	2.0607	2.24797	2.24551	2.18469	turquoise
LOC_Os03g13540.1	0.845098	0.845098	1.25527	0.954243	0.69897	1.32222	1.59106	1.4624	1.53148	1.95904	1.98227	1.51851	1.75587	1.72428	1.70757	1.38021	1.92428	2.02119	brown
LOC_Os03g13820.1	1	0.954243	1.07918	1.14613	1.04139	1.11394	1.50515	1.62325	1.49136	1.44716	1.4624	1.20412	1.43136	1.54407	1.4624	1.32222	1.30103	1.39794	blue
LOC_Os03g13950.1	1.97313	1.92428	2.16732	2.07918	1.99564	2.03743	2.41497	2.40824	2.36173	2.57864	2.46982	2.33445	2.42813	2.40483	2.48714	2.34242	2.35603	2.48287	brown
LOC_Os03g14590.1	1.20412	1.25527	1.41497	1.30103	1.23045	1.47712	1.54407	1.47712	1.49136	2.26007	2.17319	1.59106	2.0607	1.94939	2.06819	1.88649	2.20952	2.23805	brown
LOC_Os03g14669.1	2.10721	2.17898	2.02119	2.27875	2.32428	2.3032	1.6721	1.78533	1.79934	1.4624	1.57978	1.75587	1.76343	1.79934	1.73239	2.26717	1.94448	1.81954	turquoise
LOC_Os03g14990.1	1.82607	1.81291	1.9345	2.16435	2.03342	2.10037	2.87157	2.88649	2.99432	2.22272	2.08636	2.20683	2.12385	2.28103	2.19033	2.09342	1.95424	1.97313	yellow
LOC_Os03g15240.1	1.68124	1.65321	1.85126	1.43136	1.47712	1.57978	1.716	1.65321	1.63347	1.76343	1.6721	1.78533	1.38021	1.4624	1.57978	1.50515	1.5682	1.39794	salmon
LOC_Os03g15960.1	2.09342	2.04532	2.19866	1.88649	1.81291	1.90309	1.75587	1.77085	1.716	1.85733	1.97772	1.90849	2.15534	2.13672	2.17609	1.95904	1.80618	1.85733	cyan
LOC_Os03g16020.1	0.69897	0.90309	1.11394	1.04139	0.30103	1.23045	1.69897	1.62325	1.74819	1.6721	1.27875	1.716	1.34242	1.25527	1.39794	0.778151	1.11394	1.07918	blue
LOC_Os03g16050.1	2.40824	2.3962	2.19312	2.6981	2.76193	2.68931	1.75587	1.95424	1.97313	2.03743	2.15229	2.34439	1.90309	2.13988	1.9345	2.01703	2.62531	2.49415	red
LOC_Os03g16150.1	0.90309	0.69897	0.90309	1.32222	1.17609	1.30103	1.49136	1.5563	1.49136	1.36173	1.14613	1.14613	1.32222	1.32222	1.27875	1.17609	1.32222	1.14613	blue
LOC_Os03g16740.1	1.32222	1.27875	1.36173	1.38021	1.32222	1.39794	1.39794	1.36173	1.36173	1.44716	1.49136	1.50515	1.32222	1.34242	1.34242	1.36173	1.4624	1.50515	grey
LOC_Os03g16860.1	2.23553	2.16137	2.41497	2.16435	2.0086	2.19866	2.99607	3.12516	3.10619	2.35603	2.31806	2.31806	2.46835	2.62221	2.51055	1.96379	2.11727	2.18184	magenta
LOC_Os03g17180.1	1.50515	1.50515	1.59106	1.65321	1.61278	1.63347	1.81291	1.91908	1.83885	1.64345	1.57978	1.57978	1.60206	1.62325	1.5682	1.54407	1.51851	1.5682	yellow
LOC_Os03g17310.1	1.64345	1.62325	1.75587	1.81291	1.77815	1.79239	1.75587	1.83251	1.77085	1.72428	1.6902	1.64345	1.77815	1.74036	1.716	1.73239	1.69897	1.74036	grey60
LOC_Os03g17690.1	2.48996	2.4843	2.57634	2.66087	2.62221	2.64836	2.80003	2.82347	2.92169	2.64738	2.60638	2.68215	2.58771	2.61384	2.62737	2.61805	2.54283	2.5832	yellow
LOC_Os03g17700.1	1.4624	1.34242	1.47712	1.6721	1.57978	1.716	2.06446	2.22531	1.86923	1.70757	1.62325	1.63347	1.68124	1.88081	1.69897	1.70757	1.68124	1.73239	blue
LOC_Os03g17790.1	1.44716	1.64345	2.02938	1.53148	0.30103	2.0607	2.03743	1.85126	1.77085	2.67394	2.5977	2.15534	2.59106	2.4843	2.67025	2.30963	2.30103	2.47422	brown
LOC_Os03g17870.1	2.22272	2.16435	2.43297	1.76343	1.61278	1.81954	2.37291	1.92428	1.85733	3.35315	3.23274	2.38739	2.63448	2.52375	2.79449	2.13033	3.2383	3.19061	brown
LOC_Os03g18030.1	0.30103	0.30103	0.845098	0.954243	0.778151	0.778151	2	1.99123	2.08991	2.30535	1.9345	2.02531	2.23553	2.32428	2.37291	2.11394	1.79239	1.79934	brown
LOC_Os03g18070.1	1.38021	1.38021	1.4624	1.74036	1.81291	1.76343	2.07918	2.233	2.17609	1.68124	1.50515	1.41497	1.66276	1.85126	1.78533	1.30103	1.72428	1.59106	yellow
LOC_Os03g18180.1	1.44716	1.44716	1.47712	1.54407	1.51851	1.59106	1.63347	1.5682	1.6721	1.66276	1.5563	1.62325	1.4624	1.44716	1.51851	1.36173	1.51851	1.47712	blue
LOC_Os03g18200.1	1.89763	1.9345	1.74036	2.22531	2.26482	2.233	1.43136	1.54407	1.53148	1.716	1.85126	1.94448	1.65321	1.69897	1.6721	1.57978	2.18184	2.14922	red
LOC_Os03g18220.1	1.4624	1.41497	1.50515	1.79934	1.6902	1.76343	1.51851	1.5563	1.57978	1.20412	1.43136	1.38021	1.25527	1.27875	1.27875	1.60206	1.54407	1.49136	green
LOC_Os03g18600.1	1.92942	1.92942	2.0607	2.15836	2.07918	2.14922	1.60206	1.74819	1.73239	1.36173	1.49136	1.5563	1.69897	1.79239	1.69897	2.26717	1.95424	1.85126	turquoise
LOC_Os03g18810.1	1.716	1.70757	1.74036	1.83885	1.79239	1.81291	1.63347	1.716	1.6902	1.47712	1.60206	1.70757	1.59106	1.49136	1.54407	1.66276	1.76343	1.68124	turquoise
LOC_Os03g18850.1	0.845098	0.69897	1.11394	1.6721	1.44716	1.5563	2.19312	2.24304	2.17898	2.0569	1.75587	2.14613	1.64345	1.85126	1.85126	1.50515	1.36173	1.43136	blue
LOC_Os03g19010.1	1.60206	1.51851	1.77085	1.50515	1.38021	1.54407	1.68124	1.69897	1.66276	1.91381	1.97772	1.73239	1.94939	1.92942	1.96379	1.74036	1.76343	1.88649	brown
LOC_Os03g19020.3	1.43136	1.34242	1.49136	1.53148	1.38021	1.36173	1.74819	1.85733	1.716	1.50515	1.47712	1.38021	1.36173	1.51851	1.32222	1.41497	1.17609	1.32222	yellow
LOC_Os03g19500.1	1.73239	1.68124	1.79934	1.90309	1.83885	1.91381	1.89209	1.87506	1.91908	1.88649	1.83885	1.88081	1.79239	1.76343	1.81954	1.85733	1.76343	1.77815	yellow
LOC_Os03g19590.1	1.38021	1.39794	1.49136	1.61278	1.54407	1.5682	1.36173	1.49136	1.38021	1.38021	1.30103	1.43136	1.41497	1.32222	1.34242	1.61278	1.43136	1.34242	turquoise
LOC_Os03g20090.1	1.27875	1.30103	1.30103	0.954243	0.845098	1.11394	1.43136	1.62325	1.4624	1.20412	1.25527	1	1.38021	1.32222	1.39794	1.20412	1.23045	1.25527	blue
LOC_Os03g20120.1	1.60206	1.49136	1.54407	1.74819	1.79239	1.77815	1.79934	1.73239	1.63347	1.93952	1.44716	1.38021	1.79934	1.94448	1.90849	2.16137	1.51851	1.34242	grey
LOC_Os03g20310.1	1.8451	1.79239	1.87506	1.78533	1.72428	1.716	1.74819	1.74819	1.74819	1.82607	1.88081	1.716	1.77085	1.86923	1.74036	1.79934	1.73239	1.79934	grey
LOC_Os03g20310.3	0.954243	0.954243	1.20412	0.69897	0.477121	0.90309	1.43136	1.49136	1.39794	1.5563	1.27875	1.04139	1.36173	1.34242	1.43136	1.07918	1.11394	1.11394	blue
LOC_Os03g20330.1	1.36173	1.39794	1.20412	0.954243	1.11394	1.20412	1.17609	1.17609	1.04139	1.49136	1.30103	1.17609	1.62325	1.77815	1.63347	1.36173	1.74819	1.77815	brown
LOC_Os03g20370.1	2.12385	2.13672	2.18184	2.19033	2.0607	2.26007	2.79934	2.81954	2.70586	2.37475	2.36736	2.26482	2.32222	2.29667	2.42975	2.30535	2.11059	2.11727	yellow
LOC_Os03g20550.1	1.38021	1.27875	1.25527	1.04139	0.90309	1.14613	1.51851	1.50515	1.53148	1.61278	1.51851	1.47712	1.34242	1.41497	1.4624	1.27875	1.34242	1.38021	tan
LOC_Os03g20790.1	2.82543	2.8488	2.94101	3.09552	3.05115	3.0693	2.65896	2.7679	2.73159	2.57171	2.57749	2.57519	2.78817	2.81358	2.7796	2.96567	2.88195	2.81889	lightcyan
LOC_Os03g21060.1	1.36173	1.27875	1.4624	1.20412	1.07918	1.36173	1.80618	1.79239	1.90309	2.27416	2.27875	1.64345	2.3032	2.3032	2.37475	1.78533	2.08636	2.17319	brown
LOC_Os03g21240.1	1.38021	1.36173	1.49136	1.36173	1.32222	1.34242	1.27875	1.32222	1.30103	1.27875	1.30103	1.36173	1.23045	1.20412	1.23045	1.25527	1.27875	1.25527	black
LOC_Os03g21720.1	1.98227	1.96848	2.18469	2.0086	1.94939	2.02119	2.29003	2.29226	2.32428	2.43775	2.30963	2.29003	2.31597	2.29447	2.29003	2.1959	2.14922	2.20683	blue
LOC_Os03g21990.1	1.61278	1.63347	1.64345	1.76343	1.75587	1.716	1.53148	1.57978	1.5563	1.41497	1.38021	1.51851	1.4624	1.44716	1.41497	1.64345	1.50515	1.43136	turquoise
LOC_Os03g22680.1	1.20412	0.845098	1.73239	0.69897	0.477121	0.778151	1.20412	1.14613	0.30103	1.91381	2.06446	1.6902	1.90849	1.74036	1.8451	1.07918	1.73239	1.96848	pink
LOC_Os03g22800.1	0.90309	0.90309	1.20412	0.90309	0.954243	0.954243	0.69897	0.69897	0.778151	1.27875	1.20412	1	1.25527	1.20412	1.17609	1.07918	1.17609	1.25527	midnightblue
LOC_Os03g22800.3	1.32222	1.27875	1.43136	1	0.954243	1	1.04139	0.778151	0.90309	1.49136	1.5682	1.36173	1.25527	1.25527	1.32222	1.04139	1.17609	1.23045	pink
LOC_Os03g22810.1	2.09691	1.85126	2.0607	1.95424	1.96848	2.08636	2.17898	2.10721	2.18469	2.17026	2.11727	2.21219	2.06446	2.0569	2.15229	2.03743	1.85126	2.04532	blue
LOC_Os03g23010.2	2.38739	2.41664	2.47276	2.40654	2.32222	2.44871	2.32428	2.36173	2.32634	2.13988	2.19866	2.32634	2.43933	2.35984	2.3962	2.51322	2.44248	2.4183	turquoise
LOC_Os03g23010.4	1.20412	1.25527	1	1.17609	1.11394	1.23045	1.25527	1.38021	1.25527	0.90309	1.04139	1.07918	1.17609	1.07918	1.04139	1.17609	1.17609	1.17609	grey
LOC_Os03g24040.1	0.954243	0.778151	1	1.11394	1	1	1.63347	1.65321	1.5563	1.50515	1.53148	1.30103	1.34242	1.43136	1.38021	1.07918	1.11394	1.17609	blue
LOC_Os03g24220.1	1	0.954243	1.11394	1.20412	1.11394	1.14613	1.14613	1.17609	1.25527	1.27875	1.17609	1.17609	1.11394	1.11394	1.04139	1.14613	1.07918	1.07918	blue
LOC_Os03g24380.1	1.95904	1.88649	2.03743	1.77815	1.6721	1.75587	2.04139	1.97313	2.04139	2.35411	2.24797	2.16137	2.07555	2.0607	2.08991	1.87506	1.97313	2.04139	tan
LOC_Os03g24930.1	1.83251	1.72428	1.90849	1.96379	2.01703	2.10721	1.6902	1.88081	1.61278	1.34242	1.43136	1.50515	1.68124	1.92428	1.6721	2.08279	1.86923	1.83251	turquoise
LOC_Os03g24930.2	1.80618	1.81954	1.87506	1.81291	1.77085	1.87506	1.64345	1.86923	1.60206	1.30103	1.49136	1.59106	1.62325	1.62325	1.59106	2.02531	1.72428	1.76343	turquoise
LOC_Os03g26970.1	1.5682	1.54407	1.63347	1.44716	1.36173	1.47712	1.51851	1.53148	1.5682	1.59106	1.59106	1.62325	1.53148	1.4624	1.53148	1.39794	1.50515	1.49136	tan
LOC_Os03g26990.1	1.23045	1.11394	1.30103	1.14613	1.11394	1.14613	1.43136	1.54407	1.53148	1.39794	1.36173	1.27875	1.4624	1.5563	1.50515	1.32222	1.44716	1.39794	blue
LOC_Os03g27120.1	1.92428	1.9345	1.94939	2.03743	1.98677	2.00432	1.47712	1.64345	1.62325	1.4624	1.65321	1.5682	1.60206	1.54407	1.70757	1.77815	1.50515	1.54407	turquoise
LOC_Os03g27770.1	1.07918	1.11394	1.17609	1.17609	1.11394	1.11394	0.845098	1	0.845098	1	1	1.14613	0.845098	0.69897	0.778151	0.90309	1.07918	1.04139	red
LOC_Os03g28940.1	1.68124	1.50515	1.99123	2	1.77815	1.98677	2.83632	2.91275	2.85309	2.45939	2.32634	2.15229	2.36361	2.45332	2.4183	2.17026	2.18469	2.18752	blue
LOC_Os03g29410.1	1	0.90309	1.07918	0.954243	0.845098	0.845098	1.63347	1.78533	1.6902	1.57978	1.39794	1.4624	1.4624	1.70757	1.50515	1.32222	1.49136	1.51851	blue
LOC_Os03g29740.1	1.77085	1.74819	1.63347	1.73239	1.6902	1.49136	1.63347	1.60206	1.66276	1.34242	1.47712	1.70757	1.39794	1.20412	1.30103	1.41497	1.43136	1.36173	black
LOC_Os03g31300.1	1.51851	1.50515	1.54407	1.74036	1.74819	1.74819	1.34242	1.44716	1.43136	1.4624	1.47712	1.60206	1.47712	1.43136	1.43136	1.39794	1.65321	1.64345	red
LOC_Os03g31550.1	1.39794	1.36173	1.49136	1.49136	1.44716	1.53148	1.49136	1.50515	1.53148	1.70757	1.61278	1.61278	1.73239	1.66276	1.6721	1.50515	1.5563	1.63347	brown
LOC_Os03g31750.1	1.64345	1.50515	1.38021	1.23045	1.25527	1.17609	1.04139	1.20412	1.25527	0.778151	0.69897	0.845098	1.11394	1.17609	1	1.14613	1.14613	1	turquoise
LOC_Os03g32230.1	0.30103	0.30103	0.30103	0.954243	0.69897	0.954243	2.20412	2.31387	2.07188	1.77815	1.50515	1.50515	1.66276	2.0569	1.69897	1.38021	1.74819	1.43136	blue
LOC_Os03g32270.1	2.29226	2.31175	2.35603	2.46982	2.40993	2.40824	2.25042	2.35218	2.25768	2.0569	2.02119	2.13033	2.13354	2.18184	2.17898	2.41996	2.22789	2.13988	turquoise
LOC_Os03g32314.1	1.61278	1.59106	1.64345	1.77085	1.6902	1.72428	2.21748	2.29003	2.33041	1.65321	1.59106	1.74819	1.61278	1.70757	1.6902	1.68124	1.716	1.6721	yellow
LOC_Os03g33012.1	1.17609	1.14613	1.17609	1.20412	1.14613	1.17609	0.845098	0.954243	0.845098	0.90309	0.954243	1	0.845098	0.90309	0.90309	0.778151	1.04139	1	turquoise
LOC_Os03g37010.1	0.90309	0.90309	1.20412	1.34242	1.38021	1.34242	1.41497	1.50515	1.38021	1.23045	1.04139	1.04139	1.23045	1.25527	1.17609	1.25527	1.30103	1.27875	grey60
LOC_Os03g37010.2	1.65321	1.59106	1.73239	1.63347	1.53148	1.59106	1.97772	2.03743	1.94448	1.78533	1.79239	1.74036	1.73239	1.82607	1.79934	1.716	1.64345	1.66276	blue
LOC_Os03g37130.1	1.79239	1.81954	1.85126	1.79934	1.78533	1.85126	1.59106	1.66276	1.59106	1.75587	1.78533	1.79239	1.83885	1.77085	1.81291	1.80618	1.74819	1.79934	cyan
LOC_Os03g37840.1	1	1.04139	1	1.07918	1.07918	1.14613	1.17609	1.30103	1	0.954243	0.845098	0.90309	0.90309	1	0.954243	0.90309	0.954243	1.04139	yellow
LOC_Os03g37970.1	2.4183	2.40312	2.40993	2.34635	2.3075	2.32222	2.20952	2.24304	2.26007	2.16137	2.25285	2.37658	2.1271	2.13033	2.11727	2.22011	2.28103	2.23805	black
LOC_Os03g40920.1	1.54407	1.51851	1.54407	1.47712	1.4624	1.50515	1.53148	1.47712	1.5563	1.6721	1.68124	1.716	1.51851	1.49136	1.54407	1.4624	1.59106	1.59106	tan
LOC_Os03g42840.1	1.69897	1.65321	1.72428	1.65321	1.60206	1.62325	1.63347	1.61278	1.63347	1.76343	1.76343	1.70757	1.6902	1.64345	1.716	1.61278	1.5563	1.59106	tan
LOC_Os03g43440.1	1.34242	1.20412	1.32222	1.04139	0.778151	1.04139	1.60206	1.64345	1.57978	1.61278	1.62325	1.41497	1.5563	1.60206	1.65321	1.30103	1.61278	1.5682	blue
LOC_Os03g44150.1	1.62325	1.5563	1.86332	1.38021	1.27875	1.44716	1.57978	1.53148	1.50515	2.11394	2.1038	1.9345	2.01284	1.90849	2.01284	1.59106	1.74036	1.90309	pink
LOC_Os03g44200.1	1.14613	1.11394	1.36173	0.954243	0.90309	1.07918	1.04139	1.07918	1.04139	1.4624	1.50515	1.17609	1.43136	1.34242	1.38021	1.11394	1.25527	1.39794	pink
LOC_Os03g44230.1	1.27875	1.25527	1.30103	1.17609	1.14613	1.14613	0.90309	1	0.954243	1.14613	1.14613	1	1.14613	1.14613	1.17609	1.14613	1.11394	1.07918	cyan
LOC_Os03g44620.2	3.17551	3.15957	3.15655	2.98227	2.93197	2.94596	2.91275	2.97909	2.89982	2.88762	2.99432	2.99739	2.94498	2.97451	2.93902	2.8651	3.05154	3.04805	greenyellow
LOC_Os03g45280.1	2.74036	2.84323	2.65031	2.97681	2.80209	3.17173	3.09377	3.03262	2.88024	2.75891	2.72428	2.61066	2.97451	2.87099	3.03782	2.88762	2.36736	2.38021	yellow
LOC_Os03g45370.1	1.11394	1.20412	1.25527	1.20412	1.07918	1.25527	0.954243	1	0.954243	0.90309	0.90309	0.90309	1.14613	1.07918	1.23045	1.11394	1.14613	1.11394	turquoise
LOC_Os03g45960.1	0.30103	0.477121	0.69897	1.04139	0.60206	0.69897	1.88649	1.79934	1.90309	3.07591	2.79029	2.63246	2.94547	3.05994	3.03981	2.3483	2.74896	2.78817	brown
LOC_Os03g46060.1	1.73239	2.14301	2.1038	1.79934	1.85733	2.23045	2.3927	2.3032	2.15534	2.49693	2.67669	2.37107	2.77379	2.66181	2.86982	2.48572	2.57634	2.68124	brown
LOC_Os03g46610.1	1.30103	1.30103	1.39794	1.41497	1.36173	1.38021	1.34242	1.34242	1.38021	1.20412	1.25527	1.27875	1.25527	1.14613	1.20412	1.36173	1.23045	1.27875	green
LOC_Os03g46770.1	4.0876	4.08336	3.99673	4.12143	4.03858	4.04407	3.76178	3.84979	3.83174	3.76916	3.9764	4.00454	3.95789	3.89603	3.92742	4.11109	4.14894	4.12587	turquoise
LOC_Os03g47280.1	1.07918	0.90309	1.17609	1.32222	1.14613	1.41497	2.69636	2.81491	2.71933	1.99564	1.83885	1.85126	1.68124	2.22789	1.77815	1.36173	1.36173	1.30103	blue
LOC_Os03g47740.2	1.49136	1.36173	1.59106	1.77085	1.74819	1.716	1.50515	1.53148	1.41497	1.5682	1.27875	1.32222	1.51851	1.5563	1.49136	1.57978	1.62325	1.62325	lightcyan
LOC_Os03g47740.3	1.76343	1.80618	1.77085	1.79934	1.81954	1.83251	1.53148	1.5682	1.54407	1.72428	1.81291	1.83251	1.74036	1.66276	1.74036	1.74036	1.72428	1.74819	turquoise
LOC_Os03g47800.1	1.25527	1.25527	1.32222	1.32222	1.30103	1.30103	1.20412	1.23045	1.17609	1.27875	1.34242	1.34242	1.23045	1.27875	1.25527	1.32222	1.27875	1.23045	purple
LOC_Os03g47970.1	1.14613	1.14613	1.20412	1.07918	1.17609	1.14613	1	1	1	1.04139	1.11394	1.14613	1.07918	1	1.07918	1.07918	1.07918	1.14613	turquoise
LOC_Os03g48270.1	1.32222	1.30103	1.4624	1.54407	1.44716	1.50515	1.60206	1.6721	1.716	1.17609	1.11394	1.20412	1.38021	1.4624	1.41497	1.4624	1.30103	1.32222	yellow
LOC_Os03g48770.1	0	0	0	0	0	0	0	0	0	1.04139	0.954243	1.4624	0.778151	0.60206	0.845098	1.5682	0.845098	1.07918	brown
LOC_Os03g48780.1	1.41497	1.51851	1.90309	0.90309	0.90309	0.954243	1.23045	1.14613	0.845098	2	2.3784	1.89763	2.18469	1.99123	2.33646	2.05308	2.35025	2.62118	pink
LOC_Os03g49260.2	0.477121	0.30103	0.69897	0.60206	0.30103	0.477121	1.44716	1.38021	1.77085	1.89763	1.57978	1.6721	1.47712	1.5563	1.44716	0.69897	0.477121	0.477121	blue
LOC_Os03g49990.1	1.8451	1.86923	1.90309	2.08991	2.04139	2.04139	1.54407	1.6721	1.65321	1.50515	1.62325	1.61278	1.79239	1.77085	1.77085	1.96848	1.92428	1.89763	turquoise
LOC_Os03g50290.1	2.18184	2.06819	2.3032	2.35025	2.31175	2.35984	2.35411	2.38382	2.40824	2.47857	2.32634	2.3032	2.33646	2.28556	2.30963	2.23045	2.23805	2.27184	blue
LOC_Os03g50290.2	2.19312	2.23045	2.14613	1.89763	1.86923	1.89209	2.22531	2.13988	2.28556	2.4183	2.45788	2.4216	1.86923	1.98227	2.10037	1.88649	1.82607	1.96848	tan
LOC_Os03g50310.1	2.22531	2.26717	2.15836	2.3962	2.42813	2.36361	1.5682	1.68124	1.76343	1.43136	1.51851	1.5563	1.95904	1.98227	1.92942	2.35984	2.11059	1.95424	turquoise
LOC_Os03g50480.1	1.66276	1.61278	1.6902	1.79239	1.83251	1.80618	1.59106	1.66276	1.73239	1.61278	1.60206	1.54407	1.65321	1.54407	1.61278	1.60206	1.76343	1.75587	turquoise
LOC_Os03g50740.1	1.07918	1.04139	1.17609	1.07918	1.07918	1.07918	1	1.04139	0.954243	1.17609	1.17609	1.04139	1.11394	1.14613	1.07918	1.04139	1.11394	1.07918	pink
LOC_Os03g50980.1	1.17609	1.14613	1.20412	1.14613	1.17609	1.11394	1.04139	1.11394	1.07918	0.90309	1	1.04139	1	0.954243	0.954243	1.04139	1	0.954243	black
LOC_Os03g52170.1	2.55023	2.54654	2.50786	2.49554	2.51851	2.47276	2.46835	2.50786	2.53656	2.27646	2.04532	2.22011	2.43933	2.56703	2.45637	2.48001	2.42975	2.38202	turquoise
LOC_Os03g52450.1	1.32222	1.30103	1.38021	1.53148	1.51851	1.49136	1.14613	1.17609	1.04139	1.27875	1.32222	1.44716	1.27875	1.27875	1.25527	1.34242	1.34242	1.30103	turquoise
LOC_Os03g52840.1	2.80277	2.83442	2.71181	3.06183	3.14953	3.07298	2.45637	2.54407	2.57749	2.37475	2.3927	2.57634	2.46538	2.59329	2.42813	2.68305	2.70415	2.58206	turquoise
LOC_Os03g52860.1	0	0	0.30103	0	0.30103	0.477121	1.25527	1.27875	2.1038	1.98677	1.30103	2.35984	0.845098	1.14613	0.954243	1.11394	0.30103	0.30103	blue
LOC_Os03g53020.1	1.14613	1.23045	1.23045	1.41497	1.25527	1.32222	2.10037	2.25042	1.9345	1.77085	1.72428	1.59106	1.77815	1.92942	1.80618	1.32222	1.66276	1.47712	blue
LOC_Os03g53050.1	1.25527	1.17609	1.20412	1.34242	1.32222	1.39794	1.17609	1.32222	1.07918	1.04139	1.07918	1.14613	1	0.90309	1	1.23045	1.11394	1.11394	green
LOC_Os03g53200.1	1.5682	1.5563	1.6721	1.5682	1.50515	1.60206	1.92428	1.94448	1.90309	2.02938	1.9345	1.85126	1.78533	1.82607	1.83251	1.72428	1.54407	1.5682	blue
LOC_Os03g53650.2	1.17609	1.11394	1.23045	1.20412	1.14613	1.17609	1.07918	1	1.11394	1.34242	1.30103	1.38021	1.11394	1.17609	1.17609	1.07918	1.30103	1.36173	lightgreen
LOC_Os03g54000.1	0.90309	0.90309	1	1.76343	1.72428	1.65321	1.11394	1.14613	1.23045	1.23045	1.17609	1.51851	1.25527	1.32222	1.41497	1.50515	1.6902	1.54407	purple
LOC_Os03g55080.1	1.27875	1.23045	1.25527	1.44716	1.38021	1.47712	1.27875	1.38021	1.34242	1.20412	1.11394	1.07918	1.36173	1.25527	1.38021	1.4624	1.11394	1.14613	turquoise
LOC_Os03g55100.1	1.38021	1.47712	1.70757	1.36173	1.30103	1.39794	1.30103	1.36173	1.30103	1.32222	1.6721	1.4624	1.69897	1.5563	1.60206	1.61278	1.65321	1.70757	pink
LOC_Os03g55240.1	2.19033	2.15229	2.26717	2.14613	2.04532	2.2014	2.53656	2.60314	2.64933	2.64444	2.47422	2.45332	2.48714	2.55871	2.57403	2.42651	2.47129	2.55267	blue
LOC_Os03g55320.1	1.75587	1.79239	1.83251	1.88081	1.74819	1.89763	2.57054	2.68395	2.55023	2.14301	1.95424	1.85733	2.17026	2.30103	2.18469	2	1.85733	1.86923	yellow
LOC_Os03g55420.1	0.477121	0.30103	0.69897	0.845098	0.60206	0.845098	1.30103	1.30103	1.39794	1.78533	1.81954	1.17609	1.5682	1.49136	1.49136	1.04139	1.11394	1.39794	blue
LOC_Os03g55540.1	1.85733	1.8451	1.83885	1.89763	1.86332	1.90309	2.4843	2.60206	2.45179	2.22789	2.19866	2.02531	2.24797	2.34635	2.23045	2.03342	2.17319	2.09691	blue
LOC_Os03g55600.1	1.64345	1.60206	1.69897	1.68124	1.65321	1.65321	1.51851	1.49136	1.49136	1.69897	1.62325	1.60206	1.61278	1.5682	1.59106	1.64345	1.57978	1.57978	turquoise
LOC_Os03g55800.1	1.07918	0.954243	1.14613	1.41497	1.25527	1.30103	2.01284	2.18752	1.98677	1.39794	1.38021	1.60206	1.32222	1.65321	1.4624	1.44716	1.38021	1.43136	yellow
LOC_Os03g55850.1	1.96379	1.89209	2.01703	1.79934	1.72428	1.86923	1.88649	1.86332	1.88081	2.32838	2.24551	2.20683	2.25768	2.22531	2.29885	2.14613	2.12057	2.18184	pink
LOC_Os03g56460.1	1.36173	1.23045	1.39794	1.57978	1.57978	1.61278	1.38021	1.49136	1.41497	1.34242	1.23045	1.27875	1.36173	1.34242	1.30103	1.36173	1.43136	1.47712	lightcyan
LOC_Os03g56950.1	1.4624	1.47712	1.4624	1.4624	1.41497	1.39794	1.25527	1.30103	1.34242	0.90309	1.04139	1.04139	1.34242	1.23045	1.11394	1.6902	1.04139	1.04139	turquoise
LOC_Os03g57240.1	1.41497	1.54407	1.32222	1.73239	1.73239	1.65321	0.845098	1.07918	1.17609	0.69897	0.60206	1	1.14613	1.27875	1.14613	1.62325	1.50515	1.30103	turquoise
LOC_Os03g57340.1	2.05308	1.99123	2.19866	2.04139	1.98227	2.1038	2.52634	2.549	2.52114	2.07188	2.11394	2.04139	2.13988	2.17898	2.16732	1.87506	1.97313	1.97313	yellow
LOC_Os03g57640.1	0.60206	0.778151	1.11394	1.07918	0.845098	1.07918	2.27184	2.33244	2.38917	2.549	2.40312	1.79934	2.36736	2.55145	2.50515	2.11727	2.41996	2.50106	brown
LOC_Os03g57690.1	2.0086	1.94939	2.14613	2.41664	2.39094	2.40312	1.83885	1.96848	1.85733	1.82607	2.02119	2.03743	2.04922	2.07918	2.04922	2.19033	2.25285	2.26007	purple
LOC_Os03g57854.1	1.53148	1.5682	1.66276	1.53148	1.50515	1.53148	1.5563	1.57978	1.57978	1.72428	1.63347	1.60206	1.64345	1.64345	1.6902	1.5563	1.54407	1.5682	pink
LOC_Os03g57890.1	1.54407	1.5682	1.66276	1.54407	1.54407	1.64345	1.72428	1.69897	1.75587	1.88649	1.81954	1.78533	1.64345	1.73239	1.77815	1.57978	1.72428	1.716	blue
LOC_Os03g58160.1	1.36173	1.32222	1.36173	1.36173	1.36173	1.36173	1.14613	1.20412	1.17609	1.27875	1.25527	1.23045	1.30103	1.30103	1.27875	1.27875	1.30103	1.25527	turquoise
LOC_Os03g58980.1	1.70757	1.64345	1.70757	1.6721	1.5563	1.66276	1.96848	2.05308	1.89763	1.47712	1.36173	1.61278	1.32222	1.57978	1.51851	1.81291	1.83251	1.77815	yellow
LOC_Os03g59390.1	1.50515	1.44716	1.64345	1.57978	1.51851	1.60206	1.77085	1.79239	1.68124	1.73239	1.57978	1.64345	1.64345	1.6902	1.66276	1.57978	1.59106	1.64345	blue
LOC_Os03g59550.1	1.11394	1.14613	1	1.07918	1.04139	1.07918	0.778151	0.90309	0.69897	0.60206	0.778151	0.954243	0.778151	0.69897	0.60206	0.69897	0.954243	0.778151	turquoise
LOC_Os03g59640.1	1.07918	1.07918	1.04139	1.6902	1.69897	1.63347	0.954243	1.11394	1.14613	1.04139	1.07918	1.20412	0.954243	0.90309	0.845098	1.17609	1.38021	1.25527	turquoise
LOC_Os03g60080.1	2.45788	2.49693	2.40654	2.47422	2.34635	2.43297	2.69984	2.8055	2.74896	2.74974	2.60423	2.45637	2.80686	2.83632	2.78533	2.71684	2.5092	2.44716	blue
LOC_Os03g60509.2	1.57978	1.51851	1.36173	1.34242	1.34242	1.39794	1.43136	1.36173	1.4624	1.41497	1.32222	1.39794	1.39794	1.36173	1.36173	1.69897	1.5563	1.4624	grey
LOC_Os03g60560.1	1.11394	1.25527	1.38021	1.44716	1.11394	1.70757	1.6721	1.62325	1.80618	2.07918	1.86923	1.53148	2.12385	2.18752	2.19312	1.83885	2.07555	1.94448	brown
LOC_Os03g60580.1	1.90309	2.11394	2.2833	2.03743	1.38021	2.55751	2.51455	2.43775	2.32222	3.09864	2.93601	2.46389	3.12418	3.05805	3.23249	3.05231	2.68124	2.7348	brown
LOC_Os03g60620.1	2.14922	2.21748	2.15229	2.07555	2.0569	2.0607	1.98227	2.01284	2.10037	1.95904	2.01703	2.08991	2.08279	2.06819	2.03743	1.90849	2.11394	2.03743	greenyellow
LOC_Os03g60650.1	1.17609	1.11394	1.20412	1.39794	1.27875	1.32222	1.94448	2.11727	1.92942	1.47712	1.32222	1.32222	1.47712	1.68124	1.54407	1.4624	1.53148	1.54407	blue
LOC_Os03g60710.1	1.39794	1.38021	1.41497	1.61278	1.57978	1.5563	1.30103	1.36173	1.27875	1.23045	1.25527	1.32222	1.30103	1.27875	1.27875	1.54407	1.36173	1.34242	turquoise
LOC_Os03g61060.1	1.23045	1.07918	1.27875	1.25527	1.25527	1.23045	1.36173	1.44716	1.34242	1.27875	1.30103	1.07918	1.23045	1.25527	1.32222	1.36173	1.30103	1.17609	yellow
LOC_Os03g61060.2	1.14613	1.20412	1.27875	1.20412	0.954243	1.23045	1.20412	1.34242	1.11394	1.11394	1.07918	1.14613	1.07918	1.11394	1.07918	1.11394	1.14613	1.23045	grey
LOC_Os03g61130.1	2.17319	2.09691	2.36736	2.25042	2.2014	2.29226	2.23045	2.27184	2.1959	2.53275	2.48572	2.38917	2.5611	2.53403	2.55751	2.43616	2.44404	2.5563	brown
LOC_Os03g61150.2	2.55751	2.45025	2.55509	2.21484	2.15836	2.27184	1.94939	1.88081	1.77815	2.39094	2.43136	2.42488	2.59106	2.45939	2.56229	2.51851	2.38021	2.45939	cyan
LOC_Os03g61200.1	1.38021	1.27875	1.43136	1.34242	1.36173	1.39794	1.11394	1.04139	1	1.20412	1.23045	1.30103	1.20412	1.11394	1.17609	1.30103	1.20412	1.20412	turquoise
LOC_Os03g61730.1	1.41497	1.39794	1.47712	1.32222	1.27875	1.36173	1.25527	1.32222	1.30103	1.32222	1.25527	1.34242	1.27875	1.20412	1.23045	1.32222	1.32222	1.34242	black
LOC_Os03g61990.1	1.54407	1.49136	1.6902	1.23045	1.23045	1.27875	1.41497	1.39794	1.38021	1	0.845098	1	1.11394	1.11394	1.14613	1.25527	1.30103	1.20412	green
LOC_Os03g61990.2	1.50515	1.53148	1.30103	1.34242	1.25527	1.34242	1.34242	1.34242	1.41497	1.57978	1.38021	1.47712	1.20412	1.30103	1.27875	1.57978	1.25527	1.23045	grey
LOC_Os03g61990.4	1.70757	1.68124	1.74819	1.30103	1.30103	1.30103	1.51851	1.57978	1.51851	1.20412	1.34242	1.32222	1.32222	1.25527	1.23045	1.5682	1.27875	1.20412	green
LOC_Os03g62180.1	1.39794	1.44716	1.4624	1.4624	1.50515	1.61278	1.70757	1.88081	1.63347	1.39794	1.49136	1.4624	1.4624	1.53148	1.50515	1.54407	1.47712	1.49136	yellow
LOC_Os03g62340.1	1.11394	1.11394	1.07918	1.34242	1.27875	1.30103	1.61278	1.69897	1.59106	1.30103	1.17609	1.17609	1.20412	1.30103	1.17609	1.25527	1.11394	1.14613	yellow
LOC_Os03g62620.2	1.57978	1.49136	1.36173	1.5563	1.11394	1.39794	1.74036	1.76343	2.02531	1.75587	1.60206	1.27875	1.44716	1.65321	1.716	1.79239	1.38021	1.62325	blue
LOC_Os03g62620.3	1.25527	1.23045	1.49136	1.38021	1.32222	1.47712	1.74036	1.716	1.75587	1.66276	1.47712	1.39794	1.65321	1.59106	1.59106	1.47712	1.43136	1.50515	blue
LOC_Os03g62620.4	0.954243	0.954243	1.43136	0.30103	1.20412	0.954243	1.38021	1.5563	0.60206	1.36173	1.54407	1.6902	1.5563	1.04139	1.30103	0.477121	1.32222	1.04139	grey
LOC_Os03g62700.1	1.34242	1.34242	1.38021	1.43136	1.41497	1.41497	1.27875	1.27875	1.23045	1.27875	1.25527	1.30103	1.25527	1.20412	1.25527	1.4624	1.17609	1.17609	turquoise
LOC_Os03g63750.1	1.69897	1.6902	1.76343	1.6721	1.64345	1.68124	1.50515	1.59106	1.53148	1.51851	1.5563	1.54407	1.53148	1.53148	1.53148	1.59106	1.5563	1.54407	turquoise
LOC_Os03g64110.1	1.41497	1.41497	1.4624	1.54407	1.50515	1.50515	1.30103	1.36173	1.32222	1.30103	1.30103	1.4624	1.32222	1.25527	1.30103	1.41497	1.39794	1.30103	turquoise
LOC_Os04g01470.1	0.30103	0	0	0.30103	0	0.30103	0.30103	0.30103	0.477121	1.73239	1.34242	1.64345	1.41497	1.36173	1.38021	1.39794	1.23045	1.47712	brown
LOC_Os04g01590.1	1.53148	1.39794	1.63347	1.43136	1.36173	1.50515	1.54407	1.49136	1.53148	1.91908	1.99123	1.63347	1.79934	1.70757	1.77815	1.49136	1.63347	1.80618	brown
LOC_Os04g08350.2	2.04532	2.00432	2.10037	2.08279	2.07555	2.07555	2.11727	2.04922	2.26007	2.3784	2.2014	2.29667	1.96848	1.95904	2.04139	2.21484	2.14301	2.17319	grey
LOC_Os04g09900.1	0.30103	0	0.477121	0.30103	0.30103	0.60206	1.60206	1.6721	1.82607	1.89209	1.43136	1.77815	1.90849	2.25527	1.98227	1.30103	1.51851	1.54407	brown
LOC_Os04g09920.1	0.477121	0.30103	0.477121	0.477121	0.477121	0.60206	0.69897	0.60206	0.60206	1.07918	0.69897	0.954243	1.34242	1.6902	1.41497	0.845098	1.30103	1.25527	brown
LOC_Os04g10010.1	0.30103	0.30103	0.477121	1.17609	1.07918	1.23045	2.23045	2.24551	2.2878	1.95904	1.65321	1.89763	1.74036	2.20952	1.83251	1.14613	1.39794	1.34242	blue
LOC_Os04g10060.1	0	0	0	0.30103	0.30103	0.30103	1.41497	1.50515	1.5682	1.54407	1.36173	1.4624	1.25527	1.60206	1.30103	0.69897	0.90309	1.04139	blue
LOC_Os04g10160.1	0.30103	0.30103	0.477121	0.60206	0.60206	0.69897	1.77815	1.6902	1.96379	1.96848	1.79239	1.85733	1.90309	2.20412	1.96379	1.17609	1.5682	1.61278	brown
LOC_Os04g13210.1	0.477121	0.477121	0.477121	0.845098	0.69897	0.90309	1.5563	1.59106	1.6721	1.38021	1.14613	1.27875	1.17609	1.23045	1.27875	1.07918	0.845098	0.845098	blue
LOC_Os04g13220.1	0.954243	1	1.07918	1.11394	1.11394	1.20412	1.20412	1.27875	1.23045	1.39794	1.32222	1.34242	1.43136	1.30103	1.32222	1.27875	1.32222	1.32222	brown
LOC_Os04g20164.1	1.39794	1.36173	1.53148	1.92942	1.85733	1.92428	1.54407	1.65321	1.4624	1.4624	1.4624	1.53148	1.73239	1.51851	1.72428	1.89763	1.83251	1.77085	lightcyan
LOC_Os04g21950.1	1.85126	1.8451	1.87506	1.85126	1.81954	1.89763	2.18184	2.2878	2.17026	1.86923	1.85733	1.86332	1.88649	1.98677	1.94939	1.89209	2.0607	2.09691	yellow
LOC_Os04g23180.1	1.14613	1.11394	1.07918	1.17609	1.17609	1.17609	0.845098	0.954243	0.845098	1	1.04139	1.07918	0.90309	1	1	0.90309	1.07918	1.11394	red
LOC_Os04g23550.1	1	0.477121	1.11394	0.954243	0.845098	1.07918	1.97313	2.24551	1.88649	0.90309	0.60206	0.845098	1.20412	1.44716	1.20412	0.845098	0.954243	0.477121	yellow
LOC_Os04g25060.1	1.50515	1.47712	1.74819	1.70757	1.51851	1.60206	2.16435	2.21748	2.32838	2.4133	2.35603	2.43616	2.22011	2.21219	2.23045	2.00432	2.01703	2.10037	blue
LOC_Os04g27060.1	0	0	0.30103	0	0	0.30103	0.30103	0.30103	0.477121	1.07918	0.60206	0.60206	1.39794	1.65321	1.47712	0.90309	0.90309	1	brown
LOC_Os04g32460.1	1.5682	1.5682	1.69897	1.69897	1.65321	1.65321	1.51851	1.5563	1.5682	1.62325	1.63347	1.59106	1.65321	1.62325	1.61278	1.66276	1.6721	1.66276	purple
LOC_Os04g32480.1	0	0	0.30103	0.30103	0.30103	0.30103	1.83885	1.90849	1.93952	1.5563	1.44716	1.32222	1.41497	1.66276	1.50515	1.07918	1.07918	1.07918	blue
LOC_Os04g32620.1	1.04139	1.07918	1.20412	1.23045	1.14613	1.27875	1.57978	1.65321	1.63347	1.70757	1.72428	1.34242	1.72428	1.72428	1.74036	1.34242	1.53148	1.64345	blue
LOC_Os04g32850.1	0.30103	0.477121	0.477121	0.69897	0.69897	0.60206	0.30103	0.477121	0.477121	0	0	0	0.30103	0.60206	0.30103	1.51851	0.477121	0	turquoise
LOC_Os04g32920.3	1.5682	1.60206	1.81954	2.03342	1.87506	1.96379	2.26007	2.45637	2.43136	2.04139	1.98227	2.04532	1.9345	1.94939	1.94939	2	1.92942	1.94448	yellow
LOC_Os04g32920.4	1	0.90309	1	1.20412	1.11394	1.23045	1.36173	1.51851	1.38021	1.17609	1.14613	1.14613	1.04139	0.954243	1.14613	1.27875	0.90309	1.14613	yellow
LOC_Os04g32950.1	2.12385	2.07188	2.24304	2.04922	2.0086	2.13988	2.51851	2.4609	2.65418	2.44716	2.42975	2.49831	2.25285	2.17319	2.28556	2.00432	2.03342	2.08279	magenta
LOC_Os04g33210.1	1.04139	1	1.14613	1.47712	1.50515	1.4624	0.845098	0.954243	0.90309	1.04139	1.04139	1.17609	1.04139	1	0.90309	1.14613	1.30103	1.27875	purple
LOC_Os04g33240.1	1.99564	1.89209	2.08636	1.63347	1.44716	1.5682	2.48572	2.49136	2.61172	2.73799	2.45484	2.53908	2.49554	2.63347	2.60206	2.33244	2.53908	2.52504	brown
LOC_Os04g34600.1	1.8451	1.80618	1.65321	2.19866	1.78533	2.49415	2.27184	2.25768	2.08279	1.68124	1.5682	1.68124	1.83885	1.77085	1.81954	2.46687	1.5682	1.5682	green
LOC_Os04g34620.1	1.32222	1.34242	1.30103	1.44716	1.34242	1.38021	1.04139	1.17609	1.07918	1.14613	1.20412	1.32222	1.04139	1.04139	1.14613	1.27875	1.39794	1.20412	red
LOC_Os04g35190.1	1.77085	1.77815	1.80618	1.85126	1.85733	1.8451	1.59106	1.66276	1.54407	1.53148	1.61278	1.66276	1.62325	1.63347	1.5682	1.70757	1.68124	1.66276	turquoise
LOC_Os04g35520.1	1	1	0.90309	1.30103	1.23045	1.36173	1.43136	1.43136	1.51851	1.4624	1.34242	1.36173	1.36173	1.32222	1.34242	1.43136	1.36173	1.36173	blue
LOC_Os04g36720.1	2.0607	2.14301	1.95424	2.0086	2.17898	2.09691	1.34242	1.47712	1.32222	0.477121	0.60206	0.778151	1.64345	1.83885	1.63347	1.716	1.54407	1.43136	turquoise
LOC_Os04g36810.1	1.41497	1.27875	1.43136	1.23045	1.27875	1.25527	1.30103	1.30103	1.32222	1.39794	1.41497	1.39794	1.27875	1.27875	1.30103	1.23045	1.25527	1.25527	tan
LOC_Os04g37619.1	1.54407	1.4624	1.54407	1.32222	1.23045	1.38021	1.51851	1.53148	1.5563	1.68124	1.51851	1.49136	1.83251	1.6721	1.73239	1.72428	1.44716	1.4624	brown
LOC_Os04g37710.1	2.22531	2.22011	2.08991	2.10721	2.1271	2.17609	2.13033	2.13988	2.18752	1.89763	1.88081	1.86923	2.03743	2.11394	2.11727	1.90309	2.02119	2.0569	turquoise
LOC_Os04g38410.1	1.99123	2.07918	1.75587	2.18184	2.33846	2.15534	1.78533	1.86332	2.02119	0.90309	0.90309	0.954243	1.70757	1.79239	1.51851	2.8202	1.51851	1.32222	turquoise
LOC_Os04g38480.1	1.69897	1.6902	1.82607	1.8451	1.83885	1.91908	2.36173	2.48144	2.35218	1.88081	1.89763	1.83251	1.77815	2.0086	1.85126	1.74819	1.75587	1.75587	yellow
LOC_Os04g38780.1	1.32222	1.25527	1.27875	1.11394	1.11394	1.07918	0.845098	0.90309	0.845098	1.14613	1.32222	1.23045	0.90309	0.90309	1.04139	0.845098	1.04139	1.07918	greenyellow
LOC_Os04g38870.1	1.75587	1.64345	1.81954	1.34242	1.41497	1.27875	1.6721	1.64345	1.6721	1.74036	1.53148	1.63347	1.65321	1.50515	1.51851	1.59106	1.57978	1.59106	tan
LOC_Os04g38870.3	1.51851	1.41497	1.50515	1.36173	1.36173	1.25527	1.11394	1.11394	1.14613	0.954243	1.04139	1.04139	1.17609	1.04139	1	1.49136	0.90309	0.90309	turquoise
LOC_Os04g38870.4	2.4609	2.35793	2.46687	2.16435	2.1038	2.2014	2.2833	2.2833	2.2878	2.54033	2.44716	2.49969	2.35793	2.34044	2.43136	2.32015	2.2878	2.32838	tan
LOC_Os04g38950.1	1.44716	1.39794	1.50515	1.61278	1.5682	1.64345	2.42813	2.54777	2.52892	1.65321	1.57978	1.85126	1.61278	1.77085	1.69897	1.53148	1.50515	1.53148	yellow
LOC_Os04g39020.1	1.07918	1	1.11394	1.32222	1.25527	1.36173	1.11394	1.11394	1	1.38021	1.23045	1.30103	1.23045	1.14613	1.23045	1.34242	1.36173	1.30103	purple
LOC_Os04g39210.1	1.43136	1.4624	1.47712	1.47712	1.41497	1.49136	1.43136	1.47712	1.41497	1.57978	1.62325	1.54407	1.5682	1.47712	1.5682	1.32222	1.49136	1.5682	pink
LOC_Os04g39900.1	1.34242	1.30103	1.53148	1.44716	1.30103	1.44716	1.51851	1.5682	1.4624	1.76343	1.66276	1.80618	1.5682	1.50515	1.5682	1.6721	1.63347	1.59106	brown
LOC_Os04g39970.1	1.14613	1.11394	1.23045	1.32222	1.34242	1.32222	0.954243	1	0.778151	0.954243	1.04139	1.17609	1.11394	1.04139	1.07918	1.04139	1.14613	1.20412	turquoise
LOC_Os04g40040.1	1.41497	1.36173	1.70757	1.20412	1.14613	1.20412	1.32222	1.30103	1.32222	1.51851	1.44716	1.30103	1.66276	1.61278	1.61278	1.49136	1.57978	1.5563	pink
LOC_Os04g40300.1	1.17609	1.17609	1.17609	1.30103	1.25527	1.27875	0.90309	1	0.954243	1.11394	1.07918	1.14613	1.11394	1	1.11394	1.17609	1.17609	1.23045	purple
LOC_Os04g40520.1	1.4624	1.4624	1.38021	1.49136	1.57978	1.53148	1.20412	1.25527	1.20412	1.44716	1.30103	1.47712	1.4624	1.44716	1.39794	1.6721	1.44716	1.36173	purple
LOC_Os04g40840.1	1.39794	1.41497	1.44716	1.59106	1.53148	1.53148	1.32222	1.41497	1.30103	1.11394	1.14613	1.30103	1.23045	1.17609	1.23045	1.43136	1.41497	1.30103	green
LOC_Os04g41160.1	1.27875	1.34242	1.25527	1.716	1.76343	1.77815	1.32222	1.43136	1.39794	1.32222	1.04139	1.07918	1.44716	1.59106	1.49136	1.39794	1.49136	1.49136	lightcyan
LOC_Os04g41570.1	1.44716	1.41497	1.75587	1.4624	1.34242	1.44716	1.44716	1.39794	1.36173	1.6721	1.74819	1.39794	1.74819	1.4624	1.6721	1.38021	1.27875	1.39794	pink
LOC_Os04g41960.1	1.77815	1.70757	1.95904	1.85733	1.68124	2.09691	2.64542	2.80754	2.71684	2.0086	1.85126	1.716	2.03342	2.00432	2.11394	1.87506	1.74036	1.74036	yellow
LOC_Os04g42000.1	1.30103	1.30103	1.32222	1.32222	1.30103	1.30103	1.32222	1.27875	1.38021	1.34242	1.32222	1.39794	1.27875	1.27875	1.23045	1.39794	1.27875	1.30103	grey
LOC_Os04g42090.1	2.59988	2.60531	2.66464	2.90795	2.87157	2.86034	2.53403	2.66652	2.55751	2.39094	2.4183	2.42651	2.50106	2.48572	2.47129	2.80209	2.66839	2.59879	turquoise
LOC_Os04g42095.1	1.49136	1.54407	1.74036	1.97313	1.96379	1.90309	1.77815	1.74036	1.62325	1.47712	1.6721	1.68124	1.716	1.34242	1.68124	1.93952	1.68124	1.79934	turquoise
LOC_Os04g42140.1	1.57978	1.53148	1.6902	1.60206	1.53148	1.5682	1.77085	1.78533	1.81291	1.5563	1.51851	1.5682	1.54407	1.51851	1.49136	1.5563	1.50515	1.49136	yellow
LOC_Os04g42480.1	1.17609	1.11394	1.20412	1.17609	1.14613	1.17609	1.53148	1.64345	1.41497	1.07918	1.07918	1.04139	1.04139	1.17609	1.11394	1.14613	1	1.04139	yellow
LOC_Os04g42930.1	2.43775	2.45484	2.40993	2.25527	2.22789	2.30103	2.21484	2.22011	2.18184	2.33244	2.45939	2.41996	2.21748	2.17319	2.25042	2.24304	2.34439	2.40654	greenyellow
LOC_Os04g42980.1	0.69897	0.778151	1.07918	1.04139	0.845098	1.04139	1.79239	1.91381	1.91908	1.716	1.54407	1.36173	1.62325	1.69897	1.68124	1.34242	1.39794	1.49136	blue
LOC_Os04g43070.1	1.93952	1.98677	2.04532	2.03342	2.0569	2.08279	1.85733	2.0569	1.70757	1.23045	1.36173	1.39794	1.716	1.88081	1.75587	1.69897	1.91381	1.85733	turquoise
LOC_Os04g43200.1	1.20412	1.4624	1.78533	1.36173	0.778151	1.90309	1.95424	1.79934	1.60206	2.42813	2.5302	1.93952	2.54777	2.39094	2.5977	2.16732	2.26245	2.3927	brown
LOC_Os04g43680.1	1.17609	1.17609	1.23045	1.54407	1.36173	1.59106	2.48855	2.58092	2.4183	2	1.85126	1.81291	2.0086	2.17319	2.0086	1.65321	1.74036	1.79239	blue
LOC_Os04g44820.1	1.27875	1.27875	1.25527	1.47712	1.39794	1.47712	1.04139	1.04139	1.11394	1.30103	1.23045	1.30103	1.27875	1.30103	1.39794	1.4624	1.36173	1.34242	purple
LOC_Os04g44900.1	0.90309	0.778151	0.90309	1.34242	1.20412	1.27875	1.27875	1.44716	1.27875	1.11394	0.954243	1.07918	1.14613	1.17609	1.17609	1.25527	1.04139	1.07918	yellow
LOC_Os04g45290.1	1.07918	0.954243	1.30103	1.07918	0.954243	0.845098	1.47712	1.50515	1.43136	1.90309	1.66276	1.74036	1.90309	2.15229	1.99123	1.70757	1.74819	1.77085	brown
LOC_Os04g45470.1	1.49136	1.51851	1.5563	1.60206	1.57978	1.61278	1.54407	1.57978	1.4624	1.44716	1.39794	1.5563	1.51851	1.49136	1.47712	1.63347	1.49136	1.44716	turquoise
LOC_Os04g45800.1	1.04139	1.04139	1.17609	1.07918	1.07918	1.07918	1.11394	1.11394	1.11394	1.17609	1.14613	1.04139	1.11394	1.07918	1.04139	0.954243	1.04139	1.07918	grey
LOC_Os04g45970.1	1.59106	1.34242	1.70757	1.25527	1.04139	1.20412	1.96379	1.99123	2.09342	2.55267	2.38917	2.32838	2.32015	2.4216	2.37107	1.90309	1.86332	1.89763	brown
LOC_Os04g45970.2	0.90309	0.69897	1.11394	0.90309	0.69897	0.778151	1.34242	1.43136	1.51851	1.86923	1.5682	1.5682	1.76343	1.85126	1.76343	1.39794	1.32222	1.36173	brown
LOC_Os04g46390.1	2.80686	2.77305	2.67761	2.67943	2.67578	2.66652	2.43136	2.50106	2.43933	2.47857	2.58771	2.5611	2.37658	2.41996	2.38021	2.3784	2.78746	2.68931	turquoise
LOC_Os04g46390.2	1.79239	1.8451	1.70757	1.57978	1.6902	1.65321	1.43136	1.51851	1.51851	1.5563	1.51851	1.62325	1.43136	1.49136	1.43136	1.41497	1.68124	1.61278	greenyellow
LOC_Os04g46960.2	2.35025	2.2878	2.34044	2.22272	2.20683	2.36736	2.29003	2.26007	2.22789	2.40312	2.37658	2.2878	2.28556	2.3032	2.39794	2.25285	2.35793	2.4133	pink
LOC_Os04g47220.1	2.20952	2.16137	2.19866	2.35793	2.30103	2.37291	2.36361	2.35218	2.45484	2.58546	2.32015	2.48144	2.61595	2.56348	2.68931	2.72016	2.65896	2.57634	brown
LOC_Os04g48030.1	1.11394	1.17609	1.17609	1.07918	1.04139	1.14613	1.25527	1.34242	1.23045	1.04139	1.14613	1.11394	1.20412	1.14613	1.17609	0.90309	0.954243	0.954243	magenta
LOC_Os04g48390.1	0.477121	0.477121	0.778151	0.477121	0.477121	0.60206	0.90309	0.90309	0.778151	1.47712	1.38021	1	1.4624	1.54407	1.47712	0.778151	1.30103	1.20412	brown
LOC_Os04g48530.1	1.25527	1.23045	1.36173	1.47712	1.44716	1.41497	1.07918	1.11394	1.14613	0.778151	1.14613	1.11394	1.20412	1.17609	1.14613	1.30103	1.25527	1.25527	turquoise
LOC_Os04g48850.1	0.60206	0.60206	0.69897	1.23045	0.954243	1.14613	2.35984	2.59439	2.31597	1.9345	1.60206	1.64345	1.716	2.24797	1.91381	1.38021	1.77815	1.74819	blue
LOC_Os04g48880.1	1.17609	1.17609	1.25527	1.36173	1.51851	1.4624	1.20412	1.44716	1.11394	0.778151	1.04139	0.845098	1.30103	1.34242	1.27875	0.778151	1.25527	1.34242	turquoise
LOC_Os04g49160.1	1.63347	1.50515	1.60206	1.23045	1.17609	1.20412	1.41497	1.34242	1.34242	2.10721	2.22272	1.96848	1.81954	1.94448	1.88081	1.6721	1.98677	2.0569	pink
LOC_Os04g49510.1	1.76343	1.72428	1.78533	1.62325	1.57978	1.62325	1.86923	1.91908	1.80618	1.86923	1.85126	1.81954	1.716	1.72428	1.73239	1.57978	1.61278	1.6721	magenta
LOC_Os04g49510.2	0.477121	0.60206	0.90309	0.845098	0.778151	1.14613	1.36173	1.39794	1.11394	0.778151	0.30103	0.30103	1.17609	1.25527	1.14613	1.23045	1	0.778151	grey60
LOC_Os04g49510.3	0	0	0.69897	1.57978	1.54407	1.5682	1.04139	1.51851	1.30103	0.30103	0	0	1.72428	1.74036	1.5563	1.63347	1.65321	1.6902	grey60
LOC_Os04g49570.2	1.17609	1.17609	1.14613	1.14613	1.14613	1.20412	1.73239	1.79934	1.70757	0.954243	0.90309	1.14613	1.04139	1.11394	0.954243	1.14613	1.14613	1.11394	yellow
LOC_Os04g51150.1	0.954243	1.04139	1.30103	1.39794	1.20412	1.49136	1.90309	1.97772	1.90309	1.85733	1.77815	1.63347	1.77085	1.81291	1.78533	1.86332	1.8451	1.95424	blue
LOC_Os04g51160.1	0	0.30103	0.477121	0.477121	0.30103	0.778151	1.41497	1.43136	1.36173	1.34242	1.23045	1.04139	1.07918	1.43136	1.17609	0.90309	1.68124	1.6721	blue
LOC_Os04g51180.1	1.27875	1.20412	1.36173	1.32222	1.25527	1.30103	1.30103	1.32222	1.32222	1.30103	1.30103	1.27875	1.27875	1.23045	1.25527	1.20412	1.17609	1.23045	magenta
LOC_Os04g51560.1	1.75587	1.70757	1.70757	1.85126	1.77085	1.81954	2.16435	2.38202	2.15229	1.44716	1.43136	1.50515	1.54407	1.68124	1.61278	1.70757	1.68124	1.80618	yellow
LOC_Os04g51610.1	0.954243	1	1.04139	1.11394	1	1.27875	1.11394	1.20412	1.07918	1.07918	1.11394	0.90309	1.25527	1.14613	1.20412	1.17609	1.04139	1.04139	grey
LOC_Os04g51630.1	2.20412	2.19312	2.22531	2.35793	2.32634	2.30535	2.28103	2.29447	2.31597	2.04139	2.07188	2.21219	1.98677	1.95424	2.00432	2.1959	2.13672	2.02531	green
LOC_Os04g52840.1	1.25527	1.23045	1.39794	1.25527	1.20412	1.32222	1.72428	1.77815	1.64345	1.76343	1.69897	1.47712	1.65321	1.78533	1.6902	1.49136	1.716	1.716	blue
LOC_Os04g52900.1	1.74036	1.716	1.85733	2.18184	2.14922	2.1271	1.75587	1.88081	1.81291	1.91908	1.89763	1.96848	1.89209	1.79934	1.79934	1.85733	2.03743	2.02119	red
LOC_Os04g52960.1	1.86332	1.8451	1.90849	1.82607	1.76343	1.79934	1.75587	1.8451	1.77815	1.54407	1.68124	1.77815	1.5563	1.51851	1.5682	1.75587	1.64345	1.61278	black
LOC_Os04g53190.1	1.14613	1.04139	1.43136	1.32222	1.14613	1.36173	1.89209	1.92942	1.91908	1.85733	1.41497	1.27875	1.90849	1.87506	1.89209	1.6721	1.61278	1.64345	blue
LOC_Os04g53190.2	1.5563	1.63347	1.6902	1.25527	1.20412	1.27875	1.99564	1.9345	1.88649	2.1271	1.95904	1.91381	1.85126	1.87506	1.97313	1.77085	1.63347	1.59106	blue
LOC_Os04g53410.1	1.14613	1	1.07918	1.11394	1.11394	1.11394	0.954243	0.90309	0.954243	0.954243	0.954243	1.07918	0.954243	0.954243	1	1.20412	1.14613	1.04139	turquoise
LOC_Os04g54200.1	0.90309	0.90309	1.14613	1.25527	1.11394	1.32222	2.45332	2.53656	2.55751	1.90309	1.66276	1.85126	1.5563	1.83885	1.62325	1.30103	1.14613	1.27875	blue
LOC_Os04g54200.2	0.60206	0.30103	0.477121	0.954243	0.778151	0.90309	1.59106	1.4624	1.41497	1.14613	1.23045	1.25527	0.30103	1.38021	0.90309	0.30103	0.69897	0.69897	blue
LOC_Os04g55080.1	1.47712	1.44716	1.5563	1.5682	1.5563	1.60206	1.59106	1.60206	1.54407	1.54407	1.53148	1.5563	1.43136	1.44716	1.50515	1.44716	1.44716	1.4624	green
LOC_Os04g55240.1	1.14613	1.27875	1.36173	1.04139	0.954243	1	1.32222	1.23045	1.30103	1.41497	1.4624	1.25527	1.50515	1.30103	1.51851	1.30103	1.04139	1.30103	darkgrey
LOC_Os04g55650.1	2.22011	2.14301	2.5966	2.24304	2.13354	2.32015	2.65706	2.54407	2.5302	3.34947	3.39672	2.84572	3.27021	3.33606	3.3032	2.83123	3.33546	3.49941	brown
LOC_Os04g55920.2	1.69897	1.64345	1.74819	1.74819	1.69897	1.78533	2.23553	2.233	2.29003	1.77085	1.85733	1.83251	1.66276	1.74819	1.73239	1.80618	1.6721	1.70757	yellow
LOC_Os04g56110.1	1.5682	1.4624	1.51851	1.49136	1.43136	1.51851	1.79934	1.74819	1.83885	1.5563	1.61278	1.4624	1.53148	1.65321	1.50515	1.44716	1.6721	1.62325	yellow
LOC_Os04g56110.3	1.64345	1.72428	1.63347	1.79239	1.70757	1.73239	1.99123	2.13354	1.97772	1.83885	1.86923	1.81954	1.91908	1.85733	2.03342	1.99123	1.83885	1.85126	blue
LOC_Os04g56160.1	2.233	2.09691	2.68034	2.8488	2.81889	2.82607	2.73719	2.81624	2.83696	2.59988	2.06446	2.13033	2.617	2.62428	2.56348	2.72754	2.77525	2.78888	grey60
LOC_Os04g56160.2	2.44716	2.47567	2.29003	0.69897	0.477121	0.477121	0	0.30103	0.30103	2.02938	2.48996	2.53908	0.30103	0.30103	1.63347	0.30103	0	0.30103	lightyellow
LOC_Os04g56160.3	2.13672	2.19312	1.80618	1	0.30103	0	0.90309	0.60206	0.90309	1.51851	2.20952	2.26482	0.30103	0.30103	0.845098	0.69897	0.30103	0.477121	lightyellow
LOC_Os04g56400.1	2.38739	2.41162	2.17026	2.7007	2.78533	2.69636	2.13672	2.21748	2.3032	1.86923	1.90309	2.08991	1.97772	2.13672	1.86332	2.41664	2.39094	2.21748	turquoise
LOC_Os04g56430.1	2.31597	0.778151	2.80277	1.11394	0.477121	0.60206	2.07188	2.02119	2.06819	3.91756	3.86782	3.29403	4.03395	4.11049	4.04813	2.78533	3.49262	3.23452	brown
LOC_Os04g56930.2	0	0	0	0	0	0	0	0	0	1.23045	0.845098	0.845098	1.39794	1.75587	1.47712	0.954243	0.778151	0.60206	brown
LOC_Os04g57320.1	1.5682	1.50515	1.6721	1.44716	1.41497	1.43136	1.60206	1.63347	1.66276	1.44716	1.49136	1.47712	1.51851	1.44716	1.51851	1.47712	1.41497	1.43136	magenta
LOC_Os04g57400.1	2.13033	2.11394	1.97313	2.15229	2.11059	2.09342	1.70757	1.79239	1.73239	1.69897	1.69897	1.85733	1.79934	1.80618	1.77815	1.99123	2.09342	2.02938	turquoise
LOC_Os04g57500.1	2.4014	2.39445	2.32838	2.34044	2.32634	2.30103	2.10037	2.12057	2.11059	2.09342	2.23805	2.31597	2.13672	2.0569	2.07918	2.13354	2.35411	2.27646	turquoise
LOC_Os04g57550.1	1.39794	1.27875	1.63347	1.38021	1.25527	1.49136	2.33041	2.36736	2.40993	2.16137	2.07918	1.74036	1.96848	2.04532	1.96379	1.51851	1.90309	1.93952	blue
LOC_Os04g57560.1	1.30103	1.23045	1.36173	1.34242	1.34242	1.34242	1.32222	1.32222	1.39794	1.41497	1.49136	1.36173	1.34242	1.30103	1.32222	1.25527	1.23045	1.38021	grey
LOC_Os04g57930.1	1.69897	1.68124	1.63347	1.77085	1.77815	1.716	1.36173	1.43136	1.4624	1.43136	1.53148	1.66276	1.51851	1.39794	1.47712	1.43136	1.65321	1.51851	red
LOC_Os04g58110.1	1.69897	1.68124	1.85126	1.79239	1.6902	1.76343	2.19033	2.26482	2.16435	1.9345	1.77815	1.79239	1.80618	1.85733	1.83251	1.81291	1.75587	1.78533	yellow
LOC_Os04g58710.1	2.82217	2.77232	3.06633	3.03383	3.00945	3.08849	2.48996	2.67578	2.63246	2.48714	2.75128	2.32015	2.53782	2.53275	2.47712	2.70501	2.88423	2.8848	turquoise
LOC_Os04g58750.1	1.07918	1.04139	1.17609	1.36173	1.27875	1.32222	1.27875	1.25527	1.17609	0.954243	0.954243	1	0.90309	1.20412	1.07918	1.23045	1	1	green
LOC_Os04g58750.3	1.11394	1.11394	1.23045	1.23045	1.20412	1.14613	0.954243	1.20412	1.23045	1.11394	1.20412	1.17609	1.11394	0.90309	1.04139	1.11394	1.20412	1.14613	grey
LOC_Os04g59130.1	1.5682	1.49136	1.5682	1.59106	1.5563	1.57978	1.43136	1.49136	1.51851	1.41497	1.27875	1.41497	1.34242	1.38021	1.34242	1.716	1.34242	1.36173	turquoise
LOC_Os04g59150.1	2.35984	2.26007	2.57287	2.46982	2.2878	2.32838	2.46835	2.47276	2.5966	2.79588	2.47712	2.84634	2.63144	2.69636	2.72754	2.8014	2.71349	2.7185	brown
LOC_Os04g59190.1	2.43616	2.28556	2.69285	2.07918	1.76343	1.89209	2.23805	2.26245	2.46835	3.18412	2.95036	3.15655	3.00817	2.95182	2.97864	2.84942	2.82607	2.93852	brown
LOC_Os04g59200.1	3.3216	3.30578	3.24674	2.8055	2.67761	2.74741	2.76492	2.84448	2.91434	2.57519	2.55388	2.67302	2.75128	2.89042	2.71181	3.01745	3.04376	2.9952	darkred
LOC_Os04g59210.1	1.47712	1.49136	1.59106	1.27875	1.23045	1.32222	1.07918	1.17609	1.17609	0.954243	0.90309	1.07918	1.14613	1.36173	1.14613	1.43136	1.47712	1.36173	turquoise
LOC_Os04g59450.1	1.5563	1.5682	1.74036	1.68124	1.64345	1.69897	1.54407	1.62325	1.60206	1.64345	1.72428	1.60206	1.62325	1.62325	1.66276	1.62325	1.716	1.70757	grey
LOC_Os04g59450.2	0.30103	0.477121	0.477121	0.30103	0.477121	0	0.30103	0	0.30103	0	0.30103	0.30103	0.477121	0.30103	0.30103	0.30103	0.30103	0.477121	grey
LOC_Os04g59570.1	1.98677	1.92428	1.89209	1.87506	1.79239	1.82607	1.5682	1.62325	1.61278	1.5682	1.70757	1.73239	1.77085	1.75587	1.74036	1.86332	1.88081	1.88649	turquoise
LOC_Os04g59570.2	0.477121	0.30103	1	0.954243	0.90309	0	1	1.25527	1.20412	0.477121	0	0.778151	0.778151	0	0	0.69897	0	0.69897	yellow
LOC_Os05g01040.3	1	1	1.04139	1.07918	1.04139	1.07918	1.30103	1.36173	1.30103	1.20412	1.23045	1.23045	1.04139	1.14613	1.07918	1	0.954243	1	blue
LOC_Os05g01270.1	2.2014	2.23805	2.07188	2.53148	2.56585	2.52375	2.07918	2.17898	2.23045	2.09691	2.13988	2.26482	2.0569	2.0086	2.03342	2.33445	2.45788	2.27184	turquoise
LOC_Os05g01710.1	1.716	1.5563	1.6902	1.5682	1.53148	1.47712	1.54407	1.50515	1.63347	1.73239	1.6721	1.68124	1.60206	1.62325	1.51851	1.51851	1.5682	1.61278	tan
LOC_Os05g01710.2	1.68124	1.68124	1.65321	1.44716	1.44716	1.51851	1.36173	1.30103	1.30103	1.43136	1.51851	1.44716	1.36173	1.38021	1.50515	1.36173	1.43136	1.43136	greenyellow
LOC_Os05g01710.3	1.88649	1.87506	1.85733	1.70757	1.72428	1.75587	1.5563	1.50515	1.50515	1.62325	1.73239	1.8451	1.62325	1.65321	1.716	1.5682	1.75587	1.66276	greenyellow
LOC_Os05g02020.1	2.03743	1.91381	2.0607	1.79239	1.77085	1.75587	1.93952	2.0086	1.99564	1.86332	1.74036	1.74819	1.6902	1.716	1.65321	1.89763	1.90849	1.90309	green
LOC_Os05g02020.2	1.30103	1.54407	0.477121	0.69897	0	0.477121	1.50515	1.4624	1.39794	1.38021	1.30103	1.53148	0.778151	0.954243	1.17609	0.60206	0.69897	0.69897	magenta
LOC_Os05g02130.1	1.6902	1.68124	1.73239	1.79934	1.73239	1.77815	1.79239	1.82607	1.81291	1.87506	1.80618	1.81291	1.88649	1.87506	1.88081	1.90849	1.86332	1.87506	brown
LOC_Os05g02530.1	1.47712	1.49136	1.54407	1.51851	1.4624	1.54407	1.43136	1.4624	1.36173	1.32222	1.53148	1.49136	1.34242	1.30103	1.41497	1.50515	1.47712	1.51851	red
LOC_Os05g02750.1	1	0.845098	1.41497	1.50515	1.36173	1.4624	1.20412	1.38021	1.78533	1.4624	1.59106	1.34242	0.954243	1.11394	1.11394	1.6721	1.57978	1.41497	grey
LOC_Os05g03140.1	1.47712	1.53148	1.5563	1.66276	1.57978	1.69897	1.77815	1.77085	1.86332	2.13988	1.79239	1.93952	2.12057	2.0086	2.11059	2.14301	1.74036	1.73239	brown
LOC_Os05g03430.1	0.954243	0.90309	1.11394	1.41497	1.32222	1.30103	1.14613	1.23045	1.14613	1.07918	0.69897	0.845098	1.14613	1.20412	1.11394	1.17609	1.14613	1	grey60
LOC_Os05g03430.2	1	1.11394	1.14613	1.17609	1.27875	1.25527	1	1.20412	1.11394	1.11394	1.07918	1.07918	1.17609	1	1.04139	1.17609	1.07918	1.20412	grey
LOC_Os05g03460.1	1.17609	1.17609	1.17609	1.14613	1.11394	1	1.17609	1.25527	1.32222	1.11394	1.27875	1.07918	1.25527	1.25527	1.23045	1.36173	0.778151	0.954243	grey
LOC_Os05g03780.1	1.47712	1.38021	1.61278	1.38021	1.39794	1.4624	1.36173	1.36173	1.38021	1.51851	1.57978	1.5563	1.47712	1.44716	1.4624	1.41497	1.54407	1.54407	pink
LOC_Os05g03860.1	2.38382	2.33041	2.50786	2.11394	2.07555	2.13354	2.43933	2.46687	2.46687	2.59329	2.50786	2.37658	2.53148	2.58546	2.55991	2.17898	2.29885	2.37107	darkgrey
LOC_Os05g03865.1	2.67669	2.73799	2.76864	2.46982	2.38021	2.49554	2.63949	2.80209	2.74115	2.81358	2.81757	2.6637	2.91855	2.97864	2.92531	2.63144	2.72181	2.79099	brown
LOC_Os05g04170.2	1.07918	0.845098	0.90309	1.04139	0.954243	1.07918	1.04139	1.11394	1	0.477121	0.69897	0.778151	0.778151	0.845098	0.477121	1.04139	0.778151	0.69897	green
LOC_Os05g04380.1	0.30103	0	0.477121	0.477121	0.477121	0.477121	1.17609	1.20412	1.38021	1.62325	1.5682	1.34242	1.32222	1.5563	1.41497	1.04139	1.11394	1.36173	brown
LOC_Os05g04490.1	0.30103	0	0.30103	0.845098	0.477121	0.477121	1.36173	1.53148	1.23045	0.90309	0.778151	0.778151	1.27875	1.32222	1.38021	1.07918	1.14613	1.25527	blue
LOC_Os05g04510.1	2.24055	2.22272	2.32428	2.6902	2.55871	2.62737	3.05881	3.10958	3.14613	2.30535	2.22531	2.34635	2.50379	2.58206	2.57054	2.549	2.50651	2.5302	yellow
LOC_Os05g04510.2	2.37658	2.41497	2.35603	1.74819	1.77085	1.85126	2.89542	2.97955	3.01745	2.25042	2.4014	2.52244	1.80618	1.89763	2.02119	1.88649	1.96379	1.80618	magenta
LOC_Os05g04520.1	1.95424	1.89209	2.00432	1.94448	1.92942	1.94448	2.15534	2.233	2.14301	2.04532	2	2.04532	1.87506	1.97772	1.91908	1.88649	1.87506	1.88081	magenta
LOC_Os05g04550.1	1.50515	1.32222	1.63347	1.25527	1.23045	1.34242	1.17609	1.23045	1.11394	1.30103	1.34242	1.44716	1.14613	1.17609	1.23045	1.14613	1.43136	1.50515	greenyellow
LOC_Os05g04610.1	1.25527	1.36173	1.23045	1.27875	1.36173	1.34242	0.69897	0.845098	0.69897	0.69897	0.778151	0.90309	0.90309	1.07918	1	0.90309	1.07918	1	turquoise
LOC_Os05g04630.1	2.5302	2.47567	2.68753	2.39445	2.36173	2.41162	2.40654	2.44248	2.29003	2.7348	2.71767	2.60746	2.65418	2.58771	2.64147	2.57634	2.60853	2.72099	pink
LOC_Os05g04630.2	1.99123	1.99564	2.07555	1.95424	1.79239	1.89209	1.85126	1.92942	1.76343	2.17609	2.23553	2.01284	2.11059	2.08991	2.15229	2.08636	2.04922	2.07188	pink
LOC_Os05g04630.5	0.30103	0.30103	0	0.30103	0.477121	0.30103	0.477121	0.477121	0.477121	0.778151	0.69897	0.69897	0.60206	0.477121	0.778151	0.69897	0.477121	1	brown
LOC_Os05g04630.6	0.60206	0.477121	0.60206	0.477121	0.30103	0.477121	0.477121	0.477121	0.30103	0.90309	0.778151	0.477121	0.845098	0.778151	0.778151	0.69897	0.60206	0.69897	pink
LOC_Os05g04640.1	1.20412	1.07918	1.17609	1.11394	1.07918	1.14613	1.17609	1.25527	1.20412	1.04139	1	1.11394	1.11394	1.25527	1.04139	1.32222	1.20412	1.23045	grey
LOC_Os05g04700.1	3.69958	3.66143	3.79078	3.47261	3.35334	3.64048	3.85824	3.83353	3.81644	4.03663	3.93712	3.78618	3.87622	3.85156	3.94527	3.75105	3.63448	3.70372	blue
LOC_Os05g05590.1	1.4624	1.41497	1.49136	1.34242	1.32222	1.34242	1.27875	1.27875	1.20412	1.25527	1.25527	1.34242	1.32222	1.34242	1.25527	1.25527	1.36173	1.34242	turquoise
LOC_Os05g05680.1	1.8451	1.79239	1.92942	2.29003	2.21219	2.33445	2.49136	2.49693	2.47712	2.23805	2.16732	2.43775	2.21219	2.34439	2.24055	2.22272	2.31597	2.2878	yellow
LOC_Os05g05800.1	1.57978	1.65321	1.60206	1.76343	1.6902	1.716	1.61278	1.62325	1.63347	1.50515	1.47712	1.41497	1.63347	1.50515	1.59106	1.5563	1.4624	1.43136	green
LOC_Os05g06270.1	1.53148	1.5682	1.62325	1.716	1.6902	1.69897	1.51851	1.51851	1.53148	1.6721	1.63347	1.59106	1.61278	1.59106	1.57978	1.5563	1.5682	1.57978	red
LOC_Os05g06310.1	2.43933	2.42488	2.41497	2.46538	2.3927	2.41996	2.3962	2.38917	2.45484	2.26007	2.31175	2.45179	2.17898	2.15229	2.23045	2.33041	2.32222	2.25042	green
LOC_Os05g06440.1	1.57978	1.50515	1.64345	1.6902	1.63347	1.83251	2.11394	2.0569	2.26717	2.08279	2.06446	2.11727	1.79239	1.76343	1.83885	1.54407	1.6721	1.6902	blue
LOC_Os05g07130.1	1.17609	1.14613	1.34242	1.72428	1.5563	1.57978	1.11394	1.07918	1.14613	0.90309	1.25527	1.17609	0.845098	0.90309	1	1.27875	1.30103	1.20412	turquoise
LOC_Os05g07130.2	1.6902	1.74819	1.79239	2.11727	2.14613	2.10721	1.61278	1.79934	1.69897	1.5682	1.53148	1.78533	1.51851	1.5563	1.41497	1.81954	1.79239	1.69897	turquoise
LOC_Os05g07670.1	1.50515	1.44716	1.61278	1.47712	1.44716	1.50515	1.74036	1.75587	1.78533	1.5563	1.5563	1.62325	1.41497	1.4624	1.49136	1.36173	1.4624	1.44716	magenta
LOC_Os05g08554.1	1.49136	1.30103	1.32222	1.54407	1.47712	1.51851	1.25527	1.14613	1.23045	1.04139	0.954243	1.14613	1.23045	1.17609	1.25527	1.54407	1.25527	1.07918	turquoise
LOC_Os05g08960.1	1.99123	1.9345	2.01284	2.0086	1.99564	2.00432	1.94939	1.90849	1.98677	1.97772	1.9345	2.00432	1.86923	1.82607	1.88649	1.89209	1.8451	1.85126	green
LOC_Os05g09020.1	2.07918	2.07188	2.03743	2.00432	1.95424	2.0086	2.46687	2.4624	2.40824	2.29003	2.07555	2.31597	2.25527	2.29885	2.17319	2.17609	1.96379	1.94939	blue
LOC_Os05g09020.2	1.11394	1.04139	1.07918	1.04139	0.845098	1.07918	1.53148	1.44716	1.44716	1.32222	1.07918	1.41497	1.36173	1	1.39794	1.07918	0.778151	0.90309	magenta
LOC_Os05g09440.1	0.60206	0.60206	0.845098	1.50515	1.23045	1.41497	2.61805	2.83885	2.75967	1.81954	1.4624	1.94448	1.47712	1.97772	1.76343	1.30103	1.39794	1.36173	yellow
LOC_Os05g09500.1	1.27875	1.11394	1.27875	0.90309	0.845098	0.90309	1.57978	1.57978	1.6721	1.83251	1.65321	1.59106	1.65321	1.82607	1.68124	1.54407	1.27875	1.34242	brown
LOC_Os05g09550.1	1.50515	1.50515	1.57978	1.50515	1.38021	1.59106	1.66276	1.5682	1.79239	1.57978	1.66276	1.6721	1.53148	1.51851	1.5563	1.36173	1.4624	1.44716	magenta
LOC_Os05g10650.1	0.60206	0.69897	0.60206	0.954243	0.778151	0.90309	1.49136	1.66276	1.27875	0.954243	0.69897	1.04139	1	1.20412	0.90309	0.90309	1.07918	1.17609	blue
LOC_Os05g10670.1	1.91381	1.97772	1.90309	1.90309	1.81291	1.89209	1.36173	1.47712	1.53148	1.30103	1.25527	1.38021	1.6902	1.69897	1.64345	1.79934	1.8451	1.73239	turquoise
LOC_Os05g10730.1	1.17609	1.20412	1.36173	1.51851	1.4624	1.54407	1.62325	1.61278	1.72428	1.80618	1.70757	1.4624	1.89763	1.80618	1.81291	1.73239	1.62325	1.77815	brown
LOC_Os05g12040.1	0	0	0.30103	0.30103	0	0.30103	1.50515	1.51851	1.5682	1.11394	0.778151	1.04139	1.17609	1.17609	1.20412	1.69897	1.11394	1.11394	blue
LOC_Os05g12090.1	0.30103	0.30103	0.30103	1.04139	0.778151	0.845098	2.04922	2.17026	1.91908	1.6721	1.11394	1.34242	1.39794	1.6721	1.65321	1.34242	0.69897	1.23045	blue
LOC_Os05g12260.1	1.88649	1.88649	1.90309	1.75587	1.716	1.73239	1.83885	1.89209	1.83251	1.74036	1.6721	1.73239	1.66276	1.66276	1.68124	1.77815	1.68124	1.62325	green
LOC_Os05g12680.1	1.20412	1.17609	1.32222	1.53148	1.36173	1.44716	1.61278	1.716	1.62325	1.41497	1.38021	1.36173	1.36173	1.27875	1.30103	1.50515	1.27875	1.32222	yellow
LOC_Os05g13940.1	1.14613	1.14613	1	1.50515	1.32222	1.85126	1.43136	1.44716	1.50515	1.34242	1.07918	1.07918	1.43136	1.30103	1.50515	1.76343	1.41497	1.47712	grey60
LOC_Os05g15530.1	0.954243	0.90309	0.90309	1	0.90309	1.07918	1.32222	1.36173	1.41497	1.47712	1.38021	1.25527	1.36173	1.27875	1.43136	1.30103	1.07918	1.27875	blue
LOC_Os05g15770.1	2.63849	2.62014	2.92788	2.65992	2.47712	2.60746	2.82413	2.83378	2.55751	3.35736	3.36511	3.21696	3.43521	3.29226	3.45773	3.57019	3.44122	3.51388	brown
LOC_Os05g15880.1	0.60206	0.30103	1.04139	0	0	0	0.30103	0	0	1.70757	1.83251	1.04139	1.41497	1.07918	1.41497	0.477121	1.38021	1.49136	pink
LOC_Os05g16660.1	1.65321	1.64345	1.6902	1.62325	1.54407	1.62325	1.5563	1.61278	1.63347	1.32222	1.43136	1.53148	1.47712	1.41497	1.4624	1.62325	1.53148	1.54407	green
LOC_Os05g16824.1	0.69897	0.477121	0.69897	0.90309	0.69897	0.845098	1.8451	1.85126	1.85126	1.34242	1.27875	1.23045	1	1.41497	1.07918	0.90309	0.60206	0.778151	blue
LOC_Os05g17604.1	1.32222	1.11394	1.39794	0.60206	0.60206	0.69897	0.778151	1.14613	0.90309	1.30103	1.38021	1.25527	1.17609	1.23045	1.11394	0.845098	1.23045	1.27875	pink
LOC_Os05g23470.3	1.38021	1.39794	1.43136	1.54407	1.5563	1.54407	1.47712	1.5563	1.4624	1.50515	1.50515	1.44716	1.4624	1.50515	1.51851	1.34242	1.43136	1.44716	grey
LOC_Os05g23600.1	1.51851	1.50515	1.6721	1.54407	1.49136	1.54407	1.69897	1.69897	1.73239	1.44716	1.49136	1.60206	1.36173	1.34242	1.36173	1.4624	1.41497	1.36173	magenta
LOC_Os05g23740.1	2.05308	2.05308	2.14922	2.22531	2.23553	2.18752	1.97313	2.07918	2.06446	1.96379	1.94939	2.1038	2.01284	1.99564	1.96379	1.99564	2.13354	2.07918	turquoise
LOC_Os05g24010.1	0.778151	0.69897	1.04139	1.07918	1.04139	1.07918	1.39794	1.44716	1.32222	1.4624	1.20412	1.07918	1.32222	1.41497	1.30103	1.14613	1.32222	1.39794	blue
LOC_Os05g25640.1	1.60206	1.72428	1.89209	2.01284	1.79934	1.98227	2.80821	2.94743	2.87737	2.38739	2.28103	2.20412	2.4216	2.56585	2.53656	2.25768	2.24304	2.35984	blue
LOC_Os05g25770.1	1.20412	0.954243	1.32222	1.30103	1.5682	1.94448	1.79239	1.76343	1.74036	1.49136	1.07918	1.53148	1.30103	1.51851	1.41497	1.39794	1.43136	1.38021	yellow
LOC_Os05g26890.1	1.34242	1.27875	1.38021	1.20412	1.14613	1.14613	1.27875	1.30103	1.41497	1.30103	1.34242	1.36173	1.17609	1.17609	1.17609	1.07918	1.11394	1.14613	salmon
LOC_Os05g26926.1	1.60206	1.5682	1.69897	1.47712	1.39794	1.5563	1.53148	1.53148	1.66276	1.49136	1.5682	1.66276	1.47712	1.38021	1.41497	1.36173	1.49136	1.34242	salmon
LOC_Os05g26954.1	1.44716	1.32222	1.47712	1.5563	1.43136	1.54407	1.50515	1.47712	1.4624	1.39794	1.41497	1.53148	1.53148	1.41497	1.4624	1.49136	1.50515	1.44716	grey
LOC_Os05g27730.1	2.3784	2.39094	2.38561	2.55509	2.44404	2.52634	2.549	2.70243	2.54283	2.41162	2.36549	2.34044	2.48996	2.57403	2.47857	2.5302	2.46835	2.47422	yellow
LOC_Os05g27930.4	1.59106	1.5563	1.53148	1.30103	1.34242	1.39794	1.44716	1.43136	1.41497	1.32222	1.27875	1.27875	1.36173	1.32222	1.36173	1.38021	1.23045	1.30103	darkred
LOC_Os05g28200.1	1.53148	1.54407	1.43136	1.74819	1.79934	1.74036	1.30103	1.43136	1.47712	1.36173	1.51851	1.5563	1.27875	1.27875	1.20412	1.25527	1.716	1.60206	red
LOC_Os05g28740.1	3.54998	3.48101	3.53832	3.40243	3.3166	3.35449	3.16791	3.14364	3.20003	3.11926	3.18724	3.27231	3.26975	3.28035	3.27784	3.66689	3.33264	3.25285	turquoise
LOC_Os05g30530.1	1.68124	1.64345	1.74819	1.69897	1.63347	1.72428	1.70757	1.72428	1.8451	1.50515	1.62325	1.75587	1.49136	1.41497	1.50515	1.59106	1.59106	1.57978	black
LOC_Os05g30870.1	1.11394	1.07918	1.20412	1.27875	1.20412	1.20412	1.14613	1.14613	1.14613	1.04139	1.07918	1.07918	1.11394	1.07918	1.04139	1.14613	1.14613	1.07918	turquoise
LOC_Os05g31140.1	2.8055	2.58659	2.95521	2.17898	2.16137	2.04532	2.13033	2.18184	2.14301	2.72916	2.64246	2.62118	2.72916	2.80277	2.80686	2.94151	2.55267	2.65896	pink
LOC_Os05g31140.2	1.43136	1.41497	1.4624	1	1.07918	1.11394	0.845098	0.778151	0.90309	1.11394	1.14613	1	1.25527	1.30103	1.27875	1.27875	1.04139	1.17609	cyan
LOC_Os05g32460.1	1.07918	1.17609	1.14613	1.23045	1.4624	1.51851	0.954243	0.954243	0.90309	0.60206	0.69897	0.954243	0.90309	1.04139	0.90309	1.04139	1.11394	1.04139	turquoise
LOC_Os05g33000.1	1.32222	1.25527	1.30103	1.30103	1.27875	1.36173	1.38021	1.49136	1.30103	1.17609	1.25527	1.27875	1.04139	1.25527	1.20412	1.20412	1.17609	1.14613	yellow
LOC_Os05g33380.1	1.73239	1.6902	1.83251	1.86332	1.76343	1.86332	2.1038	2.09691	2.22531	1.94939	1.8451	1.98227	1.83251	1.81291	1.86332	1.89763	1.83885	1.81954	blue
LOC_Os05g33400.1	0.778151	0.69897	1.07918	1.11394	0.954243	1.11394	2.12385	2.40312	2.17319	1.74036	1.85733	1.34242	1.68124	1.80618	1.74819	1.43136	1.39794	1.44716	blue
LOC_Os05g33730.1	1.77815	1.74036	1.8451	1.99564	1.92942	1.99564	1.74819	1.86332	1.79239	1.65321	1.64345	1.70757	1.79934	1.81291	1.83885	2.00432	1.9345	1.85733	lightcyan
LOC_Os05g33840.1	1.17609	1.20412	1.11394	1.34242	1.44716	1.36173	1.04139	1.20412	1.14613	0.60206	0.477121	0.60206	1.07918	1.23045	1.14613	1.85733	1.11394	1.04139	turquoise
LOC_Os05g34050.1	1.57978	1.5563	1.64345	1.57978	1.50515	1.60206	1.53148	1.62325	1.5682	1.34242	1.34242	1.44716	1.43136	1.36173	1.43136	1.5682	1.47712	1.39794	green
LOC_Os05g34540.1	1.90849	1.86332	2.06446	1.88081	1.86923	1.87506	2.02531	2.04139	2.05308	2.01703	1.98227	1.97313	1.91381	1.88649	1.88649	1.85126	1.85733	1.94448	magenta
LOC_Os05g34830.1	1.77815	1.80618	1.83885	1.85733	1.81954	1.98677	1.57978	1.66276	1.72428	2.33646	2.23045	1.88649	2.25768	2.25768	2.33041	2	2.0607	2.06446	midnightblue
LOC_Os05g35170.1	2.1038	2.07555	2.17609	1.92942	1.90849	1.94939	2.08636	2.15229	2.06819	1.90309	2.01703	1.95424	1.89209	1.9345	1.89209	1.80618	1.92942	1.91908	magenta
LOC_Os05g35170.3	1.17609	1.17609	1.50515	1.50515	1.44716	1.44716	1.61278	1.62325	1.50515	1.34242	1.17609	1.20412	1.17609	1.07918	1	1.4624	1.25527	1.25527	green
LOC_Os05g35290.1	0.60206	0.60206	1	1.72428	1.47712	1.63347	2.83187	3.06483	2.81889	1.74036	1.51851	1.8451	1.70757	2.39794	1.88081	1.27875	1.38021	1.44716	yellow
LOC_Os05g35500.1	1.49136	1.54407	1.51851	1.23045	1.11394	1.07918	1.44716	1.64345	1.41497	1	1	1	1.04139	1.17609	1	1.43136	1.30103	1.20412	green
LOC_Os05g36190.1	1.07918	1.04139	1.17609	1.11394	1.07918	1.14613	1.38021	1.39794	1.34242	1.25527	1.23045	1.25527	1.17609	1.14613	1.23045	1.11394	1.17609	1.14613	blue
LOC_Os05g36360.1	2.28556	2.28556	2.42975	2.42813	2.33041	2.40824	2.5611	2.70415	2.54777	2.03342	2.22531	2.17026	2.18184	2.2878	2.20952	2.39445	2.2878	2.26717	yellow
LOC_Os05g37690.1	2.16435	2.17898	2.17319	2.13354	2.05308	2.08279	1.81954	1.89763	1.92428	1.83251	1.81954	1.90849	1.89209	1.92428	1.87506	2.19866	2.01703	1.9345	turquoise
LOC_Os05g38150.1	1.32222	1.30103	1.30103	1.49136	1.4624	1.44716	1.23045	1.32222	1.17609	1	1	1.14613	1.14613	1.04139	1.07918	1.23045	1.23045	1.17609	green
LOC_Os05g38550.2	2.76938	2.74194	2.70586	2.45939	2.44404	2.45939	2.32838	2.32222	2.29885	2.46982	2.62531	2.5977	2.40483	2.4133	2.42651	2.26951	2.63749	2.65706	greenyellow
LOC_Os05g39250.1	1.25527	1.60206	1.83251	1.53148	0.477121	2.01703	1.77815	1.81954	1.74819	2.26007	1.92942	1.77085	2.45179	2.36922	2.43457	2.27416	1.88649	1.90309	brown
LOC_Os05g39380.1	1.51851	1.54407	1.5563	1.83251	1.77815	1.79239	1.60206	1.73239	1.62325	1.50515	1.51851	1.54407	1.64345	1.66276	1.63347	1.79239	1.69897	1.63347	lightcyan
LOC_Os05g39410.1	1.04139	1	1.11394	0.90309	0.69897	0.954243	1.11394	1.27875	1.14613	1	1	0.90309	1.04139	1.11394	1	0.90309	0.90309	0.954243	magenta
LOC_Os05g39580.1	1.73239	1.69897	1.95904	1.4624	1.39794	1.51851	1.6902	1.83251	1.73239	1.14613	1.27875	1.32222	1.34242	1.68124	1.38021	1.64345	1.5682	1.39794	green
LOC_Os05g39670.1	1.47712	1.4624	1.66276	1.53148	1.39794	1.60206	1.98677	2.04139	2.01703	1.83251	1.88081	1.6902	1.79239	1.90309	1.82607	1.57978	1.72428	1.85733	blue
LOC_Os05g39720.1	0.60206	0.69897	0.69897	1.04139	0.90309	1.04139	2.1038	2.32428	1.93952	1.61278	1.43136	1.20412	1.50515	1.96848	1.51851	1.14613	1.6902	1.39794	blue
LOC_Os05g39770.1	1.43136	1.25527	1.89763	0.69897	0.30103	0.845098	1.32222	1.20412	1.04139	2.58995	2.43616	2.13354	2.73799	2.62531	2.63749	1.91381	1.94939	2.08991	pink
LOC_Os05g39930.1	0.30103	0.477121	0.477121	0.60206	0.477121	0.69897	1.25527	1.54407	1.20412	1.47712	1.27875	0.845098	1.54407	1.6902	1.66276	1.32222	1.66276	1.44716	brown
LOC_Os05g39990.1	0.954243	1.04139	1.23045	1.34242	1.20412	1.27875	0.845098	0.90309	0.845098	0.778151	0.845098	1.27875	1.07918	1.41497	1	1.49136	1.5682	1.25527	purple
LOC_Os05g40010.1	1.57978	1.60206	1.68124	1.76343	1.64345	1.94448	2.02531	2.02938	2.0086	1.87506	1.85126	1.94448	1.63347	1.51851	1.6902	1.86332	1.53148	1.66276	yellow
LOC_Os05g40260.1	1.17609	1.11394	1.11394	1.34242	1.38021	1.27875	0.90309	0.90309	1	1	1.04139	1.23045	0.954243	0.845098	0.90309	1.11394	1.14613	1.11394	red
LOC_Os05g41060.1	3.68664	3.63387	3.5841	3.40192	3.39023	3.39428	3.3681	3.37328	3.34537	3.32346	3.43521	3.46909	3.30449	3.35102	3.33526	3.23654	3.48756	3.44886	greenyellow
LOC_Os05g41220.1	1.9345	1.92942	1.96379	2.233	2.2014	2.2014	1.77085	1.83251	1.80618	2.0086	1.90849	2.00432	2.04532	2.09691	2.09342	2.38021	1.99564	1.93952	purple
LOC_Os05g41460.1	1.96379	2.01703	1.99564	2.1271	2.02531	2.29447	2.24304	2.21484	2.06819	1.94939	2.00432	1.85733	2.07555	2.02119	2.17609	2.01284	1.78533	1.89209	yellow
LOC_Os05g41900.1	2.48714	2.42488	2.57864	2.08991	2.04532	2.14922	2.36361	2.37475	2.30963	2.4843	2.43297	2.25527	2.33846	2.31387	2.3784	2.00432	2.35603	2.31387	tan
LOC_Os05g42250.1	1.716	1.80618	1.38021	2.06446	2.08991	2.04532	1.17609	1.30103	1.17609	0.69897	0.778151	1.20412	1.53148	1.53148	1.51851	1.63347	1.69897	1.83251	turquoise
LOC_Os05g43280.1	1.5563	1.54407	1.63347	1.61278	1.57978	1.59106	1.43136	1.50515	1.47712	1.47712	1.4624	1.41497	1.49136	1.51851	1.47712	1.54407	1.50515	1.50515	turquoise
LOC_Os05g43840.1	1.38021	1.43136	1.41497	1.53148	1.50515	1.5563	1.27875	1.34242	1.38021	1.60206	1.39794	1.30103	1.64345	1.66276	1.63347	1.61278	1.5563	1.50515	midnightblue
LOC_Os05g43850.1	1.91908	1.91381	1.87506	1.98677	1.97313	1.9345	1.77085	1.82607	1.76343	1.65321	1.6902	1.61278	1.76343	1.79239	1.82607	1.89209	1.68124	1.63347	turquoise
LOC_Os05g43950.1	1.27875	1.20412	1.34242	1.4624	1.41497	1.49136	1.39794	1.44716	1.43136	1.17609	1.14613	1.23045	1.32222	1.25527	1.30103	1.39794	1.30103	1.25527	green
LOC_Os05g44050.1	2.25042	2.233	2.31806	2.08636	2.05308	2.14301	2.21219	2.15836	2.19312	2.57171	2.5682	2.38382	2.47422	2.41996	2.51188	2.21748	2.25042	2.29885	pink
LOC_Os05g44100.1	1.20412	1.20412	1.38021	1.44716	1.43136	1.39794	1.25527	1.34242	1.38021	1.30103	1.27875	1.27875	1.32222	1.36173	1.27875	1.51851	1.27875	1.25527	turquoise
LOC_Os05g45020.1	2.14613	2.22011	2.04139	1.86332	1.82607	1.81291	1.43136	1.49136	1.50515	1.47712	1.49136	1.50515	1.66276	1.69897	1.59106	2.30103	1.86923	1.89763	turquoise
LOC_Os05g45410.1	0.60206	0.477121	0.477121	0.845098	0.778151	0.954243	1.54407	1.716	1.4624	1.43136	1.04139	1.32222	1.07918	1.44716	1.07918	1.07918	0.90309	0.954243	blue
LOC_Os05g45450.1	0.30103	0.30103	0.60206	0.477121	0.477121	0.60206	0.954243	0.30103	0	2.22531	2.03743	0.90309	1.64345	1.83251	1.64345	0.954243	2.33846	2.13672	brown
LOC_Os05g46020.1	1.14613	1.14613	1.25527	1.57978	1.5563	1.72428	1.86923	1.96379	1.73239	1.69897	1.59106	1.88081	1.6721	1.74036	1.68124	1.5563	1.59106	1.60206	blue
LOC_Os05g46270.1	1.17609	1.07918	1.20412	1.14613	1.14613	1.17609	0.954243	1.04139	1.07918	1	1.04139	1.11394	1	0.90309	1	0.954243	1	1.04139	turquoise
LOC_Os05g47980.1	1.93952	1.88649	2.06819	2.06446	2.01284	2.03342	2.0569	2.09691	2.17026	2.03743	2	2.10721	1.96379	1.93952	1.95424	2.04922	2.04922	2.03342	yellow
LOC_Os05g48010.1	1.17609	1.11394	1.27875	1.38021	1.30103	1.38021	1.49136	1.53148	1.51851	1.32222	1.17609	1.32222	1.25527	1.41497	1.20412	1.43136	1.51851	1.39794	yellow
LOC_Os05g48500.3	1.38021	1.38021	1.54407	1.36173	1.27875	1.34242	1.53148	1.59106	1.64345	1.34242	1.36173	1.39794	1.32222	1.30103	1.36173	1.30103	1.30103	1.30103	yellow
LOC_Os05g48810.1	0.778151	0.845098	1.14613	0.778151	0.60206	1	1.41497	1.44716	1.47712	1.36173	1.43136	1.04139	1.4624	1.4624	1.44716	0.954243	1.11394	1.20412	blue
LOC_Os05g48980.1	1.25527	1.23045	1.41497	1.36173	1.23045	1.49136	1.92942	1.96848	1.95424	1.5682	1.5682	1.47712	1.5682	1.68124	1.57978	1.34242	1.44716	1.50515	blue
LOC_Os05g49030.1	2.22272	2.20412	2.23045	2.17319	2.12385	2.18184	2.16732	2.16137	2.23045	2.07918	2.16435	2.27646	1.98677	1.89763	2.00432	2.07188	2.13033	2.09691	black
LOC_Os05g49620.1	0.30103	0.30103	0.30103	1.04139	0.954243	1.43136	1.90849	1.92942	1.89209	1.14613	0.90309	1	1.17609	1.6902	1.27875	1.04139	1.14613	1	blue
LOC_Os05g49890.1	2.3032	2.24797	2.36361	2.42813	2.3927	2.37658	2.35218	2.35025	2.36736	2.47567	2.42813	2.56229	2.33041	2.27416	2.35793	2.46538	2.40654	2.42488	grey
LOC_Os05g50710.1	1.81954	1.81291	1.86332	2.06819	1.9345	2.18469	2.31175	2.29667	2.41162	2.233	2.15534	2.2833	2.18469	2.17898	2.22272	2.08991	2.25527	2.27646	blue
LOC_Os05g51480.1	1.5682	1.53148	1.66276	1.65321	1.5682	1.60206	1.43136	1.51851	1.41497	1.41497	1.38021	1.50515	1.38021	1.44716	1.38021	1.49136	1.49136	1.43136	turquoise
LOC_Os05g51630.1	1.36173	1.41497	1.43136	1.49136	1.4624	1.60206	1.61278	1.66276	1.59106	1.5563	1.44716	1.36173	1.68124	1.53148	1.62325	1.5682	1.32222	1.30103	yellow
LOC_Os05g51650.1	2.34044	2.32634	2.23805	2.2014	2.17319	2.17609	1.91908	1.90849	1.94448	2.0607	2.16732	2.17898	2.02531	2.07555	2.03743	1.9345	2.23805	2.25527	greenyellow
LOC_Os05g51660.1	1.77815	1.70757	1.63347	1.44716	1.49136	1.47712	1.30103	1.30103	1.30103	1.43136	1.61278	1.63347	1.38021	1.38021	1.36173	1.32222	1.50515	1.53148	greenyellow
LOC_Os05g51670.1	2.41664	2.40483	2.50786	2.18184	2.10037	2.40483	2.4216	2.48855	2.4133	2.80754	2.58771	2.32428	2.78176	2.77085	2.81425	2.54654	2.47422	2.50243	brown
LOC_Os05g51830.1	1.61278	1.5563	1.61278	1.43136	1.34242	1.34242	1.49136	1.57978	1.50515	1.32222	1.43136	1.57978	1.23045	1.17609	1.23045	1.34242	1.43136	1.36173	black
LOC_Os06g01260.1	1	0.90309	1.11394	1.04139	1.04139	1.14613	1	1.04139	0.90309	1.11394	1.07918	1	1.11394	1.07918	1.14613	1.11394	1.17609	1.17609	midnightblue
LOC_Os06g02144.1	2.16137	2.13988	2.29447	2.4133	2.24055	2.33445	2.9058	2.94349	2.94201	2.63849	2.47422	2.49831	2.42975	2.50515	2.49415	2.52114	2.24304	2.30535	blue
LOC_Os06g02220.1	1.47712	1.41497	1.50515	1.57978	1.53148	1.5682	1.39794	1.43136	1.39794	1.50515	1.50515	1.60206	1.39794	1.32222	1.41497	1.53148	1.51851	1.50515	red
LOC_Os06g02380.1	2.14613	2.13988	2.15534	2.37291	2.36361	2.30535	2.0607	2.20952	2.15534	2.0569	2.10721	2.21748	1.95904	1.94448	1.91381	2.03342	2.35218	2.18184	red
LOC_Os06g02620.1	1.61278	1.57978	1.6902	1.50515	1.49136	1.53148	1.39794	1.47712	1.47712	1.4624	1.53148	1.57978	1.49136	1.41497	1.50515	1.32222	1.49136	1.51851	greenyellow
LOC_Os06g03580.1	1.11394	1.04139	1.20412	1.07918	1.25527	1.54407	1.6902	1.68124	1.54407	1.47712	1	1.32222	1.23045	1.50515	1.25527	1.38021	1.11394	1	yellow
LOC_Os06g03670.1	0.60206	0.69897	0.778151	0.90309	0	1.11394	1.38021	1.69897	1.6721	1.41497	1.25527	0.954243	1.57978	1.5563	1.76343	1.39794	0.90309	1.04139	blue
LOC_Os06g03940.1	1.65321	1.66276	1.61278	1.91908	1.9345	1.91908	1.50515	1.53148	1.50515	1.5563	1.5682	1.5563	1.64345	1.72428	1.65321	1.87506	1.62325	1.5682	turquoise
LOC_Os06g04070.1	1.65321	1.69897	1.74036	1.77085	1.77085	1.95904	2.37475	2.51322	2.44871	2.17898	2.23805	2.0086	2.29226	2.52763	2.35793	1.59106	1.97772	2.06446	blue
LOC_Os06g04880.1	1.49136	1.36173	1.54407	1.49136	1.4624	1.49136	1.54407	1.62325	1.47712	1.51851	1.5682	1.43136	1.41497	1.47712	1.43136	1.5563	1.44716	1.49136	grey
LOC_Os06g05120.1	1.60206	1.51851	1.34242	1.6902	1.66276	1.80618	1.716	1.57978	1.47712	1.34242	1.20412	1.43136	1.41497	1.39794	1.62325	1.47712	1.68124	1.59106	turquoise
LOC_Os06g05120.2	2.21484	2.20412	2.18469	2.28556	2.24797	2.29226	2.33244	2.25768	2.26245	2.50243	2.42488	2.68485	2.2833	2.25285	2.36361	2.233	2.41996	2.3784	brown
LOC_Os06g05180.3	1.39794	1.34242	1.49136	1.25527	1.17609	1.27875	1.54407	1.5682	1.66276	1.39794	1.4624	1.38021	1.32222	1.30103	1.30103	1.11394	1.27875	1.23045	magenta
LOC_Os06g05180.4	1.30103	1.30103	1.34242	1.04139	1	1.04139	1.32222	1.27875	1.41497	1.14613	1.32222	1.36173	1	0.954243	1.04139	0.90309	1.04139	1.04139	salmon
LOC_Os06g05520.1	1.27875	1.20412	1.32222	1.36173	1.38021	1.50515	1.4624	1.5563	1.39794	1.25527	1.27875	1.25527	1.20412	1.23045	1.23045	1.36173	1.17609	1.14613	yellow
LOC_Os06g05860.1	1.89763	1.93952	1.92428	2.10721	2.11059	2.1038	1.74036	1.79239	1.74819	1.53148	1.49136	1.66276	1.61278	1.70757	1.60206	1.95424	1.88081	1.6902	turquoise
LOC_Os06g06050.1	1.30103	1.32222	1.41497	1.53148	1.50515	1.51851	1.17609	1.20412	1.20412	1.41497	1.36173	1.34242	1.51851	1.4624	1.47712	1.64345	1.4624	1.41497	purple
LOC_Os06g06090.1	1.54407	1.50515	1.65321	1.62325	1.64345	1.65321	1.65321	1.66276	1.69897	1.74819	1.65321	1.6721	1.61278	1.62325	1.61278	1.59106	1.59106	1.5563	blue
LOC_Os06g06440.1	0.778151	0.778151	0.845098	1.32222	1.32222	1.32222	1.07918	1.14613	1.27875	1.11394	1	1	1.14613	1.11394	1.04139	1.11394	1.14613	1.17609	grey60
LOC_Os06g07070.1	1.14613	1.14613	1.17609	1.34242	1.30103	1.34242	1.47712	1.41497	1.49136	1.62325	1.5563	1.39794	1.39794	1.38021	1.41497	1.38021	1.27875	1.38021	blue
LOC_Os06g07230.1	1.38021	1.34242	1.41497	1.30103	1.32222	1.32222	1.43136	1.43136	1.49136	1.47712	1.39794	1.41497	1.23045	1.25527	1.30103	1.34242	1.17609	1.20412	magenta
LOC_Os06g07540.1	1.8451	1.86923	2.06446	2.34635	2.33646	2.27646	1.83251	1.8451	1.77085	1.95904	1.85733	1.81954	2.20952	2.1959	2.15836	2.29003	2.17319	2.17609	purple
LOC_Os06g07540.2	1.99564	1.92942	1.91908	1.07918	0.90309	1.34242	1.53148	1.53148	1.53148	1.8451	1.96379	1.91908	0.845098	0.954243	1.39794	0.60206	0	0	salmon
LOC_Os06g07600.1	2.15534	2.13033	2.3032	1.91381	1.86923	1.88081	1.99564	2.04922	2.09691	2.38739	2.26245	2.24055	2.52375	2.53656	2.46538	2.56467	2.0607	2.15534	brown
LOC_Os06g07630.1	1.34242	1.25527	1.41497	1.32222	1.23045	1.27875	1.32222	1.27875	1.32222	1.43136	1.38021	1.34242	1.36173	1.32222	1.32222	1.27875	1.30103	1.23045	tan
LOC_Os06g08670.1	2.26717	2.26245	2.2014	2.14301	2.18752	2.2014	1.81291	1.87506	1.85733	1.74819	1.82607	1.90309	1.98227	2.05308	1.99123	1.95424	2.16732	2.08279	turquoise
LOC_Os06g08850.1	1.25527	1.20412	1.30103	1.25527	1.23045	1.25527	1.32222	1.34242	1.34242	1.43136	1.4624	1.38021	1.25527	1.25527	1.25527	1.14613	1.23045	1.30103	tan
LOC_Os06g09390.1	2.1271	2.05308	2.24551	2.01284	1.94448	2.02938	1.96379	1.96379	1.94448	2.33445	2.29885	2.11394	2.13672	2.16435	2.14301	2.06819	2.38561	2.40654	pink
LOC_Os06g09450.1	1.87506	1.53148	2.1038	1.94939	1.86923	1.93952	1.98227	1.98677	2.06446	2.00432	1.716	1.83251	1.91908	1.85733	1.83251	1.95904	2.0607	2.07188	grey
LOC_Os06g09450.3	1.43136	1.53148	1.14613	0.30103	0	0.60206	2.42325	2.45788	2.50515	2.19312	1.9345	2.22789	1.53148	1.9345	1.74819	1.716	1.44716	1.716	blue
LOC_Os06g10160.1	1.44716	1.43136	1.4624	1.54407	1.38021	1.4624	1.98677	2.24797	1.77815	1.27875	1.34242	1.49136	1.30103	1.57978	1.25527	1.43136	1.49136	1.41497	yellow
LOC_Os06g10580.1	1.14613	1.11394	1.11394	1.11394	1.07918	1.25527	1.07918	1.20412	1.07918	1	0.90309	1.17609	0.845098	0.845098	1	0.845098	0.954243	0.90309	yellow
LOC_Os06g11200.1	0	0	0	0	0	0	0.60206	0.69897	0.69897	0.69897	0.30103	0.477121	1.53148	1.50515	1.44716	0.778151	1.04139	1.30103	brown
LOC_Os06g11210.1	0.30103	0	0.30103	0.60206	0.30103	0.477121	1.17609	1.14613	1.23045	1.17609	1.07918	1.14613	0.845098	0.954243	0.90309	0.778151	1.27875	1.30103	blue
LOC_Os06g11290.1	0.477121	0.69897	0.69897	0.60206	0.30103	1.20412	1.44716	1.25527	1.59106	1.36173	1	1.20412	1.23045	1.38021	1.25527	1.07918	1.64345	1.39794	blue
LOC_Os06g11330.1	1.79239	1.77085	1.76343	1.6902	1.70757	1.6902	1.5563	1.63347	1.64345	1.43136	1.41497	1.47712	1.5682	1.54407	1.5682	1.60206	1.47712	1.44716	turquoise
LOC_Os06g12150.1	0.845098	0.845098	1	1	0.778151	0.954243	1.94448	2.02938	2.02119	1.60206	1.39794	1.64345	1.44716	1.70757	1.5563	1.17609	1.20412	1.38021	blue
LOC_Os06g12310.1	1.17609	1.17609	1.30103	1.30103	1.23045	1.32222	0.778151	1	1.04139	0.60206	0.845098	0.954243	0.69897	0.60206	0.69897	1.17609	1.04139	0.954243	green
LOC_Os06g12530.1	1.41497	1.38021	1.57978	1.32222	1.30103	1.36173	1.53148	1.53148	1.50515	1.32222	1.39794	1.43136	1.44716	1.34242	1.43136	1.32222	1.34242	1.34242	magenta
LOC_Os06g13050.1	0.845098	0.845098	0.845098	1	1.07918	1	0.69897	0.69897	0.69897	0.778151	0.778151	0.90309	0.69897	0.60206	0.69897	0.69897	0.90309	0.845098	red
LOC_Os06g13810.1	1.63347	1.54407	1.69897	1.64345	1.51851	1.5682	1.76343	1.75587	1.83885	1.57978	1.51851	1.62325	1.54407	1.44716	1.51851	1.66276	1.57978	1.60206	yellow
LOC_Os06g16270.1	1.60206	1.50515	1.50515	1.4624	1.43136	1.47712	1.39794	1.32222	1.39794	1.34242	1.41497	1.50515	1.27875	1.32222	1.20412	1.32222	1.32222	1.41497	black
LOC_Os06g20150.1	2.27646	2.19033	2.32838	2.34635	2.31175	2.24551	1.98227	2.06819	1.93952	1.57978	1.59106	1.90309	1.79239	2.02531	1.85126	2.54158	2.22011	2.08279	turquoise
LOC_Os06g20340.1	1.27875	1.27875	1.44716	1.43136	1.41497	1.39794	1.61278	1.70757	1.69897	1.74036	1.6721	1.5682	1.62325	1.6902	1.68124	1.51851	1.44716	1.54407	blue
LOC_Os06g21110.1	2.35984	2.33646	2.37107	2.1959	2.21219	2.24055	2.29447	2.35793	2.18184	1.96848	2.3032	2.17898	2.08279	2.07188	2.01703	2.22272	2.10037	2.06446	green
LOC_Os06g21390.1	1.25527	1.25527	1.34242	1.47712	1.47712	1.47712	1.25527	1.30103	1.27875	1.34242	1.32222	1.38021	1.32222	1.34242	1.38021	1.36173	1.32222	1.38021	purple
LOC_Os06g22140.1	1.63347	1.68124	1.74819	1.75587	1.69897	1.74036	1.60206	1.60206	1.61278	1.54407	1.5563	1.70757	1.6721	1.5682	1.64345	1.6721	1.74036	1.74819	turquoise
LOC_Os06g22960.1	2.12057	1.83885	2.20683	1.74819	1.70757	1.68124	1.51851	1.44716	1.51851	1.96379	1.89763	2.04922	1.90849	1.94448	1.95904	2.2014	1.94939	2.02938	cyan
LOC_Os06g27890.1	0.845098	0.845098	1	0.90309	0.845098	0.90309	0.845098	0.845098	1	0.954243	1	0.845098	0.954243	0.778151	0.845098	1	0.954243	0.845098	grey
LOC_Os06g28124.1	1.20412	1.23045	1.30103	1.04139	1	1.04139	1	1.07918	1	1.25527	1.27875	1.30103	1.39794	1.14613	1.30103	1.11394	1.30103	1.20412	pink
LOC_Os06g29180.1	1.87506	1.86332	1.98677	1.90309	1.80618	1.82607	1.80618	1.85733	1.80618	2.03743	2.0086	2.00432	2.0607	1.94939	2.02531	2.01284	2.0086	2.0569	brown
LOC_Os06g29730.1	1.76343	1.70757	1.89209	1.41497	1.17609	1.73239	1.57978	1.43136	1.44716	1.98677	1.76343	2.04532	1.94939	1.90849	1.86923	1.85733	1.92428	1.93952	pink
LOC_Os06g29810.1	1.07918	1.14613	1.04139	1.14613	1.17609	1.11394	1	1.07918	1.04139	0.845098	0.90309	0.90309	0.845098	0.845098	0.778151	0.954243	0.954243	1	turquoise
LOC_Os06g30060.1	1.77815	1.69897	1.81291	1.83885	1.83885	1.82607	1.60206	1.59106	1.60206	1.54407	1.60206	1.63347	1.64345	1.65321	1.59106	1.68124	1.66276	1.59106	turquoise
LOC_Os06g32990.1	0.845098	0.778151	1	1.44716	1.27875	1.23045	1.61278	1.74819	1.41497	1.14613	1.07918	1.23045	1.32222	1.53148	1.5563	1.50515	1.54407	1.51851	blue
LOC_Os06g33570.1	1.25527	1.23045	1.32222	1.36173	1.34242	1.39794	1.4624	1.5682	1.43136	1.25527	1.25527	1.32222	1.20412	1.25527	1.20412	1.27875	1.17609	1.23045	yellow
LOC_Os06g33710.1	2.33646	2.35793	2.3075	2.43297	2.4216	2.38739	2.1038	2.17319	2.11394	2.0086	2.13354	2.17026	2.17026	2.16732	2.14922	2.31175	2.24797	2.21484	turquoise
LOC_Os06g34440.1	1.25527	1.23045	1.34242	1.34242	1.30103	1.34242	1.14613	1.20412	1.17609	1.14613	1.11394	1.14613	1.17609	1.14613	1.14613	1.32222	1.14613	1.11394	turquoise
LOC_Os06g35160.1	1.44716	1.50515	1.44716	1.95904	1.99123	1.99564	1.27875	1.41497	1.34242	1.23045	1.23045	1.4624	1.49136	1.49136	1.4624	1.60206	1.80618	1.77085	purple
LOC_Os06g35520.1	1.47712	1.43136	1.716	2.14922	1.88081	1.96848	2.90309	2.96142	3.1245	1.94939	2.33041	2.02938	1.89763	1.90849	1.94939	2.09342	0.954243	1.39794	yellow
LOC_Os06g35814.1	1.95904	1.9345	2.06819	1.89209	1.78533	1.89763	1.95904	1.96379	2.02938	2.08991	2.0607	2.04139	1.97313	1.91908	2.02531	1.92942	1.9345	1.95424	tan
LOC_Os06g35960.1	0.60206	0.845098	1	0.845098	0.477121	1.20412	1.04139	1.11394	1.11394	1.32222	1.43136	1.11394	1.5563	1.34242	1.61278	1.49136	1.30103	1.38021	brown
LOC_Os06g36090.1	0.954243	0.954243	1.14613	1.47712	1.47712	1.43136	1.716	1.8451	1.69897	0.778151	0.90309	0.954243	0.90309	1.11394	0.845098	1	0.954243	0.845098	yellow
LOC_Os06g36560.1	2.07918	1.96379	2.33041	1.25527	0.90309	0.954243	2.13033	2.07918	2.35025	2.84073	2.66652	2.64542	2.68305	2.71012	2.67302	2.24551	2.24304	2.32428	brown
LOC_Os06g37180.1	2.16137	2.13354	2.25768	2.19866	2.11394	2.15836	2.18752	2.20952	2.22011	2.31597	2.2833	2.29667	2.20412	2.18184	2.20952	2.22531	2.24797	2.27416	brown
LOC_Os06g37620.1	1.50515	1.49136	1.59106	1.65321	1.54407	1.60206	1.83251	1.93952	1.80618	1.36173	1.41497	1.41497	1.34242	1.43136	1.32222	1.54407	1.39794	1.41497	yellow
LOC_Os06g40080.1	2.51188	2.48144	2.62737	2.34044	2.36361	2.38202	2.20683	2.17609	2.02938	2.75282	2.73719	2.23045	2.79239	2.74586	2.75891	2.48287	2.82347	2.87332	midnightblue
LOC_Os06g40120.1	1.27875	1.11394	1.5563	1.49136	1.34242	1.39794	1.04139	1.07918	1	1.6902	1.77815	1.65321	1.34242	1.30103	1.34242	1.63347	1.5563	1.75587	lightgreen
LOC_Os06g40370.1	1.43136	1.41497	1.53148	1.50515	1.49136	1.51851	1.44716	1.44716	1.39794	1.49136	1.44716	1.47712	1.39794	1.41497	1.44716	1.43136	1.39794	1.39794	grey
LOC_Os06g41010.1	3.37107	3.33021	3.23905	3.12189	3.1038	3.08778	2.80346	2.84696	2.73799	2.8109	3.04376	3.02572	2.88705	2.93247	2.90849	2.82607	3.16495	3.15168	greenyellow
LOC_Os06g41450.1	1.96848	1.89763	1.90309	1.6721	1.60206	1.59106	1.30103	1.36173	1.39794	1.41497	1.39794	1.66276	1.32222	1.44716	1.34242	1.8451	1.77085	1.70757	turquoise
LOC_Os06g41770.1	1.54407	1.50515	1.34242	1.63347	1.63347	1.73239	1.61278	1.50515	1.63347	1.41497	1.25527	1.47712	1.41497	1.39794	1.44716	1.17609	1.25527	1.14613	grey
LOC_Os06g42560.1	0.954243	0.845098	1.04139	1.23045	1.04139	1.17609	1.44716	1.44716	1.50515	1.68124	1.68124	1.63347	1.6902	1.57978	1.65321	1.64345	1.59106	1.65321	brown
LOC_Os06g43640.1	1.51851	1.43136	1.74036	1.27875	1.23045	1.23045	1.41497	1.47712	1.27875	1.97313	2.02938	1.78533	1.59106	1.53148	1.77815	1.32222	1.59106	1.716	pink
LOC_Os06g43640.2	1.14613	1.20412	1.57978	1.25527	1.14613	1.30103	1.44716	1.32222	1.30103	1.85733	1.68124	1.39794	1.98677	1.81954	1.89209	1.57978	1.63347	1.85126	brown
LOC_Os06g43790.1	1.17609	1.17609	1.30103	1.34242	1.30103	1.30103	1.20412	1.27875	1.20412	1.04139	1.07918	1.07918	1.17609	1.11394	1.14613	1.20412	1.07918	1.07918	green
LOC_Os06g43850.1	2.21484	2.16732	2.21748	2.11394	2.08636	2.13033	2.03342	2.06446	2.06446	2.25768	2.20952	2.21484	2.11727	2.11727	2.13672	2.14922	2.21219	2.233	pink
LOC_Os06g44010.1	0.778151	0.69897	0.845098	1.39794	1.27875	1.36173	1.93952	2.20952	1.6721	1.49136	1.4624	1.43136	1.62325	1.78533	1.57978	1.34242	1.5563	1.59106	blue
LOC_Os06g44170.1	2.35411	2.37658	2.41162	2.47129	2.40654	2.44091	2.63043	2.72263	2.65706	2.39445	2.41996	2.24055	2.38917	2.53656	2.41664	2.5172	2.26482	2.36922	yellow
LOC_Os06g44170.2	1.44716	1.41497	1.59106	1.44716	1.41497	1.53148	1.81954	1.95904	1.66276	1.53148	1.62325	1.23045	1.49136	1.54407	1.50515	1.47712	1.44716	1.36173	yellow
LOC_Os06g44620.1	1.49136	1.47712	1.61278	1.75587	1.70757	1.716	1.63347	1.6902	1.64345	1.38021	1.41497	1.27875	1.6721	1.62325	1.65321	1.85733	1.27875	1.36173	turquoise
LOC_Os06g44840.1	1.49136	1.51851	1.53148	1.41497	1.32222	1.38021	1.34242	1.36173	1.30103	1.04139	1.32222	1.32222	1.39794	1.14613	1.23045	1.25527	1.36173	1.38021	turquoise
LOC_Os06g45140.1	1.39794	1.34242	1.4624	1	1.04139	0.845098	1.32222	1.23045	1.38021	1.86332	1.59106	1.81291	1.63347	1.77085	1.62325	1.79934	1.44716	1.38021	brown
LOC_Os06g45280.1	1	1.04139	1.20412	1.11394	1	1.07918	1.25527	1.34242	1.25527	1	0.954243	1	1.04139	1.04139	0.954243	0.90309	1	1	yellow
LOC_Os06g45300.1	1.47712	1.47712	1.53148	1.65321	1.62325	1.65321	1.60206	1.68124	1.59106	1.38021	1.30103	1.14613	1.32222	1.36173	1.39794	1.5682	1.41497	1.38021	green
LOC_Os06g45350.1	1.41497	1.25527	1.44716	1.27875	1.14613	1.25527	1.32222	1.27875	1.32222	1.49136	1.53148	1.49136	1.44716	1.39794	1.47712	1.39794	1.44716	1.50515	pink
LOC_Os06g45350.2	1.04139	0.778151	1.20412	0.954243	0.954243	1	1.04139	1.07918	1.11394	1.17609	1	1	1.20412	1.25527	1.23045	1.23045	1.4624	1.44716	brown
LOC_Os06g45500.1	0.90309	0.845098	1	1.04139	0.90309	1	1.65321	1.76343	1.66276	1.61278	1.4624	1.30103	1.41497	1.50515	1.47712	1.23045	1.25527	1.34242	blue
LOC_Os06g45570.1	1.85126	2.04139	1.61278	1.90849	1.82607	1.99564	2.2833	2.38202	2.30103	2.10037	1.81954	2	2.14922	2.26245	2.19866	2.23045	1.91908	1.94448	blue
LOC_Os06g45640.1	1.25527	1.20412	1.36173	1.32222	1.23045	1.27875	0.954243	0.954243	0.954243	1.14613	1.14613	1.07918	1.14613	1	1.11394	1.17609	0.90309	1	turquoise
LOC_Os06g45710.1	0.60206	0.69897	0.90309	0.60206	0.477121	0.845098	0.845098	0.90309	0.69897	0.69897	0.845098	0.69897	0.954243	0.69897	0.954243	0.778151	0.845098	1	brown
LOC_Os06g46270.1	0.954243	0.778151	1.07918	0.69897	0.60206	0.845098	1.30103	1.36173	1.27875	1.78533	1.74819	1.36173	1.60206	1.60206	1.65321	1.11394	1.47712	1.49136	brown
LOC_Os06g46740.1	1.32222	1.79239	2.17898	1.59106	0.477121	2.1038	1.99123	2.01703	1.88649	2.08279	2.18752	1.91908	2.43297	2.47712	2.46982	2.65321	2.26717	2.49554	brown
LOC_Os06g46950.1	1.04139	1.14613	1.17609	1.27875	1.25527	1.50515	2.0086	2.06446	1.92942	1.60206	1.44716	1.53148	1.6721	1.77085	1.66276	1.44716	1.44716	1.23045	blue
LOC_Os06g47470.1	0.90309	0.845098	0.90309	1.04139	0.90309	0.954243	1.20412	1.25527	1.17609	1.38021	1.23045	1.20412	1.30103	1.44716	1.38021	1.32222	1.34242	1.32222	brown
LOC_Os06g47530.1	1	0.954243	0.954243	1.04139	1.04139	1.14613	1.34242	1.49136	1.27875	1.14613	1.14613	1.07918	1.11394	1.20412	1.11394	1.14613	1.17609	1.11394	blue
LOC_Os06g48510.1	1.43136	1.34242	1.50515	1.47712	1.53148	1.53148	1.20412	1.20412	1.17609	1.38021	1.43136	1.43136	1.38021	1.27875	1.36173	1.44716	1.41497	1.39794	turquoise
LOC_Os06g48534.1	1.34242	1.34242	1.36173	1.4624	1.39794	1.36173	1.11394	1.17609	1.14613	1.23045	1.27875	1.34242	1.17609	1.17609	1.17609	1.30103	1.30103	1.25527	turquoise
LOC_Os06g48590.1	1.83885	1.74819	1.97313	2.00432	1.98227	1.97313	1.77815	1.88081	1.85126	1.65321	1.63347	1.716	1.76343	1.76343	1.716	1.83885	1.74819	1.716	turquoise
LOC_Os06g48590.2	1.59106	1.65321	1.47712	1.20412	1.07918	1.14613	1.4624	1.5682	1.54407	1.30103	1.38021	1.39794	0.954243	1.04139	1.14613	1.30103	0.954243	0.90309	darkgreen
LOC_Os06g49430.1	1.73239	1.69897	1.91908	1.63347	1.59106	1.65321	1.90309	2.01284	1.83885	1.6902	1.60206	1.54407	1.6902	1.74036	1.70757	1.72428	1.44716	1.44716	yellow
LOC_Os06g50100.1	1.07918	1	1.04139	1.30103	1.25527	1.30103	1.62325	1.65321	1.68124	1.32222	1.27875	1.20412	1.27875	1.32222	1.38021	1.32222	1.20412	1.17609	yellow
LOC_Os06g50300.1	2.01703	1.95424	2.13033	2.08279	2.04922	2.19312	2.34242	2.27875	2.4843	2.36922	2.37291	2.44716	2.13672	2.07188	2.14922	1.97313	1.99564	2.0086	blue
LOC_Os06g50310.1	1.73239	1.716	1.75587	1.85733	1.83885	1.85733	1.5682	1.62325	1.54407	1.57978	1.5563	1.6902	1.61278	1.65321	1.62325	1.68124	1.75587	1.74819	turquoise
LOC_Os06g51060.1	1.47712	1.5682	1.89209	1.64345	1.38021	1.68124	2.02938	1.97313	2.02531	2.50243	2.27875	2.22011	2.74351	2.57403	2.80003	2.48001	2.36173	2.43457	brown
LOC_Os06g51070.1	1.62325	1.49136	1.65321	1.39794	1.39794	1.62325	1.97313	2.1271	1.716	1.27875	1.20412	1.32222	1.44716	1.51851	1.39794	1.41497	1.43136	1.30103	yellow
LOC_Os06g51150.1	2.07188	1.91908	2.26951	1.91381	1.74819	1.85733	2.09691	2.02938	2.10037	2.64444	2.52504	2.35025	2.45332	2.44091	2.46687	2.14922	2.24304	2.35603	pink
LOC_Os07g01140.1	1.43136	1.41497	1.50515	1.49136	1.47712	1.50515	1.32222	1.34242	1.32222	1.41497	1.41497	1.38021	1.44716	1.4624	1.39794	1.44716	1.41497	1.44716	turquoise
LOC_Os07g02090.1	1.4624	1.44716	1.5682	1.5682	1.49136	1.49136	1.47712	1.4624	1.47712	1.60206	1.54407	1.57978	1.50515	1.50515	1.51851	1.60206	1.60206	1.63347	lightgreen
LOC_Os07g03240.1	1.36173	1.32222	1.36173	1.5563	1.54407	1.5563	1.51851	1.61278	1.50515	1.14613	1.11394	1.23045	1.23045	1.30103	1.17609	1.4624	1.17609	1.07918	green
LOC_Os07g03279.1	2.43136	1.81291	2.67486	1.73239	1.49136	1.47712	2.68485	2.60423	2.79379	3.75082	3.51548	3.64631	3.26905	3.31133	3.34947	2.90634	3.03663	3.20085	brown
LOC_Os07g03288.1	0	0	0	0.30103	0.477121	0.477121	1.49136	1.54407	1.4624	1.8451	1.30103	1.79239	1.73239	1.97313	1.96848	1.34242	1.83251	1.82607	brown
LOC_Os07g03580.1	0	0	0	0	0.30103	0.30103	1.07918	1.17609	1.07918	1.76343	1.39794	1.6902	1.70757	1.96379	1.96379	1.43136	1.73239	1.88081	brown
LOC_Os07g03590.1	0	0	0	0.30103	0	0.30103	1.23045	1.25527	1.11394	1.51851	1.14613	1.47712	1.27875	1.53148	1.54407	0.845098	1.20412	1.30103	brown
LOC_Os07g03710.1	0.90309	0.60206	1.11394	0.69897	0.778151	1.20412	1.50515	1.30103	1.57978	2.66745	2.22789	2.53403	2.56348	2.54777	2.67394	2.49693	2.72346	2.81158	brown
LOC_Os07g03730.1	2.20412	1.66276	2.56937	1.76343	1.53148	2.08636	2.50243	2.3784	2.2833	2.94792	2.68305	2.93752	2.50651	2.84696	2.65418	3.34301	3.18893	3.38417	brown
LOC_Os07g04560.1	0	0.30103	0.30103	0.60206	0.477121	0.60206	1.17609	1.23045	1.34242	1.20412	0.845098	1.25527	1.34242	1.47712	1.41497	1.11394	1.11394	1.27875	brown
LOC_Os07g04840.1	3.32035	3.35276	3.29754	3.55594	3.60895	3.53352	3.04532	3.16077	3.16791	2.62531	2.716	2.84572	3.02531	3.15106	2.99957	3.56561	3.16673	3.00689	turquoise
LOC_Os07g05010.1	1.39794	1.38021	1.47712	1.11394	1.14613	1.17609	0.69897	0.845098	0.954243	1	1.11394	1.20412	1	1	0.845098	1.07918	1.20412	1.14613	turquoise
LOC_Os07g05010.2	1.83885	1.8451	1.90309	1.85126	1.83251	1.78533	1.32222	1.36173	1.39794	1.32222	1.38021	1.41497	1.43136	1.43136	1.44716	1.69897	1.51851	1.47712	turquoise
LOC_Os07g05360.1	3.17725	2.97359	3.19368	2.11727	1.8451	1.96848	2.32222	2.40993	2.5302	2.04922	2.40824	2.3927	2.46389	2.51055	2.49554	2.12057	2.63548	2.64246	greenyellow
LOC_Os07g05570.1	1.30103	1.27875	1.32222	1.51851	1.41497	1.62325	1.59106	1.65321	1.57978	1.50515	1.38021	1.34242	1.62325	1.5682	1.5682	1.59106	1.39794	1.34242	blue
LOC_Os07g05620.1	0.954243	0.69897	0.845098	1.27875	1.04139	1.30103	1.6902	1.81291	1.79934	1.39794	1.25527	1.27875	1.07918	1.14613	1.14613	1.23045	1	1.07918	yellow
LOC_Os07g05620.2	0.954243	1	1.04139	1.50515	1.38021	1.57978	1.80618	1.86332	1.77085	1.65321	1.53148	1.39794	1.14613	1.32222	1.20412	1.57978	1.32222	1.32222	yellow
LOC_Os07g05940.1	0	0.30103	0.30103	0	0	0	0.30103	0.477121	0.477121	1.54407	1.20412	0.845098	1.4624	1.72428	1.716	1.72428	1.66276	1.27875	brown
LOC_Os07g06130.2	1.39794	1.44716	1.43136	1.60206	1.63347	1.61278	1.14613	1.20412	1.25527	1.20412	0.60206	1.07918	1.23045	1.30103	1.25527	1.43136	1.32222	1.27875	turquoise
LOC_Os07g06740.1	0.778151	0.477121	0.30103	1.20412	1.11394	1.23045	0.477121	0.954243	0.845098	0.954243	0	0	1.14613	0.778151	0.778151	1.23045	1	0.69897	grey60
LOC_Os07g06740.2	1.39794	1.4624	1.60206	1.53148	1.50515	1.44716	1.43136	1.44716	1.41497	1.11394	1.32222	1.34242	1.07918	1.27875	1.17609	1.25527	1.34242	1.38021	green
LOC_Os07g06750.1	0	0	0	0	0	0	1.23045	1.11394	0.954243	1.27875	0.845098	1.04139	1.32222	1.53148	1.39794	0.69897	0.69897	0.90309	brown
LOC_Os07g06950.1	1.27875	1.23045	1.36173	1.25527	1.20412	1.23045	1.27875	1.32222	1.27875	1.25527	1.23045	1.30103	1.23045	1.17609	1.17609	1.20412	1.23045	1.23045	black
LOC_Os07g07270.1	1.32222	1.25527	1.39794	1.38021	1.27875	1.32222	1.34242	1.39794	1.36173	1.30103	1.32222	1.32222	1.38021	1.32222	1.32222	1.30103	1.27875	1.32222	grey
LOC_Os07g07350.1	1.53148	1.41497	1.5682	1.36173	1.27875	1.38021	1.63347	1.6721	1.6721	1.62325	1.59106	1.47712	1.47712	1.51851	1.49136	1.34242	1.53148	1.5682	blue
LOC_Os07g08430.1	1.60206	1.54407	1.65321	1.99123	1.86923	1.89763	2.95713	2.98137	2.99739	2.17898	1.95424	2.33244	2.08991	2.3962	2.17026	2.04532	1.82607	2.01703	yellow
LOC_Os07g08660.1	2.38739	2.36173	2.35218	2.31806	2.28103	2.3032	2.18469	2.17319	2.21748	2.02938	2.17898	2.29667	2.08636	2.07188	2.07188	2.16435	2.23045	2.1959	black
LOC_Os07g08840.1	2.78958	2.80889	2.9619	2.9154	2.80956	2.97497	3.05576	2.98945	3.02284	3.18156	3.17143	3.06893	3.10312	3.10653	3.18724	2.91698	3.06258	3.16673	brown
LOC_Os07g08960.1	1.43136	1.49136	1.43136	1.44716	1.4624	1.44716	1.47712	1.54407	1.49136	1.25527	1.14613	1.20412	1.32222	1.32222	1.39794	1.59106	1.36173	1.34242	turquoise
LOC_Os07g09000.1	1.91908	1.88649	1.96379	2.04139	2.04139	2.02531	1.83885	1.91381	1.81954	1.82607	1.83251	1.85733	1.83251	1.83885	1.86332	1.95424	1.94939	1.95904	turquoise
LOC_Os07g09190.1	0.60206	0.60206	0.60206	1	1	1	1.72428	1.77085	1.85733	2.03342	1.66276	1.91908	2.22789	2.48287	2.26007	1.83251	1.98677	2.07188	brown
LOC_Os07g09340.1	1.99123	2.01703	1.91908	2.13033	2.15836	2.21748	1.95904	2	1.87506	1.25527	1.49136	1.39794	2.12057	2.04922	2.03743	1.96379	1.93952	2.0086	turquoise
LOC_Os07g10390.1	1.14613	1.17609	1.25527	1.25527	1.23045	1.20412	1.17609	1.23045	1.23045	1.14613	1.14613	1.14613	1.14613	1.14613	1.11394	1.14613	1.07918	1.07918	green
LOC_Os07g10830.1	1.77815	1.75587	1.86923	1.76343	1.72428	1.81291	1.90309	1.92942	1.98677	1.77085	1.75587	1.9345	1.68124	1.59106	1.66276	1.74036	1.716	1.68124	magenta
LOC_Os07g12110.1	1.95904	1.94939	1.92428	2.0607	2.0086	2.0086	1.93952	2	1.99123	1.72428	1.70757	1.85126	1.74819	1.74819	1.74819	1.88649	1.92428	1.83251	green
LOC_Os07g12340.1	0.778151	0.778151	0.778151	1.43136	1.32222	1.4624	2.0086	2.08279	2.01284	1.34242	1.23045	1.34242	1.14613	1.38021	1.04139	1.34242	1.04139	1.11394	yellow
LOC_Os07g13530.1	2.01284	1.98677	2.0607	1.93952	1.90309	1.94939	2.06446	2.04922	2.08636	2.04922	2.0569	2.02119	2	1.97772	1.99564	1.90309	1.9345	1.94448	magenta
LOC_Os07g14270.3	2.09342	2.03743	2.21219	2.03743	1.96848	2.13033	2.33041	2.25527	2.4843	2.55871	2.49969	2.66558	2.22531	2.08636	2.23553	2.04139	2.12057	2.17609	tan
LOC_Os07g16150.1	1.30103	1.30103	1.25527	1.07918	1.11394	1.14613	1.11394	1.07918	1.11394	0.954243	0.90309	1.07918	0.954243	1	1	1.11394	0.954243	1.11394	green
LOC_Os07g22600.1	1.50515	1.4624	1.54407	1.68124	1.716	1.66276	1.4624	1.50515	1.49136	1.39794	1.43136	1.5682	1.34242	1.25527	1.30103	1.53148	1.51851	1.51851	red
LOC_Os07g23640.1	0.845098	1.23045	1.44716	0.477121	0	1.04139	1.25527	1.20412	0.90309	1.81291	1.65321	1.30103	1.50515	1.4624	1.73239	1.14613	1.38021	1.4624	brown
LOC_Os07g25710.1	1.53148	1.50515	1.53148	1.59106	1.60206	1.57978	1.38021	1.39794	1.34242	1.53148	1.51851	1.53148	1.36173	1.39794	1.36173	1.36173	1.49136	1.49136	red
LOC_Os07g26690.1	1.8451	1.85126	1.88081	1.98227	1.92428	2.03743	1.77815	1.75587	1.79934	2.20683	2.01703	1.96379	2.24797	2.21748	2.32838	2.4133	2.25527	2.10037	midnightblue
LOC_Os07g28820.1	1.39794	1.36173	1.51851	1.38021	1.32222	1.43136	1.44716	1.47712	1.43136	1.43136	1.44716	1.38021	1.44716	1.43136	1.41497	1.36173	1.32222	1.36173	magenta
LOC_Os07g29390.1	1.34242	1.32222	1.36173	1.27875	1.20412	1.27875	1.61278	1.61278	1.62325	1.69897	1.54407	1.51851	1.44716	1.38021	1.36173	1.23045	1.34242	1.34242	blue
LOC_Os07g29410.1	2.38561	2.44404	2.37475	2.35025	2.33244	2.36549	2.21484	2.29447	2.25527	1.90309	1.85126	1.98677	2.22272	2.22272	2.13354	2.60531	2.4183	2.29667	turquoise
LOC_Os07g33780.1	1.20412	1.25527	1.20412	1.59106	1.5682	1.6721	2.33646	2.35218	2.39445	2.52634	2.29003	2.37475	2.25527	2.43136	2.29885	1.95904	1.99123	2.03743	blue
LOC_Os07g34520.1	2.33041	1.66276	2.92788	0.845098	0.477121	0.845098	1.91908	1.49136	1.14613	3.16732	3.04689	2.61909	3.43838	3.33082	3.33746	2.52244	2.68753	3.02243	pink
LOC_Os07g34520.2	2.39794	1.98227	2.7796	0	0.477121	0.60206	1.78533	1.14613	1.04139	3.11959	3.27323	2.78817	3.11959	3.01536	3.17202	2.26007	2.39967	2.83315	pink
LOC_Os07g34520.3	1.25527	0.90309	1.61278	0	0	0	0.778151	0.477121	0.477121	1.83251	1.91908	1.41497	1.89763	1.716	1.8451	0.778151	0.90309	1.41497	pink
LOC_Os07g34570.1	2.95472	2.93146	2.84572	2.68574	2.63548	2.64246	2.62428	2.74429	2.80618	2.07188	2.00432	2.22531	2.60853	2.55023	2.44871	3.24452	2.8014	2.45179	turquoise
LOC_Os07g34570.2	1.54407	1.43136	1.34242	1.04139	0.90309	1	0.845098	1.04139	1.20412	0.30103	0.30103	0.60206	0.69897	0.845098	0.845098	1.30103	1.14613	0.90309	turquoise
LOC_Os07g34589.2	3.72016	3.67099	3.56667	3.5042	3.48116	3.46997	3.29623	3.32715	3.20898	3.12937	3.25406	3.23754	3.24601	3.2634	3.26928	3.26007	3.40243	3.34635	turquoise
LOC_Os07g35390.1	1.66276	1.61278	1.6721	1.85733	1.81954	1.90309	1.86923	1.98677	1.83885	1.49136	1.57978	1.60206	1.44716	1.54407	1.4624	2.01284	1.60206	1.5563	green
LOC_Os07g36170.1	0.954243	0.845098	1	1	0.90309	1	1.38021	1.59106	1.34242	1.04139	0.954243	0.90309	0.845098	0.954243	1.04139	0.778151	0.954243	0.954243	yellow
LOC_Os07g36940.1	1.41497	1.41497	1.60206	1.5682	1.51851	1.5563	1.44716	1.54407	1.49136	1.50515	1.44716	1.43136	1.64345	1.57978	1.53148	1.53148	1.53148	1.54407	grey60
LOC_Os07g37030.1	3.17493	3.21059	2.93752	3.42927	3.45984	3.39146	2.79727	2.8893	2.92221	2.3483	2.55388	2.69373	2.77743	2.91698	2.77085	3.14551	3.13001	2.98363	turquoise
LOC_Os07g37730.1	0.30103	0.30103	0.30103	0.845098	0.845098	0.954243	1.98677	2.18469	1.91908	1.41497	0.90309	1.30103	1	1.53148	1.07918	1.17609	0.90309	1.07918	blue
LOC_Os07g38090.1	1.32222	1.36173	1.41497	1.4624	1.43136	1.41497	1.4624	1.59106	1.5563	1.23045	1.23045	1.20412	1.43136	1.43136	1.47712	1.51851	1.32222	1.27875	yellow
LOC_Os07g38090.2	0.90309	0.778151	0.954243	1.07918	1.07918	1.20412	1.17609	1.27875	1.17609	0.954243	0.90309	0.69897	1.04139	0.90309	0.69897	0.954243	0.845098	1.07918	yellow
LOC_Os07g38170.1	1.75587	1.72428	1.81291	1.65321	1.54407	1.72428	1.88649	1.99123	1.87506	1.5682	1.32222	1.39794	1.69897	1.60206	1.75587	1.79239	1.44716	1.41497	yellow
LOC_Os07g38240.1	1.11394	1.07918	1.17609	1.11394	1.11394	1.14613	1.34242	1.43136	1.25527	1.11394	1.07918	1.07918	1.07918	1.11394	1.07918	1.04139	0.954243	1.11394	yellow
LOC_Os07g38440.1	1.36173	1.27875	1.25527	1.14613	1.14613	1.17609	1.61278	1.63347	1.6902	1.51851	1.34242	1.61278	1.38021	1.39794	1.39794	1.77815	1.17609	1.07918	blue
LOC_Os07g38530.1	1.50515	1.5682	1.53148	1.4624	1.4624	1.43136	1.39794	1.44716	1.38021	1.27875	1.25527	1.32222	1.39794	1.39794	1.38021	1.39794	1.38021	1.32222	turquoise
LOC_Os07g39220.1	1.23045	1.14613	1.4624	1.25527	1.23045	1.23045	1.54407	1.66276	1.59106	1.30103	1.41497	1.32222	1.41497	1.50515	1.47712	1.30103	1.36173	1.38021	blue
LOC_Os07g39470.1	1.75587	1.75587	1.82607	1.91908	1.90849	1.88649	2.08636	2.25527	2.0607	1.5682	1.47712	1.68124	1.65321	1.78533	1.66276	1.64345	1.66276	1.61278	yellow
LOC_Os07g39480.1	1.43136	1.44716	1.54407	1.50515	1.43136	1.44716	1.27875	1.30103	1.32222	1.36173	1.32222	1.34242	1.38021	1.34242	1.34242	1.51851	1.32222	1.32222	darkturquoise
LOC_Os07g39520.1	1.68124	1.64345	1.81291	1.99123	1.89209	1.99123	2.29226	2.3962	2.34635	2.1271	2.15534	1.90849	2.06819	2.25285	2.15229	1.9345	2.14922	2.12057	blue
LOC_Os07g40290.1	0.477121	0.69897	0.69897	0.778151	0.477121	1	1.30103	1.66276	1.38021	1.30103	1.14613	1	1.39794	1.50515	1.5682	1.36173	1.4624	1.41497	blue
LOC_Os07g42370.1	1.83251	1.77085	1.97772	2.23805	2.17319	2.24055	2.60423	2.66932	2.58771	2.48287	2.48714	2.47276	2.43457	2.44404	2.50379	2.32428	2.47276	2.49276	blue
LOC_Os07g42960.1	0.90309	0.90309	1.32222	2.18752	1.96379	2.13033	3.05767	3.1827	3.07408	2.21484	1.85126	2.22789	2.18752	2.55871	2.33646	2.06446	1.88649	1.99564	blue
LOC_Os07g42960.2	0.954243	0.954243	0.90309	0.60206	0	0.954243	2.34635	2.23805	2.25527	1.82607	1.75587	2.03743	0	0.90309	0.778151	0	0.477121	0	magenta
LOC_Os07g43360.1	1.25527	1.23045	1.30103	1.23045	1.23045	1.25527	1.07918	1.17609	1.17609	1.14613	1.20412	1.17609	1.17609	1.14613	1.17609	1.20412	1.20412	1.11394	turquoise
LOC_Os07g44180.1	1.23045	1.23045	1.17609	1.20412	1.07918	1.23045	1.20412	1.23045	1.34242	1.79239	1.54407	1.39794	1.6721	1.65321	1.79934	1.57978	1.17609	1.07918	brown
LOC_Os07g44330.1	1.82607	1.75587	1.91908	1.69897	1.8451	1.8451	1.74036	1.63347	1.81291	1.98677	1.92428	1.53148	2.25042	2.24551	2.26245	1.74819	1.82607	1.89763	midnightblue
LOC_Os07g44330.2	2.12385	2.09342	2.24797	2.09342	2.22531	2.1959	2.08279	1.95904	2.13354	2.50243	2.45637	1.98227	2.50786	2.55388	2.57054	2.19866	2.28556	2.29885	brown
LOC_Os07g44330.3	0.954243	1.07918	1.07918	0.778151	1.11394	1.04139	1.04139	0.954243	1.11394	1.07918	1.04139	0.60206	1.32222	1.25527	1.30103	0.60206	0.954243	0.954243	grey
LOC_Os07g44950.1	1.17609	1.11394	1.32222	1.23045	1.17609	1.27875	1.51851	1.60206	1.47712	1.34242	1.36173	1.23045	1.41497	1.41497	1.41497	1.20412	1.25527	1.36173	blue
LOC_Os07g45570.1	1.79239	1.63347	1.81954	2.03342	1.95904	2.01284	1.86332	1.85733	1.8451	1.70757	1.51851	1.83251	1.54407	1.64345	1.61278	1.95904	1.86332	1.74036	green
LOC_Os07g46160.1	1.6902	1.64345	1.79934	1.76343	1.716	1.76343	1.92942	1.98227	1.95424	1.91908	1.88649	1.72428	1.89763	1.89209	1.90849	1.76343	1.70757	1.77085	blue
LOC_Os07g46380.1	1.23045	1.17609	1.36173	1.11394	1.07918	1.20412	1	1.07918	1	1.07918	1.30103	1.07918	1.32222	1.20412	1.27875	1.23045	1.20412	1.27875	cyan
LOC_Os07g46410.1	1.66276	1.63347	1.68124	1.86332	1.87506	1.82607	1.39794	1.47712	1.44716	1.53148	1.53148	1.63347	1.49136	1.47712	1.41497	1.51851	1.65321	1.60206	red
LOC_Os07g46460.1	2.2833	2.27646	2.25768	2.68574	2.72997	2.63347	2.07555	2.24551	2.22531	2.02119	2.10721	2.15534	1.97313	2.06819	1.89763	2.38561	2.42975	2.31597	turquoise
LOC_Os07g46700.3	1.30103	1.30103	1.38021	1.30103	1.23045	1.25527	1.20412	1.20412	1.14613	1.38021	1.34242	1.34242	1.36173	1.30103	1.39794	1.25527	1.20412	1.17609	pink
LOC_Os07g46846.1	0.477121	0.30103	0.60206	0.477121	0.60206	0.60206	0.90309	0.845098	1.04139	1.63347	1.27875	1.78533	1.57978	1.73239	1.68124	1.49136	1.61278	1.6902	brown
LOC_Os07g46852.1	2.21219	2.02938	2.43933	2.20683	2.07555	2.1038	2.2833	2.33041	2.38917	2.62325	2.5563	2.70927	2.59329	2.58433	2.60638	2.65992	2.49969	2.4843	brown
LOC_Os07g46852.2	1.87506	1.716	2.17609	1.81954	1.74036	1.72428	1.81291	1.87506	1.85126	2.18752	2.26245	2.29447	2.24551	2.27416	2.20683	2.48714	2.04922	1.91908	brown
LOC_Os07g46852.4	1.34242	1.14613	1.65321	1.23045	1.14613	1.17609	1.34242	1.27875	1.32222	1.61278	1.5563	1.54407	1.64345	1.61278	1.5563	1.72428	1.34242	1.27875	brown
LOC_Os07g46990.1	1.96379	1.69897	1.9345	1.60206	1.54407	1.85126	2.14301	1.90309	1.89763	2.16435	2.14922	2.15836	2.10721	1.99564	2.20952	2.17898	1.83885	2.16435	brown
LOC_Os07g47100.1	0.477121	0.60206	0.778151	0.60206	0.69897	0.60206	1.11394	0.954243	1.07918	1.27875	1.11394	1.04139	1.20412	1	1.34242	0.954243	0.60206	0.954243	blue
LOC_Os07g47110.1	1	1.04139	1.17609	1.04139	1	1.07918	1.25527	1.27875	1.27875	1.11394	1.04139	1.07918	1.11394	1.14613	1.20412	0.954243	1.07918	1	magenta
LOC_Os07g47350.1	1.72428	1.70757	1.54407	1.23045	1.25527	1.36173	1.17609	1.17609	1.25527	1.61278	1.77815	1.78533	1.36173	1.14613	1.44716	1.11394	1.17609	1.04139	lightyellow
LOC_Os07g47350.2	2.11059	2.09691	2.29667	2.19312	2.13354	2.14301	2.02938	2.1271	2.06446	2.03342	1.99123	1.94448	2.07918	2.13033	2.08991	2.19312	2.13033	2.13672	turquoise
LOC_Os07g47590.1	0.69897	0.60206	1.04139	0.845098	0.69897	0.954243	1.47712	1.34242	1.38021	2.20412	2.16137	1.47712	1.92428	2.03342	1.94939	1.23045	1.91381	1.96848	brown
LOC_Os07g47620.1	1.14613	1.07918	1.20412	1.17609	1.17609	1.20412	0.845098	0.845098	0.845098	0.954243	1.20412	1.04139	1.23045	1.14613	1.17609	1.34242	1.14613	1.17609	cyan
LOC_Os07g47990.1	1.04139	1.17609	0.954243	1.60206	1.63347	1.61278	1.11394	1.20412	1.30103	0.90309	0.954243	1	1.11394	1.07918	0.845098	1.82607	1.14613	1.07918	turquoise
LOC_Os07g48010.1	1.43136	1.32222	1.41497	2.25285	1.99123	2.21484	2.19866	2.22789	2.65418	2.07188	2.11394	2.13354	1.80618	1.34242	1.68124	2.03743	1.20412	1.5563	yellow
LOC_Os07g48020.1	3.08672	3.11926	3.08135	3.31175	3.09096	3.27715	3.48926	3.54481	3.68305	3.18526	3.34557	3.25768	3.10857	2.8739	3.02119	3.18977	2.98767	3.08171	magenta
LOC_Os07g48040.1	1.11394	1.11394	1.04139	1.57978	1.66276	1.64345	1.23045	1.23045	1.4624	0.477121	0.69897	0.69897	0.954243	0.90309	0.845098	1.27875	0.69897	0.60206	turquoise
LOC_Os07g48060.1	1.77815	1.62325	1.8451	1.44716	1.27875	1.30103	1.30103	1.38021	1.32222	1.66276	1.75587	1.6721	1.61278	1.53148	1.5682	1.81954	1.57978	1.79934	pink
LOC_Os07g48090.1	1.25527	1.36173	1.30103	1.5682	1.47712	1.47712	2.24304	2.3927	2.15836	1.60206	1.51851	1.5563	1.75587	1.86923	1.74036	1.61278	1.716	1.81291	blue
LOC_Os07g48450.1	2.22011	2.02938	2.5172	1.5563	1.50515	1.74036	1.81954	1.77085	1.74819	2.77085	2.92012	2.38561	2.83759	2.77525	2.88762	2.14613	2.49415	2.64738	pink
LOC_Os07g48450.2	1.50515	1.47712	1.63347	0.90309	0.69897	0.954243	1.11394	0.90309	0.954243	1.8451	2.03342	1.64345	1.88649	1.77085	1.9345	1.32222	1.68124	1.75587	pink
LOC_Os07g48570.1	1.73239	1.74819	1.85733	1.44716	1.43136	1.49136	1.38021	1.43136	1.38021	1.17609	1.30103	1.25527	1.5563	1.5682	1.47712	1.4624	1.49136	1.47712	turquoise
LOC_Os07g48630.1	1.85126	1.83251	1.91381	2.06446	2.04532	2.06446	1.85733	1.97772	1.81954	1.78533	1.8451	1.83885	2.07188	1.98677	2.0607	2.12385	1.99564	2.01703	lightcyan
LOC_Os07g48820.1	1.75587	1.716	1.86923	1.716	1.66276	1.74036	1.79239	1.83251	1.86332	1.74819	1.85126	1.79239	1.69897	1.73239	1.73239	1.64345	1.59106	1.65321	magenta
LOC_Os07g48820.2	1.30103	1.20412	1.27875	1.32222	1.27875	1.14613	1.27875	1.34242	1.36173	1.23045	1.27875	1.17609	1.30103	1.11394	1.20412	1.14613	1.17609	1.20412	grey
LOC_Os07g49330.1	2.02531	1.96379	2.00432	2.15229	2.13033	2.13988	1.80618	1.88081	1.82607	1.91908	1.90849	1.98677	1.97313	1.97313	1.93952	2.17898	2.15229	2.08636	purple
LOC_Os07g49400.1	2.233	2.12057	2.32838	2.44248	2.38021	2.40483	2.32428	2.36173	2.40993	2.59218	2.58092	2.52892	2.45484	2.43933	2.49136	2.23045	2.48855	2.51455	brown
LOC_Os08g01090.1	1.53148	1.47712	1.62325	1.6721	1.64345	1.68124	1.20412	1.25527	1.23045	1.61278	1.63347	1.5563	1.5563	1.54407	1.49136	1.5563	1.5682	1.5563	purple
LOC_Os08g01170.1	1.27875	1.38021	0.845098	2.37107	2.44091	2.32428	0.845098	1.07918	1.20412	1.36173	1.32222	1.5563	1.04139	1.25527	1.04139	1.54407	1.85733	1.54407	purple
LOC_Os08g01380.1	2.51587	2.65514	2.20952	2.9196	3.0103	2.89708	1.97313	2.07555	2.1959	2.21484	2.22011	2.48287	2.11727	2.2878	2.11727	2.38202	2.77232	2.5682	turquoise
LOC_Os08g01910.1	0.778151	0.845098	0.90309	0.90309	0.477121	1	1.17609	1.20412	1.32222	1.74819	1.62325	1.25527	1.72428	1.716	1.89763	1.53148	1.20412	1.34242	brown
LOC_Os08g02110.1	1.65321	1.41497	1.5682	1.41497	1.25527	1.36173	0.69897	0.845098	0.90309	0.60206	0.60206	0.845098	0.954243	1.07918	1.04139	1.32222	1.17609	1.14613	turquoise
LOC_Os08g02640.1	1.25527	1.20412	1.39794	1.17609	1.14613	1.17609	1.39794	1.47712	1.43136	1.17609	1.20412	1.14613	1.25527	1.17609	1.20412	1.11394	1.25527	1.17609	yellow
LOC_Os08g02640.4	1.63347	1.63347	1.78533	1.70757	1.62325	1.72428	1.73239	1.72428	1.82607	1.87506	1.8451	1.83885	1.83885	1.77815	1.86332	1.86332	1.79934	1.86923	brown
LOC_Os08g03290.1	2.63749	2.59988	2.74036	2.77815	2.68124	2.77815	2.88366	2.88195	2.92634	2.89708	2.82413	2.93551	2.72346	2.6464	2.7348	2.943	2.83315	2.83506	blue
LOC_Os08g03290.2	1.14613	1.27875	1.07918	1.04139	0.954243	1.14613	1.07918	1.25527	1.17609	1.14613	1.41497	1.34242	1	0.778151	1.20412	1.20412	0.954243	1.04139	grey
LOC_Os08g03520.1	2.35218	2.37107	2.38382	2.4183	2.31806	2.34242	2.13988	2.19866	2.20952	1.85126	1.98677	2.14301	2.22272	2.15836	2.22011	2.35603	2.42975	2.3483	turquoise
LOC_Os08g04180.1	1.94939	1.99123	2.03342	2.3962	2.24797	2.27646	3.14114	3.18298	3.25648	2.48144	2.22531	2.45332	2.49136	2.64933	2.55023	2.53148	2.19033	2.27875	yellow
LOC_Os08g04540.1	0	0	0	0.30103	0.30103	0.477121	2.16435	2.31175	2.21748	1.73239	1.39794	1.85126	1.6721	2.06819	1.86332	1.20412	1.53148	1.74036	blue
LOC_Os08g05530.1	2.3032	2.24304	2.31806	2.16137	2.13672	2.0607	2.2014	2.16137	2.22789	2.08991	2.14922	2.32015	1.94939	1.97313	2.04922	2.04139	2.0607	2.03342	salmon
LOC_Os08g06100.1	1.14613	1.14613	1.47712	2.13988	1.91908	2.04139	2.96332	3.05231	3.09307	2.04922	1.92942	2.13672	2.0607	2.33041	2.25527	1.97313	1.98677	1.86923	blue
LOC_Os08g06110.2	2.11727	2.1271	2.09691	1.50515	1.60206	1.54407	1.64345	1.60206	1.49136	0.477121	0.60206	0.60206	1.64345	1.65321	1.5682	1.27875	1.27875	1.11394	turquoise
LOC_Os08g06110.3	1.88649	1.94448	2.01703	1.47712	1.68124	1.6902	1.49136	1.50515	1.50515	0.477121	0.477121	0.69897	1.6721	1.77085	1.59106	1.41497	1.34242	1.30103	turquoise
LOC_Os08g06110.4	1.63347	1.6902	1.79934	1.25527	1.53148	1.4624	1.30103	1.30103	1.20412	0	0.477121	0.477121	1.25527	1.47712	1.38021	1.04139	0.954243	1.07918	turquoise
LOC_Os08g06550.1	2.11727	2.02938	1.88081	1.95424	1.93952	1.8451	1.62325	1.54407	1.65321	1.69897	1.53148	1.75587	1.43136	1.54407	1.47712	1.62325	1.72428	1.76343	turquoise
LOC_Os08g07060.1	1.17609	1.17609	1.07918	1.70757	1.69897	1.64345	0.90309	1	0.954243	1.07918	1.23045	1.32222	1	1	0.90309	1.20412	1.38021	1.23045	purple
LOC_Os08g07100.1	0	0	0	0	0	0	0.30103	0	0.69897	0.845098	0.30103	0.954243	0	0.30103	0	0.30103	0	0	tan
LOC_Os08g08970.1	0	0	0	0	0	0	0	0	0	0	0	0	0.778151	0.477121	0.30103	0.60206	0.778151	0.69897	brown
LOC_Os08g08990.1	0.60206	0.30103	0.69897	0.90309	0.845098	0.845098	1.25527	1.39794	1.20412	0.778151	0.69897	0.69897	1.49136	1.4624	1.44716	1.23045	0.954243	1.11394	brown
LOC_Os08g09010.1	0.90309	0.60206	0.954243	1.14613	1.04139	0.954243	1.49136	1.54407	1.43136	1.6902	1.50515	1.53148	2.19866	2.3032	2.20683	1.50515	1.74819	1.72428	brown
LOC_Os08g09040.1	0.69897	0.477121	0.60206	1	0.954243	0.90309	1.27875	1.34242	1.14613	0.845098	0.778151	0.90309	1.70757	1.5563	1.59106	1.25527	1.11394	1.36173	brown
LOC_Os08g09060.1	0.845098	0.60206	0.778151	1.14613	1.04139	0.954243	1.17609	1.20412	1.14613	1.14613	1.07918	1.07918	1.86923	1.79934	1.74036	1.39794	1.36173	1.51851	brown
LOC_Os08g09200.1	2.04532	1.94448	2.35411	2.06446	1.94448	2.03743	2.35984	2.35793	2.44091	2.80277	2.78176	2.57749	2.72346	2.69548	2.69197	2.23805	2.3962	2.57171	brown
LOC_Os08g09240.1	2.19312	2.15836	2.25527	2.15534	2.12057	2.19312	2.07918	2.01284	2.04139	2.43933	2.47276	2.25527	2.23045	2.28103	2.26951	2.11059	2.44248	2.46389	pink
LOC_Os08g09940.1	1.76343	1.68124	1.81291	1.66276	1.61278	1.6721	1.74819	1.75587	1.73239	1.66276	1.66276	1.74819	1.57978	1.54407	1.59106	1.62325	1.65321	1.61278	black
LOC_Os08g10020.2	3.34321	3.38668	3.22943	3.463	3.56797	3.48756	3.02572	3.06707	3.11126	2.72916	2.87795	3.02119	2.95856	3.07664	2.93349	3.37985	3.29579	3.19257	turquoise
LOC_Os08g10080.1	2.0569	2.05308	2.18184	1.76343	1.76343	1.80618	1.5682	1.64345	1.65321	1.50515	1.57978	1.38021	1.83251	1.88081	1.83251	1.80618	1.70757	1.76343	turquoise
LOC_Os08g10310.1	1.77085	1.76343	1.93952	1.73239	1.5682	1.49136	1.44716	1.54407	1.34242	1	0.954243	1.17609	1.11394	1.41497	1.07918	1.82607	1.80618	1.62325	turquoise
LOC_Os08g10550.1	0.60206	0.60206	0.778151	0.60206	0.60206	0.60206	1.17609	1.17609	1.32222	1.44716	1.25527	1.36173	1.17609	1.14613	1.07918	0.954243	0.954243	1.04139	blue
LOC_Os08g10600.1	1.32222	1.27875	1.4624	1.23045	1.14613	1.20412	1.39794	1.41497	1.4624	1.36173	1.43136	1.41497	1.27875	1.27875	1.32222	1.11394	1.32222	1.30103	magenta
LOC_Os08g12750.1	1.6721	1.6721	1.74036	1.65321	1.65321	1.65321	1.4624	1.51851	1.51851	1.5563	1.59106	1.5682	1.5682	1.53148	1.5682	1.5682	1.5682	1.57978	turquoise
LOC_Os08g13440.2	0.30103	0.30103	0.778151	0.30103	0.30103	0.30103	0.30103	0.477121	0	0.477121	0.778151	0.477121	0.30103	0.477121	0.30103	0.60206	0.954243	1.04139	grey
LOC_Os08g13840.1	1.43136	1.44716	1.34242	1.41497	1.43136	1.50515	1.60206	1.62325	1.39794	1.11394	1.17609	1.23045	1.20412	1.38021	1.23045	1.30103	1.5682	1.54407	grey
LOC_Os08g13930.1	1.81954	1.77815	1.90309	1.85126	1.90309	1.90849	1.4624	1.54407	1.49136	1.54407	1.64345	1.62325	1.73239	1.74819	1.69897	1.6721	1.79239	1.77815	turquoise
LOC_Os08g13930.2	1.51851	1.50515	1.49136	1.23045	1.23045	1.17609	0.90309	0.954243	0.90309	0.90309	1.17609	1.32222	1	1.07918	1.11394	0.845098	0.845098	1	black
LOC_Os08g16050.1	1.6902	1.57978	1.79934	1.78533	1.72428	1.73239	1.57978	1.65321	1.5682	1.49136	1.47712	1.64345	1.44716	1.65321	1.60206	1.88081	1.82607	1.81291	turquoise
LOC_Os08g17400.1	1.43136	1.44716	1.5563	1.51851	1.4624	1.49136	1.44716	1.49136	1.47712	1.30103	1.27875	1.23045	1.41497	1.38021	1.39794	1.47712	1.23045	1.27875	green
LOC_Os08g17680.1	1.27875	1.20412	1.34242	1.47712	1.43136	1.66276	1.90309	1.86923	2.07918	1.80618	1.78533	1.89763	1.53148	1.64345	1.68124	1.38021	1.41497	1.39794	blue
LOC_Os08g20660.1	1.38021	1.38021	1.5563	1.44716	1.43136	1.49136	1.36173	1.44716	1.32222	1.75587	1.72428	1.57978	1.6902	1.64345	1.60206	1.49136	1.64345	1.716	midnightblue
LOC_Os08g21660.1	1.38021	1.38021	1.41497	1.30103	1.30103	1.32222	1.36173	1.38021	1.38021	1.20412	1.25527	1.36173	1.20412	1.17609	1.25527	1.25527	1.32222	1.25527	black
LOC_Os08g23440.1	1.36173	1.36173	1.54407	1.44716	1.34242	1.43136	1.81954	1.85733	1.89763	1.50515	1.47712	1.4624	1.44716	1.44716	1.44716	1.41497	1.27875	1.32222	magenta
LOC_Os08g25570.1	1.17609	1.23045	1.34242	1.32222	1.20412	1.30103	1.20412	1.27875	1.23045	1.11394	1.07918	1.25527	1.23045	1.11394	1.20412	1.36173	1.30103	1.25527	green
LOC_Os08g25720.1	1.88649	1.83885	1.93952	1.8451	1.79239	1.81954	1.74036	1.77815	1.69897	1.68124	1.6721	1.74819	1.74819	1.70757	1.72428	1.92942	1.81954	1.85126	turquoise
LOC_Os08g28680.1	1.92428	1.92942	1.94448	1.81291	1.81291	1.77085	1.77815	1.77815	1.78533	1.77815	1.83885	1.8451	1.73239	1.66276	1.74819	1.6902	1.63347	1.69897	black
LOC_Os08g28710.1	0.477121	0.69897	0.60206	0.954243	0.30103	1.23045	1.85126	1.97313	2.01703	1.4624	1.34242	1.04139	1.50515	1.60206	1.61278	1.27875	1.14613	1.11394	blue
LOC_Os08g29570.1	1.76343	1.74819	1.90309	1.89763	1.73239	1.88649	2.61066	2.81624	2.51455	1.60206	1.6721	1.65321	1.54407	1.99564	1.61278	1.75587	1.39794	1.49136	yellow
LOC_Os08g29660.1	0.778151	0.69897	0.778151	0.90309	0.954243	1.14613	1.63347	1.80618	1.36173	0.90309	0.90309	0.845098	1.04139	1.20412	0.90309	0.90309	1.07918	1.11394	yellow
LOC_Os08g30060.1	1.60206	1.54407	1.61278	1.49136	1.23045	1.41497	1.53148	1.41497	1.43136	1.49136	1.54407	1.63347	1.47712	1.38021	1.36173	1.38021	1.38021	1.43136	salmon
LOC_Os08g30060.2	1.38021	1.39794	1.50515	1.30103	1.4624	1.47712	1.47712	1.54407	1.64345	1.44716	1.44716	1.30103	1.36173	1.44716	1.49136	1.38021	1.44716	1.39794	yellow
LOC_Os08g30790.1	1.89763	1.81954	1.8451	1.65321	1.65321	1.6721	1.5682	1.53148	1.38021	2.2014	2.16137	2.06446	2.02119	2.07555	2.11059	1.77085	1.83885	1.88081	pink
LOC_Os08g31410.7	1.38021	1.34242	1.32222	1.39794	1.43136	1.51851	1.34242	1.53148	1.43136	1.34242	1.30103	1.30103	1.20412	1.23045	1.25527	1.25527	1.11394	1.14613	green
LOC_Os08g31560.1	1.47712	1.4624	1.5682	1.50515	1.47712	1.50515	1.47712	1.49136	1.49136	1.62325	1.50515	1.49136	1.53148	1.5563	1.54407	1.51851	1.43136	1.43136	grey
LOC_Os08g31580.1	1.77085	1.77815	1.68124	1.6721	1.62325	1.66276	1.5563	1.59106	1.6721	1.83251	1.77815	1.73239	1.8451	1.86332	1.90309	1.6721	1.80618	1.81954	pink
LOC_Os08g31860.1	0.30103	0.477121	1	0	0	0.69897	0.778151	0.954243	0.778151	1.38021	1.54407	1	1.44716	1.54407	1.4624	1.27875	1.54407	1.86923	brown
LOC_Os08g32870.1	1.66276	1.66276	1.69897	1.83251	1.82607	1.81291	1.63347	1.63347	1.59106	1.77085	1.68124	1.79934	1.81291	1.79239	1.82607	1.82607	1.8451	1.86332	purple
LOC_Os08g32930.1	2.04532	2.0569	1.88649	2.04532	1.99564	1.93952	1.78533	1.8451	1.83251	1.54407	1.77085	1.82607	1.50515	1.5563	1.39794	1.99123	1.83251	1.64345	green
LOC_Os08g32930.2	1.23045	1.30103	1.07918	1.39794	1.32222	1.27875	1.04139	1.04139	1	1.04139	0.90309	1	0.778151	0.60206	0.69897	1.38021	1.07918	1.07918	green
LOC_Os08g32980.1	1.94448	1.90309	1.94448	1.88081	1.78533	1.89209	1.79934	1.80618	1.69897	1.95424	1.96379	1.96848	2.02938	1.96379	2.06819	1.97313	1.87506	1.90849	pink
LOC_Os08g33160.2	1.63347	1.51851	1.72428	1.47712	1.41497	1.32222	1.44716	1.51851	1.54407	1.51851	1.38021	1.54407	1.50515	1.5563	1.50515	1.57978	1.73239	1.59106	grey
LOC_Os08g33370.1	2.06819	1.98677	2.15836	1.81954	1.80618	1.9345	2.08636	2.11394	2.01703	1.4624	1.41497	1.20412	1.61278	1.54407	1.50515	1.64345	1.5682	1.59106	green
LOC_Os08g33370.2	1.04139	0.954243	1.20412	1.25527	0.90309	1.04139	2.24055	2.17319	2.3483	2.72754	2.45939	2.54407	2.43933	2.549	2.53275	2.10721	2.01284	2.08636	brown
LOC_Os08g33720.1	0.60206	0.69897	0.845098	1.07918	0.954243	1.07918	2.38202	2.40312	2.55388	1.88649	1.6902	1.80618	1.41497	1.5682	1.44716	1.36173	1.50515	1.716	blue
LOC_Os08g34210.1	2.33445	2.41996	2.18469	2.50651	2.55751	2.50243	1.94939	2.04532	1.92942	1.62325	1.62325	1.82607	1.98227	2.17319	1.97772	2.1959	2.18752	2.04922	turquoise
LOC_Os08g34360.1	1	1.07918	1.04139	0.845098	0.954243	0.845098	0.477121	0.30103	0.30103	0	0	0	0.477121	0.90309	0.69897	0.60206	0.69897	0.477121	turquoise
LOC_Os08g34580.1	1.04139	0.90309	1.20412	1.11394	1.07918	1.07918	1.41497	1.54407	1.27875	1.83885	1.89209	1.43136	1.83885	1.91381	1.8451	1.36173	1.65321	1.63347	brown
LOC_Os08g34790.1	0.845098	0.778151	1	1.5563	1.36173	1.51851	2.56937	2.78176	2.57287	1.50515	1.25527	1.51851	1.5563	2.12057	1.72428	1.14613	1.14613	1.25527	yellow
LOC_Os08g35740.1	1.5682	1.51851	1.69897	1.65321	1.54407	1.59106	2.06819	2.07918	2.18469	2.05308	1.91381	1.98677	1.79239	1.86923	1.87506	1.74036	1.79934	1.85733	blue
LOC_Os08g36480.1	0.845098	0.90309	0.778151	1.90309	1.91381	1.88649	1	1.20412	0.90309	0.69897	0.69897	0.845098	1.11394	1.07918	1.14613	1.41497	1.70757	1.39794	purple
LOC_Os08g36790.1	1.4624	1.53148	1.49136	1.57978	1.54407	1.59106	1.32222	1.36173	1.38021	1.65321	1.5682	1.50515	1.65321	1.61278	1.63347	1.63347	1.54407	1.61278	cyan
LOC_Os08g36860.1	0.69897	0.60206	0.477121	0.60206	0.69897	0.69897	0.477121	0.477121	0.477121	1.17609	1.14613	0.778151	1	0.845098	0.90309	1.17609	0.845098	1.07918	brown
LOC_Os08g37630.1	1.76343	1.81954	2.19312	2.02531	1.80618	2.13672	2.0607	2.17609	2.13988	2.16732	2.29447	1.99564	2.51055	2.3962	2.52244	2.21219	2.15534	2.40824	brown
LOC_Os08g38710.1	1.36173	1.41497	1.25527	1.716	1.79934	1.88649	1.53148	1.5682	1.43136	1.94939	1.57978	1.83885	1.80618	1.89763	1.75587	2.32428	1.38021	1.36173	grey
LOC_Os08g38780.1	1.34242	1.30103	1.38021	1.44716	1.41497	1.50515	1.23045	1.25527	1.25527	1.14613	1.20412	1.30103	1.43136	1.4624	1.43136	1.47712	1.4624	1.41497	lightcyan
LOC_Os08g38880.1	1.69897	1.66276	1.74036	1.69897	1.63347	1.716	1.64345	1.64345	1.70757	1.80618	1.68124	1.76343	1.75587	1.70757	1.78533	1.8451	1.49136	1.61278	grey
LOC_Os08g38900.1	2.37475	2.3032	2.63949	2.52504	2.33445	2.51188	3.34616	3.3969	3.42797	2.549	2.64147	2.60959	2.62941	2.76042	2.75282	2.41664	2.53529	2.63548	yellow
LOC_Os08g38910.2	1.41497	1.44716	1.4624	1.59106	1.36173	1.60206	1.91381	2.0086	2.0569	1.07918	1.04139	1.23045	1.5563	1.36173	1.53148	1.88081	1.14613	1.07918	yellow
LOC_Os08g38990.4	1.07918	1.25527	1.07918	1.54407	1.53148	1.4624	0.845098	1.07918	1.07918	0.60206	0.477121	0.477121	0.90309	0.954243	0	1.38021	1.04139	1	turquoise
LOC_Os08g39140.1	1.88081	1.87506	2.08636	1.8451	1.76343	1.89763	2.49693	2.5302	2.52375	1.85126	1.96848	1.90309	2.01284	2.11059	2.07188	1.65321	1.79239	1.81291	yellow
LOC_Os08g39840.1	2.04922	2.04922	2.27875	2.26717	2.11059	2.29667	2.82802	3.02119	2.88536	2.11059	2.05308	2.02531	2.37475	2.5563	2.41664	2.43297	1.88649	2.02119	yellow
LOC_Os08g40090.1	1.04139	1.04139	1.23045	1.27875	1.25527	1.30103	1.07918	1.11394	1.20412	1.32222	1.38021	1.30103	1.34242	1.23045	1.27875	1.17609	1.25527	1.30103	midnightblue
LOC_Os08g40510.1	2.16732	2.17898	2.12385	2.11727	2.09342	2.10721	1.78533	1.79934	1.8451	1.9345	1.90309	1.89763	2	2.01703	2.00432	2.13988	1.94939	1.95904	darkturquoise
LOC_Os08g40680.1	0.845098	0.90309	0.954243	0.845098	0.778151	0.845098	1.27875	1.20412	1.11394	1.74819	1.80618	1.59106	1.8451	1.65321	1.78533	1.32222	1.07918	1.36173	brown
LOC_Os08g42580.1	1.07918	1.04139	1.14613	1.07918	1.04139	1.07918	1.20412	1.34242	1.23045	1.11394	0.954243	1.07918	1	1	1	1.14613	1.07918	0.90309	yellow
LOC_Os08g42580.4	1.27875	1.27875	1.38021	1.50515	1.39794	1.4624	1.59106	1.716	1.60206	1.36173	1.36173	1.34242	1.36173	1.39794	1.32222	1.54407	1.25527	1.34242	yellow
LOC_Os08g42700.1	1.63347	1.5563	2.04139	1	0.954243	0.954243	0.60206	0.778151	0.778151	1	1.41497	1.36173	1.20412	1.04139	1.04139	0.69897	1.38021	1.59106	greenyellow
LOC_Os08g43120.1	0.30103	0.477121	0.60206	0.30103	0	0	1.41497	1.14613	1.4624	2.63347	2.39794	2.2014	2.52634	2.47422	2.48144	1.6902	1.8451	1.91908	brown
LOC_Os08g43334.2	0.60206	0.778151	1	0.778151	0.60206	0.954243	1.32222	1.43136	1.27875	1.77085	1.69897	1.20412	1.80618	1.83251	1.82607	1.32222	1.49136	1.51851	brown
LOC_Os08g43560.1	2.45788	2.44716	2.40483	2.5832	2.60746	2.58092	2.16732	2.25768	2.19312	2.20952	2.3032	2.3483	2.17026	2.17319	2.1959	2.29226	2.33244	2.2878	red
LOC_Os08g44000.1	1	0.954243	0.845098	1.30103	1.34242	1.27875	0.60206	0.69897	0.69897	0.90309	1	1.11394	0.60206	0.778151	0.60206	0.69897	1.23045	1.04139	red
LOC_Os08g44270.1	0.60206	0.60206	1.14613	0.60206	0.69897	1.11394	1.76343	1.23045	0.60206	2.31387	2.36549	0.69897	1.66276	1.91908	1.81954	1.07918	2.96237	3.15806	brown
LOC_Os08g44340.1	1.54407	1.53148	1.64345	1.62325	1.53148	1.73239	2.0607	2.13672	2.17026	2.26482	2.1038	1.91908	2.05308	2.16137	2.13672	1.89209	1.91908	1.96848	brown
LOC_Os08g44350.1	1.6902	1.6902	1.69897	1.74819	1.73239	1.6902	1.41497	1.44716	1.38021	1.38021	1.4624	1.68124	1.34242	1.39794	1.38021	1.6902	1.53148	1.49136	turquoise
LOC_Os08g44520.3	2.42325	2.42325	2.40993	2.34242	2.32015	2.30963	2.14301	2.15836	2.12057	2.17609	2.27416	2.27416	2.25285	2.22531	2.29226	2.25527	2.24055	2.26245	turquoise
LOC_Os08g44770.1	1.73239	1.63347	1.6721	1.83251	1.85126	1.90849	1.60206	1.61278	1.64345	1.66276	1.74819	1.86923	1.6721	1.62325	1.6902	1.78533	2.01284	1.92428	red
LOC_Os08g45030.1	1	0.90309	1.11394	1.23045	1	1.20412	1.23045	1.30103	1.32222	1.63347	1.47712	1.14613	1.77815	1.68124	1.78533	1.54407	1.39794	1.38021	brown
LOC_Os08g45190.1	2.02119	2.09691	1.89209	1.99564	2.11059	2.09342	1.27875	1.27875	1.23045	1.11394	1.17609	1.38021	1.68124	1.80618	1.76343	1.43136	1.85733	1.75587	turquoise
LOC_Os09g03620.1	1.4624	1.39794	1.5563	1.27875	1.20412	1.25527	1.4624	1.53148	1.54407	1.51851	1.51851	1.41497	1.44716	1.43136	1.38021	1.36173	1.30103	1.38021	magenta
LOC_Os09g06499.1	1.38021	1.36173	1.41497	1.49136	1.57978	1.5682	1.14613	1.23045	1.20412	1.23045	1.20412	1.30103	1.14613	1.25527	1.20412	1.43136	1.39794	1.34242	turquoise
LOC_Os09g08130.1	0	0	0.30103	0.845098	0.845098	0.477121	1.68124	1.77815	1.6721	0.69897	0.477121	0.845098	0.778151	1.34242	1.17609	0.845098	0.69897	0.69897	blue
LOC_Os09g08130.2	0.477121	0.477121	0.60206	1.54407	1.25527	1.39794	2.53908	2.5302	2.65031	1.73239	1.59106	1.92942	1.78533	1.95424	1.91908	1.94939	1.47712	1.72428	blue
LOC_Os09g11450.2	1.69897	1.68124	1.77815	1.61278	1.60206	1.63347	1.68124	1.74036	1.70757	1.65321	1.65321	1.65321	1.61278	1.60206	1.59106	1.59106	1.53148	1.54407	magenta
LOC_Os09g11480.1	2.68395	2.70672	2.64444	2.20412	2.08636	2.10721	2.04922	2.09691	2.20952	1.73239	1.79934	1.74036	2.25042	2.26951	2.17319	2.50243	2.30103	2.24797	darkred
LOC_Os09g11480.2	1.65321	1.69897	1.69897	1	0.90309	0.845098	1.07918	1.07918	1.20412	0.60206	0.845098	0.845098	1.07918	1.04139	1.07918	1.17609	1.04139	1.04139	darkred
LOC_Os09g12770.1	1.66276	1.62325	1.62325	1.86332	1.86923	1.88081	1.47712	1.50515	1.47712	1.64345	1.63347	1.61278	1.5682	1.57978	1.60206	1.76343	1.62325	1.62325	turquoise
LOC_Os09g13570.1	1.79239	1.81954	1.81954	1.5682	1.63347	1.6902	1.41497	1.41497	1.41497	1.77085	1.99564	2.07188	1.64345	1.5563	1.61278	1.36173	1.78533	1.90309	greenyellow
LOC_Os09g13575.1	1.70757	1.70757	1.62325	1.51851	1.47712	1.57978	1.11394	1.17609	1.17609	1.50515	1.88649	1.88649	1.47712	1.34242	1.47712	1.27875	1.59106	1.70757	greenyellow
LOC_Os09g15670.1	1	1.17609	1.30103	1	0.477121	1.36173	1.47712	1.59106	1.62325	1.96379	1.86332	1.50515	2.08636	2.10721	2.15534	1.90849	1.85126	1.86332	brown
LOC_Os09g16510.1	1.77815	1.716	1.85126	1.70757	1.62325	1.65321	1.97313	2.1271	1.8451	1.36173	1.23045	1.47712	1.49136	1.65321	1.49136	1.716	1.70757	1.63347	yellow
LOC_Os09g17740.1	3.44122	3.50664	3.45864	2.68931	2.68395	2.69373	3.05385	3.17377	3.21906	1.61278	1.75587	1.75587	2.99167	3.04689	2.89209	3.34694	2.78888	2.50379	turquoise
LOC_Os09g19700.1	1.17609	1.14613	1.23045	1.54407	1.49136	1.50515	1.43136	1.4624	1.43136	1.5563	1.59106	1.41497	1.49136	1.4624	1.47712	1.39794	1.36173	1.41497	blue
LOC_Os09g20260.1	0	0	0	0	0	0	1.64345	1.53148	1.83251	2.25768	1.85126	2.11394	1.6721	2.13033	1.81291	1.39794	1.51851	1.4624	brown
LOC_Os09g20284.1	0	0	0	0	0	0	0.845098	0.69897	0.954243	1.34242	0.90309	1.11394	0.778151	1.20412	0.954243	0.60206	0.69897	0.69897	brown
LOC_Os09g20350.1	2.75435	2.78604	2.69548	2.74586	2.7007	2.74974	2.51055	2.64933	2.55509	2.53148	2.62118	2.61384	2.63849	2.62428	2.64147	2.70415	2.69108	2.76716	turquoise
LOC_Os09g20390.1	1.44716	1.36173	1.50515	1.41497	1.23045	1.43136	1.11394	1.27875	1.14613	0.69897	0.954243	0.845098	1.20412	1.07918	1.07918	1.30103	0.954243	1	turquoise
LOC_Os09g20460.1	1.04139	1.11394	1.11394	1.30103	1.14613	1.34242	1.39794	1.61278	1.60206	1.17609	1.11394	1.36173	1.30103	1.39794	1.36173	1.27875	1.41497	1.39794	blue
LOC_Os09g20830.5	1.20412	1.07918	1.32222	1.34242	1.27875	1.27875	1.23045	1.25527	1.30103	1.17609	1.14613	1.17609	1.25527	1.17609	1.23045	1.14613	1.32222	1.27875	grey
LOC_Os09g22450.1	1.34242	1.34242	1.41497	1.41497	1.43136	1.44716	1.27875	1.34242	1.23045	1.11394	1.23045	1.20412	1.23045	1.20412	1.17609	1.36173	1.17609	1.14613	turquoise
LOC_Os09g23650.1	1.27875	1.20412	1.32222	1.39794	1.41497	1.38021	1.25527	1.30103	1.30103	1.30103	1.30103	1.25527	1.32222	1.27875	1.30103	1.30103	1.30103	1.34242	purple
LOC_Os09g23660.1	1.68124	1.6902	1.89763	1.8451	1.81291	1.89209	2.04922	2.09691	2.08279	1.79239	1.68124	1.6902	2.0086	1.99564	2.04139	1.83251	1.83251	1.75587	yellow
LOC_Os09g25060.1	0.778151	0.30103	0.954243	0.60206	1.07918	1.51851	1.87506	1.88081	1.96379	1.04139	0.69897	1	0.954243	1.32222	1.07918	1	1.04139	0.90309	yellow
LOC_Os09g25850.1	0.69897	0.69897	0.778151	1.34242	1.23045	1.17609	0.778151	1	0.90309	0.477121	0.69897	0.845098	0.60206	0.778151	0.60206	1.11394	1.04139	0.845098	green
LOC_Os09g26400.1	1.92942	1.91908	1.90849	2.11059	2.08991	2.13033	1.85126	1.88649	1.77815	1.91908	1.96379	1.92428	1.91381	1.92428	1.91381	2.11394	1.98677	2.01284	purple
LOC_Os09g26420.1	2.95424	2.97313	2.96567	2.83948	2.7356	2.74351	2.56937	2.64738	2.60314	2.39967	2.5092	2.56703	2.53529	2.6464	2.54158	2.67761	2.90417	2.7007	turquoise
LOC_Os09g26420.5	2.05308	2.07188	2.02531	2.02938	1.94939	1.90309	1.5682	1.5563	1.5563	1.41497	1.41497	1.43136	1.39794	1.49136	1.50515	1.93952	1.79934	1.57978	turquoise
LOC_Os09g26780.1	0.60206	0.477121	0.778151	0.845098	0.845098	0.90309	1.91908	1.90849	2.19866	2.17026	2.15836	1.716	1.86332	1.79934	1.92942	1.68124	1.5563	1.73239	blue
LOC_Os09g26880.1	2.29226	2.21219	2.52244	2.40654	2.28103	2.3483	2.49969	2.48714	2.55509	2.89487	2.81823	2.67117	2.80414	2.76567	2.77525	2.64836	2.3962	2.57287	brown
LOC_Os09g27050.1	1.65321	1.66276	1.86332	1.5563	1.43136	1.54407	2.1271	2.28103	2.09691	2.02938	2.01703	1.57978	2.08991	2.14922	2.0569	1.89763	1.79239	1.9345	blue
LOC_Os09g27260.1	0	0.30103	0.477121	0.30103	0.30103	0.60206	1.6721	1.716	1.6721	1.8451	1.6902	1.4624	1.34242	1.716	1.43136	1.11394	1.5682	1.57978	brown
LOC_Os09g28050.1	2.15534	2.18184	2.12385	2	2.0086	2.01703	1.85126	1.85126	1.82607	1.88649	1.97313	2.01703	1.96848	1.92428	1.96848	1.99123	2.16435	2.16137	turquoise
LOC_Os09g28160.1	0.30103	0.30103	0.778151	0.845098	0.69897	1.04139	2.0086	2.12385	2.1038	1.96848	1.92428	1.44716	1.68124	1.89209	1.79239	1.23045	1.68124	1.80618	blue
LOC_Os09g28310.1	1.32222	1.34242	1.23045	1.27875	1.32222	1.30103	0.90309	1.04139	0.69897	1.20412	1	1.07918	1.38021	1.34242	1.4624	1.41497	1.38021	1.36173	cyan
LOC_Os09g28354.1	1.14613	1.17609	1.23045	1.47712	1.34242	1.59106	2.04139	2.14922	2.07918	1.88081	1.74036	1.74819	1.76343	1.83885	1.82607	1.49136	1.64345	1.74819	blue
LOC_Os09g28590.2	1.30103	1.32222	1.34242	1.14613	1.14613	1.27875	1.23045	1.17609	1.11394	1.11394	1.17609	1.30103	1.14613	1	1.23045	1.07918	1.20412	1	black
LOC_Os09g29200.1	2.39445	2.37475	2.38382	2.28103	2.25527	2.4609	2.41996	2.36361	2.31175	2.61066	2.65514	2.60206	2.67486	2.63448	2.75435	2.59329	2.87737	2.89321	brown
LOC_Os09g29490.1	1.74819	1.75587	1.72428	2.07918	2.01284	2.07188	1.76343	1.90309	1.77815	1.20412	1.14613	1.49136	1.27875	1.47712	1.36173	1.85126	1.77815	1.47712	green
LOC_Os09g29840.1	1.65321	1.60206	1.63347	1.77085	1.72428	1.69897	1.51851	1.66276	1.63347	1.41497	1.43136	1.61278	1.36173	1.30103	1.32222	1.50515	1.57978	1.51851	green
LOC_Os09g30310.1	1.83885	1.81954	1.97313	1.92428	1.88649	1.90849	1.59106	1.68124	1.74819	1.76343	1.85126	1.83885	1.85733	1.78533	1.83885	1.89209	1.98227	1.9345	purple
LOC_Os09g30400.1	1.20412	1.11394	1.27875	1.54407	1.51851	1.53148	1.39794	1.53148	1.41497	1.38021	1.23045	1.17609	1.39794	1.36173	1.36173	1.38021	1.39794	1.43136	grey60
LOC_Os09g30400.2	0.954243	1.07918	1.23045	1.51851	1.47712	1.38021	1.04139	1.14613	1	0.954243	0.845098	0.954243	0.845098	0.954243	0.778151	1.25527	0.778151	0.69897	turquoise
LOC_Os09g30412.1	3.14706	3.12872	3.11193	2.89542	2.85854	2.87852	2.81558	2.9058	2.82672	2.61805	2.78032	2.81358	2.76343	2.79169	2.75891	2.56937	2.94498	2.90363	black
LOC_Os09g30418.1	2.54283	2.52763	2.57749	2.3075	2.25768	2.29667	2.29885	2.37475	2.35603	2.11059	2.22531	2.30535	2.24304	2.2833	2.26245	2.06819	2.37107	2.32428	black
LOC_Os09g31200.1	2	2.01284	2.01703	1.6902	1.61278	1.78533	2.12057	2.20952	2.10721	2.26717	2.31175	1.95904	2.23553	2.20412	2.32015	2.04532	2.08279	2.11727	brown
LOC_Os09g31310.1	1.14613	1.11394	1.20412	1.20412	1.23045	1.14613	1	0.954243	1.04139	1.20412	1.17609	1.23045	1.20412	1.07918	1.17609	1.04139	1.23045	1.27875	cyan
LOC_Os09g31486.1	0.90309	0.90309	1.11394	1.43136	1.34242	1.38021	1.68124	1.70757	1.66276	1.25527	1.04139	1.36173	1.17609	1.04139	1.07918	1.50515	1.07918	1.07918	yellow
LOC_Os09g31970.1	0.954243	1.07918	1.25527	1.43136	1.38021	1.4624	1.74819	1.89209	1.82607	1.6902	1.49136	1.51851	1.68124	1.716	1.70757	1.63347	1.51851	1.51851	blue
LOC_Os09g32330.1	2.15534	2.16137	2.27416	2.10721	2.03342	2.08636	2	2.02119	2.07918	2.25768	2.18469	2.13354	2.31387	2.30535	2.29667	2.24797	2.05308	2.07555	pink
LOC_Os09g32800.1	1.96848	1.92942	2.01703	1.90309	1.86332	1.89763	1.90309	1.88081	1.92428	2.02938	2	2.0086	1.92428	1.88081	1.94939	1.90849	1.86332	1.86923	tan
LOC_Os09g32840.1	0.69897	0.60206	0.778151	0.954243	0.954243	1.07918	1.07918	1.11394	1.20412	1.23045	1.17609	1.25527	1.11394	1.07918	1.07918	1.25527	1	1.17609	blue
LOC_Os09g33490.1	1.91908	1.86332	1.91908	1.77815	1.73239	1.73239	1.41497	1.38021	1.34242	1.54407	1.50515	1.68124	1.5682	1.51851	1.54407	1.61278	1.82607	1.85733	turquoise
LOC_Os09g33680.1	1.49136	1.54407	1.68124	1.59106	1.62325	1.8451	1.73239	1.68124	1.77815	1.50515	1.49136	1.44716	1.68124	1.65321	1.78533	1.59106	1.74819	1.77815	grey60
LOC_Os09g33810.1	1.51851	1.53148	1.54407	1.44716	1.38021	1.39794	1.30103	1.27875	1.36173	1.34242	1.23045	1.36173	1.34242	1.36173	1.36173	1.41497	1.14613	1.30103	turquoise
LOC_Os09g33810.2	2.01703	1.94448	2.11059	1.90309	1.90849	1.88649	1.93952	1.94939	1.9345	2.12385	2.14613	2.13672	2.01703	1.99123	2.02938	1.83885	1.93952	1.97313	tan
LOC_Os09g33860.1	1.20412	1.17609	1.38021	1.04139	1.04139	1.17609	1.23045	1.17609	1.17609	1.54407	1.61278	1.32222	1.5563	1.4624	1.51851	1.25527	1.43136	1.54407	pink
LOC_Os09g35030.1	1.23045	1.27875	1.14613	1.17609	1.17609	1.27875	1.39794	1.66276	1.50515	0.90309	0.60206	0.60206	1.14613	0.778151	0.90309	1.72428	1.39794	1.32222	turquoise
LOC_Os09g35790.1	1	1.07918	1.20412	1.23045	1.14613	1.23045	1.43136	1.51851	1.41497	1.25527	1.14613	1.04139	1.50515	1.47712	1.50515	1.11394	1.07918	1.14613	blue
LOC_Os09g35790.2	1.30103	1.36173	1.38021	1.57978	1.54407	1.61278	1.716	1.82607	1.75587	1.5682	1.53148	1.49136	1.72428	1.81291	1.74036	1.23045	1.41497	1.36173	yellow
LOC_Os09g35970.1	1.77815	1.80618	1.83885	1.86923	1.83885	1.86923	1.77085	1.81954	1.75587	1.69897	1.716	1.76343	1.77815	1.75587	1.78533	1.89209	1.8451	1.85126	turquoise
LOC_Os09g36200.1	1.716	1.39794	2.24055	1.32222	1.04139	1.5563	2.31387	2.32634	2.35793	2.86273	2.84386	2.33646	2.82151	2.83569	2.82802	2.233	2.6464	2.78462	brown
LOC_Os09g36220.1	2.21748	2.16137	2.14301	1.66276	1.66276	1.70757	1.69897	1.69897	1.70757	1.43136	1.34242	1.11394	1.77085	1.85126	1.79239	2.13033	1.65321	1.54407	darkred
LOC_Os09g36680.1	0.954243	0.954243	1	1.77815	1.61278	1.61278	1.54407	1.27875	1.32222	0.60206	0.60206	0.30103	1.25527	1.32222	1.04139	3.04844	0.30103	0.477121	turquoise
LOC_Os09g36800.1	1.39794	1.32222	1.4624	1.85733	1.79934	1.83885	2.27184	2.27416	2.40654	1.72428	1.68124	1.83251	1.68124	1.79239	1.77085	1.6721	1.66276	1.6721	yellow
LOC_Os09g36930.1	1.39794	1.59106	1.30103	2.03342	1.86332	1.8451	1.43136	1.53148	1.6721	0.845098	1.23045	1.41497	1.11394	1.11394	0.90309	2.15534	1.92942	1.11394	green
LOC_Os09g37540.1	1.78533	1.72428	1.75587	1.78533	1.77085	1.91381	1.74036	1.78533	1.69897	1.88649	2.04922	1.65321	2.08636	2.10037	2.09691	1.66276	1.88649	2.01703	brown
LOC_Os09g37910.1	1.47712	1.39794	1.38021	1.36173	1.36173	1.41497	0.954243	0.845098	0.845098	1.39794	1.34242	1.47712	1.25527	1.07918	1.14613	1.53148	1.75587	1.6721	purple
LOC_Os09g38580.1	1.61278	1.57978	1.6721	1.60206	1.60206	1.59106	1.70757	1.69897	1.6902	1.66276	1.66276	1.63347	1.62325	1.61278	1.61278	1.62325	1.60206	1.62325	magenta
LOC_Os09g39380.1	1.96379	1.91381	2.00432	1.95424	1.90849	1.95424	1.93952	1.93952	1.96379	2.0607	2.02119	2.1271	1.95904	1.91908	1.95904	1.97772	2.11059	2.06446	brown
LOC_Os09g39400.1	1.69897	1.6902	1.76343	1.59106	1.47712	1.60206	1.65321	1.60206	1.65321	1.91908	1.89763	1.77085	1.81954	1.77815	1.8451	1.68124	1.66276	1.74036	pink
LOC_Os09g39690.1	1.38021	1.43136	1.49136	1.69897	1.63347	1.6721	1.4624	1.49136	1.49136	1.34242	1.32222	1.34242	1.47712	1.54407	1.49136	1.76343	1.4624	1.43136	turquoise
LOC_Os09g39780.1	1.54407	1.50515	1.5563	1.43136	1.39794	1.39794	1.38021	1.4624	1.49136	1.17609	1.34242	1.43136	1.34242	1.17609	1.36173	1.32222	1.53148	1.44716	black
LOC_Os09g39960.1	1.57978	1.50515	1.6721	1.50515	1.47712	1.5563	1.86923	1.93952	1.8451	1.75587	1.77085	1.63347	1.66276	1.66276	1.6721	1.50515	1.53148	1.5682	blue
LOC_Os10g02040.1	1.53148	1.30103	1.80618	1.47712	1.27875	1.25527	1.59106	1.6721	1.68124	1.39794	1.83885	1.6721	1.47712	1.73239	1.5563	2.17898	1.70757	1.59106	grey
LOC_Os10g02070.1	1.34242	0.90309	1.41497	1.23045	1.20412	1.32222	1	0.954243	0.954243	1.38021	1.25527	1.34242	1.07918	1.14613	1.17609	1.44716	1.25527	1.41497	grey
LOC_Os10g02300.1	1.95424	1.92428	1.74036	2.00432	1.96848	1.99564	1.57978	1.61278	1.57978	1.54407	1.51851	1.76343	1.63347	1.716	1.63347	1.78533	1.88081	1.83885	turquoise
LOC_Os10g02360.1	0.845098	0.778151	1.04139	0.954243	0.845098	0.90309	1.47712	1.49136	1.41497	1.17609	0.954243	1.17609	0.954243	1.11394	1.04139	1	1	1.04139	blue
LOC_Os10g08580.1	1.07918	1.11394	1.07918	1.25527	1.32222	1.25527	0.778151	0.845098	0.69897	1.11394	1.11394	1.30103	0.90309	1.04139	1	0.90309	1.23045	1.23045	red
LOC_Os10g09850.1	1.11394	1.36173	1.50515	1.11394	1.04139	1.32222	1.20412	1.14613	1.17609	1.25527	1.41497	1.25527	1.5563	1.5563	1.6721	1.62325	1.11394	1.25527	grey
LOC_Os10g10130.2	1.95904	1.95424	2.07188	2.15229	2.20412	2.24304	1.87506	1.97772	1.93952	1.73239	1.79239	1.81954	1.70757	1.93952	1.69897	2.25527	1.93952	1.85126	turquoise
LOC_Os10g10130.4	1.89209	1.90849	1.79934	1.47712	1.63347	1.6902	1.34242	1.36173	1.34242	1.36173	1.87506	2.02119	1.11394	1.34242	1.20412	1.44716	1.41497	1.34242	black
LOC_Os10g10870.1	1.39794	1.32222	1.36173	1.60206	1.57978	1.63347	1.17609	1.20412	1.20412	1.11394	1.23045	1.32222	1.27875	1.20412	1.17609	1.44716	1.34242	1.36173	turquoise
LOC_Os10g13550.1	1.43136	1.36173	1.41497	1.30103	1.32222	1.30103	1.20412	1.23045	1.20412	1.50515	1.36173	1.43136	1.41497	1.36173	1.43136	1.47712	1.54407	1.53148	lightgreen
LOC_Os10g25010.1	1.79934	1.77815	1.88649	1.79239	1.716	1.81291	1.9345	1.91908	1.87506	2.3784	2.39794	2.11059	2.15534	2.11394	2.17319	1.94448	2.08636	2.16732	brown
LOC_Os10g25030.1	2.11727	1.95424	2.38739	1.83885	1.75587	1.90309	1.88649	1.86332	1.74819	2.38021	2.45637	2.31387	2.34044	2.23553	2.33041	1.86332	2.13033	2.33244	pink
LOC_Os10g25130.1	1.6721	1.63347	1.78533	1.66276	1.60206	1.62325	1.91381	1.89763	1.98227	2.15229	2.0569	1.88081	1.92428	1.86332	1.89763	1.82607	1.8451	1.92942	blue
LOC_Os10g25230.1	0.778151	0.778151	0.845098	1.14613	0.778151	0.90309	1.81291	2.06819	1.69897	1.27875	1.07918	0.954243	1.23045	1.57978	1.25527	1.17609	1.20412	1	yellow
LOC_Os10g25290.1	1.36173	1.23045	1.62325	1.74819	1.50515	1.65321	2.80209	2.85673	2.8055	2.64246	2.46835	2.37658	2.4456	2.59439	2.55023	2.11059	2.17319	2.18184	blue
LOC_Os10g25550.1	0.845098	0.60206	0.90309	0.90309	0.778151	0.954243	1.36173	1.43136	1.25527	1.11394	0.845098	1.07918	0.90309	1.20412	1.14613	0.90309	0.954243	0.954243	yellow
LOC_Os10g26520.1	0.90309	1	1.04139	1.17609	1.20412	1.20412	0.954243	1	0.954243	0.90309	0.778151	0.954243	0.845098	0.90309	0.90309	1.17609	0.954243	0.90309	turquoise
LOC_Os10g26570.1	0.90309	0.845098	1.04139	1.20412	1.11394	1.20412	1.79934	1.80618	1.82607	1.66276	1.44716	1.50515	1.36173	1.4624	1.44716	1.23045	1.27875	1.41497	blue
LOC_Os10g26610.2	1.07918	1.07918	1.04139	1.25527	1.23045	1.27875	0.954243	0.90309	0.845098	1.07918	1.11394	1.04139	1.14613	1.14613	1.04139	1.04139	1.20412	1.20412	purple
LOC_Os10g26680.1	1.20412	1.20412	1.32222	1.36173	1.30103	1.38021	2.0086	2.06819	2.04139	1.68124	1.50515	1.50515	1.47712	1.5682	1.59106	1.41497	1.32222	1.39794	blue
LOC_Os10g26940.1	2.70757	2.62839	3.17754	1.98227	1.81291	1.85126	2.30103	2.36173	2.14301	2.83059	3.00817	3.15168	2.84323	2.77815	2.70927	2.65321	2.62118	2.79449	pink
LOC_Os10g28050.1	1.39794	1.34242	1.65321	1.89209	1.64345	1.74036	2.74586	2.80209	2.88024	2.23805	2.00432	2.20683	2.02531	2.14613	2.11394	1.81291	1.65321	1.74819	blue
LOC_Os10g28080.1	1.64345	1.51851	1.75587	1.81954	1.54407	1.64345	2.00432	1.97772	2.02938	2.51055	2.39094	2.53148	2.59106	2.48714	2.52892	2.74036	2.75282	2.81425	brown
LOC_Os10g28200.1	2.54407	2.52244	2.64542	2.78319	2.8169	2.78746	2.48001	2.57864	2.55267	2.39094	2.42325	2.53529	2.38202	2.45939	2.36922	2.57171	2.53782	2.48996	turquoise
LOC_Os10g28350.1	1.39794	1.25527	1.14613	1.14613	0.90309	0.90309	1.86923	1.74819	2.01284	2.12385	1.85733	1.98677	1.5563	1.6721	1.63347	1.65321	1.70757	1.61278	blue
LOC_Os10g29620.1	1.43136	1.49136	1.4624	1.51851	1.44716	1.49136	1.43136	1.47712	1.44716	1.36173	1.43136	1.41497	1.36173	1.41497	1.43136	1.50515	1.41497	1.38021	turquoise
LOC_Os10g30070.1	1.11394	1.14613	1.23045	1.41497	1.30103	1.27875	0.778151	0.90309	0.90309	0.477121	0.69897	0.845098	0.845098	0.90309	0.90309	1.34242	1.04139	0.954243	turquoise
LOC_Os10g30600.1	1.17609	1.07918	1.20412	1.23045	1.17609	1.25527	1.81291	1.9345	1.88081	1.49136	1.4624	1.49136	1.25527	1.49136	1.39794	1.41497	1.32222	1.41497	blue
LOC_Os10g30790.1	0.60206	0.30103	1.20412	1.64345	1.62325	1.74036	1.97313	2.13033	1.88649	1.11394	0.69897	0.60206	1.54407	1.61278	1.54407	1.85126	1.72428	1.75587	grey60
LOC_Os10g30790.2	1.54407	1.50515	1.6721	1.62325	1.50515	1.716	2.04139	2.23805	2.02119	1.66276	1.72428	1.716	1.44716	1.4624	1.51851	1.73239	1.60206	1.6721	yellow
LOC_Os10g30850.2	1.62325	1.57978	1.50515	1.51851	1.41497	1.43136	1.14613	1.32222	1.27875	1	1.04139	1.17609	1.17609	1.11394	1.14613	1.73239	1.36173	1.30103	turquoise
LOC_Os10g31330.1	3.2824	3.30664	3.39146	3.26126	3.1209	3.42781	3.22712	3.18611	3.26647	3.70338	3.82243	3.61395	3.64914	3.67321	3.75959	3.35392	3.85479	3.86546	brown
LOC_Os10g31330.2	0.477121	0.30103	0.69897	0.477121	0.30103	0.477121	0	0.477121	0.477121	0.69897	0.90309	0.778151	0.477121	0.477121	0.90309	0.477121	0.60206	0.778151	pink
LOC_Os10g33460.1	1.30103	1.20412	1.34242	1.32222	1.25527	1.14613	0.845098	0.90309	0.845098	0.845098	0.954243	1.04139	1	1.04139	0.90309	1.25527	1.17609	1.23045	turquoise
LOC_Os10g33800.1	2.52504	2.46982	2.60531	2.33445	2.29447	2.35984	2.39967	2.38561	2.44404	2.35603	2.39094	2.45332	2.38561	2.2878	2.36361	2.4216	2.4183	2.43616	black
LOC_Os10g33810.1	0.477121	0.477121	0.69897	0.778151	0.477121	0.778151	1.70757	1.8451	1.78533	1.5682	1.34242	1.20412	1.54407	1.66276	1.59106	1.25527	1.14613	1.30103	blue
LOC_Os10g34180.1	2.03743	2.00432	1.94448	1.89209	1.88649	1.87506	1.70757	1.72428	1.79239	1.73239	1.80618	1.97313	1.66276	1.5682	1.63347	1.61278	1.82607	1.74819	black
LOC_Os10g35110.1	1.25527	1.04139	1.27875	0.954243	0.954243	0.90309	0.845098	0.90309	1	1.17609	1.07918	0.90309	1.20412	1.23045	1.17609	1.50515	1	1.04139	grey
LOC_Os10g35110.2	2.5563	2.40824	2.68664	2.24304	2.20952	2.22272	2.10037	2.17898	2.16435	2.34439	2.5092	2.4843	2.46687	2.43297	2.40654	2.43775	2.20412	2.40312	pink
LOC_Os10g35370.1	1.72428	1.74036	1.73239	1.8451	1.88649	1.83885	1.51851	1.6902	1.6721	1.17609	1.14613	1.30103	1.4624	1.49136	1.36173	2.11727	1.78533	1.61278	turquoise
LOC_Os10g35840.1	1.5682	1.62325	1.64345	1.91381	1.86923	1.86332	2.07188	2.16435	2.22011	1.76343	1.68124	1.81291	1.69897	1.76343	1.72428	2.01703	1.65321	1.5682	yellow
LOC_Os10g37180.1	1.38021	1.41497	0.845098	2.42325	2.48287	2.33846	1.11394	1.32222	1.64345	1.62325	1.49136	1.85126	1	1.25527	0.954243	1.39794	2.03342	1.70757	red
LOC_Os10g37280.1	1.20412	1.23045	1.34242	1.27875	1.23045	1.23045	1.23045	1.25527	1.20412	1.30103	1.30103	1.20412	1.25527	1.23045	1.23045	1.20412	1.17609	1.17609	grey
LOC_Os10g37660.1	0.60206	0.90309	1	0.778151	0.30103	1.14613	1.32222	1.47712	1.49136	2.01284	1.5682	1.47712	1.86332	1.85733	1.89209	1.78533	1.20412	1.27875	brown
LOC_Os10g37980.1	2.3075	2.35793	2.50243	2.33846	2.2878	2.35218	2.4456	2.53275	2.53403	2.22011	2.20412	2.32838	2.38382	2.36361	2.36361	2.53529	2.35793	2.34242	yellow
LOC_Os10g38060.2	0.845098	0.845098	1	1.07918	0.954243	1.11394	1.34242	1.4624	1.36173	1.11394	1.17609	0.90309	1.11394	1.23045	1.11394	1.07918	1.25527	1.30103	blue
LOC_Os10g38340.1	0	0	0	0	0.30103	0.30103	1.14613	1	1.17609	1.04139	0.60206	1	0.954243	0.954243	0.69897	0.845098	0.845098	1	brown
LOC_Os10g38360.1	0.845098	0.845098	0.69897	1.4624	1.23045	1.36173	2.19033	2.17609	2.19033	2.02119	1.8451	1.95424	2.02531	2.26245	2.0569	2.02119	1.83251	1.94448	blue
LOC_Os10g38470.1	2.15229	2.11727	2.16137	1.95424	1.79934	1.85733	2.08636	2.13354	2.15836	2.09691	2.10721	2.14301	2.11059	2.08636	2.1271	2.04532	2.06819	2.12385	darkgrey
LOC_Os10g38740.1	1.57978	1.5563	1.51851	1.5682	1.50515	1.5563	1.30103	1.23045	1.32222	1.36173	1.36173	1.30103	1.25527	1.23045	1.34242	1.61278	1.65321	1.68124	turquoise
LOC_Os10g38950.1	1.49136	1.36173	1.57978	1.65321	1.59106	1.6902	1.91908	1.96848	1.9345	1.6721	1.59106	1.61278	1.53148	1.5563	1.5682	1.63347	1.4624	1.4624	yellow
LOC_Os10g39120.1	1.90849	1.89763	1.9345	1.87506	1.81954	1.86923	2.04139	2.02119	2.07188	2.13988	1.97313	2.0569	1.90309	1.96379	2	1.97772	1.89763	1.90309	tan
LOC_Os10g39520.1	1.34242	1.30103	1.36173	1.39794	1.41497	1.41497	1.17609	1.38021	1.04139	1	1.04139	1.11394	1.07918	1.14613	1.11394	1.38021	1.11394	1.17609	turquoise
LOC_Os10g39670.1	1.30103	1.32222	1.38021	1.4624	1.39794	1.47712	1.716	1.77085	1.72428	1.57978	1.50515	1.43136	1.54407	1.53148	1.51851	1.49136	1.36173	1.38021	yellow
LOC_Os10g39680.1	1.14613	1.32222	1.27875	2.14301	1.98227	2.10721	2.4624	2.35603	2.64444	2.66276	2.29885	2.62941	2.81757	2.67943	2.83251	2.90795	2.54033	2.88081	brown
LOC_Os10g39860.2	2.19312	2.18752	2.11394	2.18752	2.16435	2.15229	2.10037	2.14301	2.12057	2.0086	2.07188	2.13672	1.99564	2.03743	2.02531	1.98677	2.09342	2.08279	turquoise
LOC_Os10g40360.1	1.17609	1.11394	1.25527	1.32222	1.07918	1.23045	1.8451	1.91381	1.95904	2.07555	1.88649	1.98227	1.89209	2.04532	1.9345	1.53148	1.75587	1.72428	brown
LOC_Os10g40640.1	1.14613	1	1.25527	1	0.845098	0.954243	1.82607	2.03342	1.68124	1.07918	1.11394	0.90309	1.23045	1.39794	1.25527	1.11394	0.845098	0.954243	yellow
LOC_Os10g41330.2	0	0	0	0	0	0	0	0	0	0	0	0	0.30103	0	0	0	0	0	grey
LOC_Os10g41400.1	2.4456	2.45484	2.37107	2.45179	2.48001	2.47857	2.20952	2.25042	2.19866	2.1959	2.25527	2.29885	2.32634	2.36549	2.36361	2.33646	2.43136	2.40654	turquoise
LOC_Os10g41490.1	1.5563	1.50515	1.59106	1.77815	1.73239	1.72428	1.4624	1.51851	1.41497	1.14613	1.39794	1.38021	1.07918	1.14613	1.17609	1.80618	1.5563	1.41497	green
LOC_Os10g41510.1	1.44716	1.41497	1.43136	1.66276	1.62325	1.63347	1.81291	1.86332	1.77085	1.50515	1.41497	1.49136	1.30103	1.41497	1.34242	1.59106	1.44716	1.34242	yellow
LOC_Os10g41780.1	1.90309	1.88081	1.97313	1.69897	1.85733	1.83885	1.25527	1.30103	1.23045	1.07918	1.14613	1.14613	1.65321	1.68124	1.62325	1.81291	1.5563	1.47712	turquoise
LOC_Os10g41980.1	1.96848	1.64345	2.03743	1.17609	1.04139	1.63347	1.4624	1.25527	1.20412	2.2014	2.16435	2.07555	1.72428	1.6721	1.70757	2.38202	2.48144	2.49693	lightgreen
LOC_Os10g42280.1	1.36173	1.38021	1.54407	1.64345	1.49136	1.61278	1.25527	1.30103	1.32222	1.36173	1.38021	1.47712	1.5682	1.39794	1.59106	1.61278	1.64345	1.65321	purple
LOC_Os10g42430.1	1.66276	1.63347	1.83251	1.82607	1.72428	1.79239	2.0607	2.20683	2.12057	1.83251	1.79239	1.8451	1.96379	1.99564	1.95424	1.95904	1.8451	1.85126	blue
LOC_Os11g01530.1	1.88081	1.8451	2.06819	1.25527	1.32222	1.32222	1.47712	1.41497	1.63347	2.10037	1.85733	1.74036	1.98677	2.04922	2.04922	1.6902	1.6902	1.8451	pink
LOC_Os11g01530.2	2.29003	2.23805	2.53148	1.90309	1.89763	2.01284	1.9345	1.94939	2.14922	2.45788	2.22272	2.08991	2.55751	2.56937	2.55991	2.29885	2.26951	2.45788	pink
LOC_Os11g02100.1	0.30103	0.30103	0.477121	0	0.30103	0.30103	0.778151	0.778151	1.11394	1.70757	1.716	1.6902	1.36173	0.90309	1.23045	0.954243	0.778151	1	brown
LOC_Os11g02240.1	1.5682	1.4624	1.716	1.30103	1.27875	1.30103	1.59106	1.63347	1.79934	2.14613	2.11394	2.01703	1.86923	1.87506	1.82607	1.78533	1.62325	1.6902	brown
LOC_Os11g02300.1	1.27875	1.23045	1.34242	1.47712	1.51851	1.59106	1.47712	1.50515	1.50515	1.61278	1.64345	1.44716	1.65321	1.61278	1.65321	1.60206	1.53148	1.5682	brown
LOC_Os11g02305.1	1.81291	1.81954	1.96848	2.17898	2.1271	2.1959	2.07555	2.13033	2.13033	2.13988	2.22011	1.95424	2.31806	2.27184	2.32838	2.35603	2.26482	2.32634	brown
LOC_Os11g02400.1	1.54407	1.62325	1.63347	1.81954	1.69897	1.75587	1.5682	1.62325	1.59106	1.79239	1.89763	1.95904	1.78533	1.6902	1.73239	2.20412	1.83885	1.92428	brown
LOC_Os11g02424.1	1.32222	1.30103	1.27875	1.61278	1.60206	1.54407	1.07918	1.04139	1.07918	0.954243	1	1.32222	1.07918	1.07918	0.954243	1.61278	1.36173	1.30103	turquoise
LOC_Os11g02424.2	0.69897	0.69897	0.778151	0.954243	0.778151	0.90309	0.69897	0.60206	0.845098	0.477121	0.477121	0.69897	0.90309	0.778151	0.778151	1.60206	0.69897	0.60206	turquoise
LOC_Os11g02440.1	0.30103	0.30103	0.60206	0.778151	0.60206	0.778151	1.61278	1.6721	1.83251	1.82607	1.43136	1.99123	1.39794	1.51851	1.49136	1.34242	1.36173	1.43136	blue
LOC_Os11g02520.1	0.845098	0.60206	0.845098	0.60206	0.477121	0.69897	1.96848	1.93952	2.17898	1.73239	1.69897	1.57978	1.5682	1.51851	1.74819	0.90309	1.14613	1.23045	blue
LOC_Os11g03660.1	0.845098	0.954243	0.954243	1	0.90309	0.954243	1.23045	1.53148	1	1.5563	1.38021	1.14613	1.39794	1.54407	1.5682	1.57978	1.57978	1.61278	brown
LOC_Os11g03730.1	1.65321	1.43136	1.83885	1.25527	1.27875	1.27875	1.25527	1.25527	1.07918	1.61278	1.64345	1.66276	1.61278	1.54407	1.54407	1.30103	1.59106	1.64345	pink
LOC_Os11g03970.1	0.778151	0.69897	1	0.954243	0.90309	0.90309	1.27875	1.27875	1.36173	1.17609	1.07918	1.17609	1	1.04139	1.04139	0.954243	0.90309	0.954243	blue
LOC_Os11g05400.1	0.778151	0.845098	1.23045	1.07918	1.07918	1.30103	1.17609	1	0.69897	1.44716	1.65321	1.25527	1.80618	1.62325	1.86923	1.34242	1.6721	1.73239	midnightblue
LOC_Os11g05700.1	1.54407	1.54407	1.54407	1.92428	1.88649	1.90309	1.63347	1.65321	1.86332	1.70757	1.81954	1.79239	1.62325	1.5563	1.66276	1.62325	1.65321	1.6902	red
LOC_Os11g06720.1	3.02366	2.98137	2.64836	2.79239	2.75664	2.81954	2.62014	2.64542	2.57864	2.59329	2.46389	2.49969	2.47276	2.48287	2.50106	3.00689	2.53908	2.4624	turquoise
LOC_Os11g06780.1	0.90309	0.90309	1.14613	1.11394	1	1.14613	1.50515	1.65321	1.51851	1.11394	1.07918	1.14613	0.954243	1.20412	1.07918	1.04139	1.04139	0.90309	yellow
LOC_Os11g06980.1	1.77085	1.20412	1.66276	1.61278	1.54407	1.63347	1.20412	1.20412	1.38021	1.43136	0.845098	1.23045	1.34242	1.43136	1.51851	1.11394	1.5682	1.36173	grey
LOC_Os11g07040.1	1.57978	1.51851	1.74036	1.5682	1.50515	1.5682	1.85126	1.93952	1.83885	1.65321	1.51851	1.6721	1.6902	1.6902	1.64345	1.62325	1.60206	1.60206	magenta
LOC_Os11g07850.1	1.34242	1.27875	1.4624	1.47712	1.41497	1.5563	2.06446	2.10721	2.07555	1.54407	1.43136	1.5682	1.36173	1.51851	1.44716	1.43136	1.32222	1.30103	yellow
LOC_Os11g08210.1	1.60206	1.5682	1.57978	1.72428	1.65321	1.70757	1.85126	1.95424	1.90849	1.81954	1.86332	1.57978	1.716	1.716	1.74819	1.65321	1.88649	1.89209	blue
LOC_Os11g08950.1	1.11394	1.07918	1.11394	1.25527	1.17609	1.14613	0.954243	1.04139	1	1.04139	0.954243	1.04139	1.04139	0.954243	0.954243	1.17609	0.954243	0.954243	turquoise
LOC_Os11g09010.2	0.845098	0.69897	0.845098	1.17609	1.20412	1.14613	1.60206	1.75587	1.54407	1.30103	0.90309	1.47712	1.36173	1.54407	1.23045	0.954243	1.17609	1.20412	blue
LOC_Os11g09010.3	1.25527	1.27875	1.30103	1.34242	1.11394	1.38021	1.23045	1.34242	1.20412	1	1.17609	0.778151	1.04139	0.954243	1.07918	1.34242	1.07918	1.25527	turquoise
LOC_Os11g09280.1	2.30103	2.27646	2.42488	2.19312	2.07555	2.27184	2.59879	2.54777	2.71517	2.7356	2.68664	2.74115	2.50651	2.35984	2.51455	2.35984	2.30963	2.36922	tan
LOC_Os11g10480.1	1.98227	1.88081	1.97772	1.82607	1.6902	1.74819	2.08991	2.0607	2.15534	2.06819	1.92428	1.99564	2.04139	1.92942	2.0569	2.02938	1.85733	1.97313	blue
LOC_Os11g10590.1	1.34242	0.69897	1.04139	0.69897	0.30103	1.41497	2.35793	1.14613	2.00432	2.8488	2.2878	2.78104	2.49554	2.53275	2.48714	2.13672	2.70842	3.04999	brown
LOC_Os11g11050.1	1.74819	1.68124	1.93952	1.66276	1.62325	1.69897	1.5563	1.57978	1.49136	1.74819	1.85126	1.78533	1.73239	1.63347	1.75587	1.62325	1.77085	1.8451	greenyellow
LOC_Os11g12340.1	0	0	0	0	0	0	0	0	0	0	0	0	0.30103	0	0	0	0	0	grey
LOC_Os11g12340.2	0	0	0	0.30103	0	0.30103	0	0	0	0	0	0	0	0	0	0	0	0	purple
LOC_Os11g12810.1	1.47712	1.47712	1.44716	1.9345	1.91381	1.87506	1.53148	1.6721	1.59106	1.32222	1.34242	1.47712	1.44716	1.51851	1.44716	1.83251	1.63347	1.59106	turquoise
LOC_Os11g18170.1	1.59106	1.50515	1.59106	1.54407	1.5682	1.61278	1.50515	1.47712	1.4624	1.50515	1.50515	1.65321	1.43136	1.41497	1.39794	1.38021	1.5563	1.51851	red
LOC_Os11g19840.1	0.60206	0.69897	1.30103	0.60206	0.477121	0.477121	1	0.954243	0.954243	2.19866	1.61278	1.47712	1.93952	2.00432	2.06446	1.88649	1.17609	1.23045	brown
LOC_Os11g24070.1	2.53148	2.56348	2.44404	2.37658	2.29226	2.28103	2.09342	2.16732	2.2014	2.17026	2.34242	2.4014	2.05308	2.02531	1.98227	2.3784	2.42975	2.38739	turquoise
LOC_Os11g26570.1	0.60206	1.11394	0.954243	0.954243	0	1.47712	1.23045	1.14613	1.17609	0.60206	1.14613	0.778151	1.04139	1.11394	1.20412	1.44716	1.20412	1.38021	grey
LOC_Os11g26760.1	1.27875	1.69897	1.85126	1.20412	0	1.716	1.68124	1.49136	1.4624	1.57978	1.81291	1.57978	2.08636	1.90309	1.96379	2.29667	1.74819	1.88649	brown
LOC_Os11g26780.1	1.23045	1.6721	1.97772	1.43136	0.30103	1.90309	1.79239	1.81291	1.66276	1.51851	1.66276	1.59106	2.08279	1.81291	1.97313	2.33445	1.44716	1.6721	brown
LOC_Os11g26850.2	2.4183	2.45788	2.50515	2.60959	2.43933	2.50243	3.11893	3.16938	3.306	2.21748	2.26007	2.3483	2.31597	2.38021	2.37291	2.52375	2.38382	2.3075	yellow
LOC_Os11g26910.1	2.56467	2.55267	2.6149	2.48001	2.42325	2.48996	2.57054	2.55991	2.61066	2.63043	2.59106	2.57749	2.549	2.55991	2.60959	2.5563	2.55388	2.54283	darkgrey
LOC_Os11g28530.1	0	0	0.477121	0.30103	0	0.477121	0.90309	0.954243	1.17609	1.07918	0.845098	1.14613	0.845098	1.14613	1.07918	0.60206	0.69897	0.60206	blue
LOC_Os11g28530.2	0.30103	0	0	0	0	0	0.778151	0.954243	0.954243	1.14613	0.60206	0.954243	1	1.11394	0.69897	0.60206	0.778151	0.845098	brown
LOC_Os11g29370.1	1.6902	1.69897	1.64345	1.90309	1.87506	1.86923	1.60206	1.64345	1.54407	1.47712	1.60206	1.60206	1.5563	1.44716	1.57978	1.87506	1.59106	1.65321	turquoise
LOC_Os11g29400.1	1.38021	1.43136	1.49136	1.44716	1.32222	1.41497	1.47712	1.54407	1.5682	1.41497	1.39794	1.66276	1.4624	1.27875	1.36173	1.47712	1.63347	1.61278	grey
LOC_Os11g29870.1	1.39794	1.32222	1.50515	1.38021	1.20412	1.38021	2.01284	2.1271	2	1.98677	1.96379	1.79934	1.8451	1.93952	1.90309	1.53148	1.716	1.82607	blue
LOC_Os11g32650.1	0.30103	0.30103	0.30103	1.44716	0.477121	1	2.6721	2.75967	2.88309	2.85309	2.44091	2.77085	2.42325	2.80754	2.55267	2.17609	2.20412	2.39094	blue
LOC_Os11g33120.1	1.76343	1.61278	1.96848	1.97772	1.90849	1.9345	2.25285	2.44871	2.30103	2.19033	1.94939	1.85733	2.2014	2.32634	2.24304	2.0607	2.15836	2.22531	blue
LOC_Os11g34350.1	1.95904	1.96848	1.94939	1.87506	1.83885	1.86923	1.73239	1.79239	1.77815	1.69897	1.75587	1.85126	1.72428	1.72428	1.74819	1.73239	1.86923	1.81954	black
LOC_Os11g37700.1	0.30103	0.30103	0.60206	0.30103	0.30103	0.30103	0.954243	0.845098	1.04139	1.77085	1.6902	1.39794	1.75587	1.83251	1.70757	1.14613	1.43136	1.44716	brown
LOC_Os11g37950.1	1.11394	1.51851	1.27875	1.34242	1.39794	2.1038	1.92942	1.79239	1.68124	2.26717	1.72428	2.07918	2.65801	2.68034	2.70586	3.09237	3.29842	3.31576	brown
LOC_Os11g37960.1	1.49136	1.47712	1.47712	1.43136	1.39794	1.5682	1.92428	1.82607	1.89209	1.86923	1.82607	1.91908	2.12057	2.04139	2.12057	1.90849	2.22272	2.21219	brown
LOC_Os11g37970.1	0.778151	1.30103	1.17609	0.954243	1.43136	0.69897	1.23045	0.60206	0.845098	1.53148	1.76343	1.39794	1.89763	1.86332	1.96379	2.26007	2.57864	2.58092	brown
LOC_Os11g39220.1	1.38021	1.27875	1.61278	1.41497	1.32222	1.44716	1.51851	1.47712	1.51851	2.20683	2.06819	1.85733	2.07555	2.06819	2.05308	1.78533	1.86332	1.9345	brown
LOC_Os11g41140.1	1.20412	1.17609	1.17609	1.27875	1.30103	1.32222	1.17609	1.23045	1.14613	1.11394	1.07918	1.11394	1.04139	1.11394	1.07918	1.23045	1.11394	1.14613	turquoise
LOC_Os11g42790.1	1.14613	1.07918	1.20412	1.14613	1	1.20412	1.14613	1.17609	1.14613	1.61278	1.50515	1.38021	1.41497	1.41497	1.41497	1.25527	1.32222	1.34242	brown
LOC_Os11g43620.1	1.43136	1.34242	1.23045	1.20412	1.17609	1.34242	1.38021	1.34242	1.44716	1.27875	1.32222	1.51851	1.14613	1.07918	1.04139	1.11394	1.32222	1.27875	salmon
LOC_Os11g43900.1	3.61119	3.59988	3.5463	3.36568	3.31027	3.32428	3.273	3.30835	3.28217	3.31744	3.45378	3.50515	3.22608	3.22968	3.25935	3.13354	3.4624	3.4922	greenyellow
LOC_Os11g43900.2	0.845098	0.845098	0.845098	0.477121	0.60206	0.60206	0.60206	0.778151	0.69897	0.69897	0.845098	0.778151	0.60206	0.69897	0.69897	0.60206	0.60206	0.477121	lightyellow
LOC_Os11g44960.1	1.88081	1.95424	2.00432	1.85126	1.9345	1.89763	1.63347	1.70757	1.716	1.5682	1.64345	1.74036	1.54407	1.5682	1.47712	1.79934	1.82607	1.74036	turquoise
LOC_Os11g45740.1	1.61278	1.53148	1.75587	1.51851	1.36173	1.47712	2.02531	2	2.08991	2.23045	2.13672	1.95904	2	2.04922	2.0607	1.80618	1.79239	1.88081	blue
LOC_Os11g47600.1	0.30103	0.477121	0.845098	0.60206	0.30103	0.60206	1.63347	1.5563	1.5563	1.94448	2.19033	1.54407	2.13672	2.11727	2.19312	1.716	1.90309	2.03743	brown
LOC_Os11g47760.1	3.18013	3.18327	3.276	2.91222	2.86034	2.91908	2.78675	2.8791	2.81023	2.79865	2.91593	2.88366	2.95569	3.01199	2.91062	2.54283	3.2927	3.34577	greenyellow
LOC_Os11g47760.4	3.09167	2.99957	2.9154	1.36173	1.14613	0.778151	2.4609	2.44716	2.54654	2.63347	3.01072	2.97681	1.5682	1.79239	2.25527	1.73239	1.47712	1.60206	salmon
LOC_Os11g47809.1	2.94596	2.91645	3.01157	2.82607	2.71767	2.902	3.08778	2.98046	3.04883	3.49665	3.40841	3.26811	3.31112	3.34005	3.39428	3.29159	3.38202	3.40688	brown
LOC_Os11g47970.1	4.11641	4.16536	3.99861	3.92247	4.01229	3.93862	3.51983	3.62521	3.58229	2.45025	2.5092	2.68574	3.71374	3.83404	3.6602	3.70876	3.72452	3.54469	turquoise
LOC_Os11g48040.1	1.20412	1.14613	1.27875	1.23045	1.17609	1.27875	1.36173	1.34242	1.4624	1.69897	1.49136	1.54407	1.43136	1.54407	1.51851	1.38021	1.39794	1.41497	brown
LOC_Os12g01530.2	2.07918	2.03342	2.30535	1.59106	1.54407	1.74036	1.75587	1.74819	1.98227	2.38739	2.11059	2.00432	2.27875	2.32222	2.34242	2.02938	2.03743	2.15229	pink
LOC_Os12g02200.1	1.49136	1.38021	1.57978	1.25527	1.14613	1.25527	1.5563	1.54407	1.74036	1.76343	1.73239	1.68124	1.5563	1.5563	1.51851	1.57978	1.41497	1.4624	blue
LOC_Os12g02250.1	1.79239	1.79239	1.86923	2.08279	2.04922	2.1038	2.04922	2.11394	2.10037	2.02938	2.07188	1.86923	2.08991	2.08636	2.10721	2.23553	2.09342	2.13354	grey60
LOC_Os12g02310.1	2.69373	2.64444	2.72673	3.05077	2.89098	2.89763	2.44404	2.55509	2.51188	2.1271	2.22011	2.45025	2.33846	2.4624	2.36549	2.93044	2.90526	2.71433	turquoise
LOC_Os12g02320.1	3.42749	3.30514	3.36474	3.46255	3.3784	3.39881	3.04922	3.10721	3.10483	3.10619	3.1726	3.16346	3.15987	3.16227	3.10483	3.53199	3.52582	3.51162	turquoise
LOC_Os12g02330.2	1.17609	1.14613	1.23045	1.43136	1.32222	1.34242	1.27875	1.32222	1.30103	1.30103	1.44716	1.47712	1.39794	1.27875	1.32222	1.76343	1.17609	1.36173	grey
LOC_Os12g02340.1	1.80618	1.77085	1.85733	2.14613	2.07188	2.0607	1.68124	1.77085	1.74036	1.51851	1.57978	1.68124	1.82607	1.72428	1.76343	2.3483	1.6902	1.6721	turquoise
LOC_Os12g02440.2	0.845098	0.845098	0.954243	0.90309	0.90309	0.954243	1.07918	0.90309	1.14613	1.11394	1.11394	1.07918	1.04139	0.954243	1.04139	0.954243	0.845098	0.90309	blue
LOC_Os12g03050.1	0.30103	0.30103	0.477121	0.477121	0.477121	0.69897	1.23045	1.30103	1.36173	1.20412	0.778151	0.845098	1.11394	1.34242	1.27875	1	0.90309	0.845098	blue
LOC_Os12g03470.2	1.14613	1.07918	1.59106	1	0.954243	1.11394	1.32222	1.11394	1	1.50515	1.20412	1.27875	1.5682	1.59106	1.36173	1.34242	1.43136	1.63347	pink
LOC_Os12g03470.4	1.66276	1.27875	1.93952	0.477121	0.477121	0.30103	0.778151	1.07918	0.845098	1.6902	1.70757	1.59106	1.62325	1.36173	1.64345	0	1.63347	1.6721	pink
LOC_Os12g03810.2	1.04139	0.954243	1.14613	1.04139	0.90309	1	1.44716	1.39794	1.49136	1.20412	1.27875	1.20412	1.14613	1.11394	1.17609	1.07918	1	1.04139	blue
LOC_Os12g03880.1	1.38021	1.32222	1.39794	1.27875	1.17609	1.17609	1.27875	1.27875	1.32222	1.07918	1.17609	1.30103	1.17609	1.11394	1.14613	1.25527	1.30103	1.23045	black
LOC_Os12g04880.2	1.4624	1.4624	1.53148	1.53148	1.51851	1.47712	1.34242	1.38021	1.34242	1.36173	1.39794	1.32222	1.4624	1.43136	1.41497	1.47712	1.27875	1.34242	turquoise
LOC_Os12g05440.1	0.778151	0.60206	1.04139	0.90309	0.477121	0.69897	2.23045	2.38382	2.32222	2.10037	1.74819	1.72428	2.02531	2.24304	2.10037	1.65321	1.88649	1.64345	blue
LOC_Os12g05840.1	0.30103	0	0.30103	0.30103	0.30103	0.30103	1.27875	1.27875	1.14613	0.778151	0.60206	0.69897	1.66276	1.62325	1.59106	1.04139	1.04139	1.34242	brown
LOC_Os12g06490.1	1.47712	1.54407	1.5682	1.39794	1.32222	1.38021	1.51851	1.47712	1.5563	1.41497	1.27875	1.39794	1.38021	1.38021	1.4624	1.39794	1.32222	1.34242	magenta
LOC_Os12g06510.3	1.4624	1.39794	1.51851	1.44716	1.43136	1.4624	1.34242	1.30103	1.25527	1.44716	1.47712	1.51851	1.34242	1.38021	1.34242	1.32222	1.41497	1.36173	greenyellow
LOC_Os12g06630.1	1.20412	1.17609	1.30103	1.34242	1.34242	1.38021	1.25527	1.27875	1.20412	1.38021	1.38021	1.30103	1.50515	1.43136	1.36173	1.39794	1.34242	1.36173	midnightblue
LOC_Os12g06850.1	2.06446	2.08636	2.08636	2.13988	2.13672	2.09691	1.63347	1.716	1.74036	1.63347	1.6721	1.79934	1.83251	1.88081	1.8451	1.89209	1.94448	1.89209	turquoise
LOC_Os12g07030.1	0.60206	0.477121	0.69897	0.69897	0.30103	0.69897	1.60206	1.79239	1.66276	1.44716	1.25527	1	1.47712	1.57978	1.5682	1.34242	1.04139	1.20412	blue
LOC_Os12g07060.1	1.5682	1.57978	1.57978	1.70757	1.6902	1.65321	1.53148	1.5682	1.54407	1.34242	1.36173	1.57978	1.36173	1.38021	1.32222	1.49136	1.4624	1.39794	green
LOC_Os12g07190.1	1.62325	1.66276	1.61278	1.5682	1.60206	1.61278	1.38021	1.44716	1.32222	0.845098	0.778151	0.954243	1.34242	1.39794	1.34242	1.60206	1.34242	1.23045	turquoise
LOC_Os12g07280.1	1.30103	1.23045	1.34242	1.30103	1.25527	1.30103	1.4624	1.50515	1.53148	1.38021	1.32222	1.43136	1.36173	1.38021	1.34242	1.41497	1.49136	1.49136	blue
LOC_Os12g07820.1	1.32222	1.32222	1.41497	1.41497	1.36173	1.39794	1.30103	1.36173	1.25527	1.32222	1.32222	1.43136	1.34242	1.23045	1.25527	1.36173	1.47712	1.47712	red
LOC_Os12g08810.1	2.13354	2.17319	2.24551	2.37107	2.42325	2.41162	2.42975	2.50515	2.48714	2.27184	2.23553	2.32838	2.33244	2.40654	2.39967	1.91908	2.4456	2.40312	grey
LOC_Os12g10730.2	1.74036	1.716	1.76343	1.5682	1.54407	1.59106	1.5682	1.62325	1.54407	1.59106	1.66276	1.73239	1.59106	1.47712	1.57978	1.59106	1.70757	1.72428	greenyellow
LOC_Os12g14070.1	1.95904	1.93952	2.10037	2	1.92428	1.95904	2.04532	2.12057	2.13354	1.77085	1.75587	1.96379	1.77085	1.76343	1.74819	1.82607	1.88649	1.85126	yellow
LOC_Os12g14440.1	0	0	0	0	0	0.30103	0.60206	0.954243	1.27875	2.6149	1.97313	2.52763	1.27875	1.04139	1.23045	1.49136	0.477121	0.69897	brown
LOC_Os12g16524.1	1.65321	1.57978	1.60206	1.54407	1.49136	1.4624	1.30103	1.39794	1.38021	1.14613	1.25527	1.32222	1.25527	1.20412	1.25527	1.47712	1.27875	1.30103	turquoise
LOC_Os12g16524.3	1.38021	1.39794	1.20412	1.32222	1.30103	1.41497	1.11394	1.07918	1.17609	1.36173	1.41497	1.51851	1.34242	1.30103	1.38021	1.23045	1.43136	1.34242	lightgreen
LOC_Os12g16720.1	0.778151	1.04139	1.41497	1.11394	0.845098	1.47712	1.82607	1.86332	1.97313	2.09691	1.77815	1.80618	2.13988	2.13354	2.19312	2.09691	1.8451	1.99564	brown
LOC_Os12g17600.1	2.67578	2.83187	2.33445	3.33726	3.41229	3.20003	2.04139	2.13988	2.40483	2.42651	2.32634	2.65992	2.38561	2.6149	2.23045	2.90472	2.86629	2.55023	turquoise
LOC_Os12g18880.1	1.85126	1.82607	1.90849	1.77085	1.69897	1.73239	1.76343	1.74036	1.77815	1.70757	1.73239	1.80618	1.6902	1.6721	1.716	1.70757	1.72428	1.74819	black
LOC_Os12g19381.1	3.27277	3.30146	2.91593	3.5738	3.63327	3.53769	2.7348	2.85003	3.03141	3.08849	3.07262	3.29929	2.68485	2.90472	2.61595	3.07809	3.55967	3.32139	red
LOC_Os12g19470.1	0.90309	0.90309	0.30103	1.17609	1.38021	1.14613	0.30103	0.30103	0.69897	0.69897	0.69897	1.04139	0.477121	0.69897	0.30103	0.30103	0.954243	0.778151	red
LOC_Os12g19470.2	2.14613	2.27875	1.72428	2.78319	2.83315	2.6902	1.38021	1.5563	1.88649	1.92428	1.81291	2.16732	1.74819	1.91381	1.63347	1.88081	2.33846	2.03342	turquoise
LOC_Os12g25090.1	0.954243	0.778151	0.954243	1.04139	0.845098	0.954243	2.4183	2.33041	2.60638	3.57229	3.20194	3.34577	3.19976	3.436	3.30363	2.5611	2.76343	2.71433	brown
LOC_Os12g25090.2	0	0	0.30103	0	0	0	0.845098	0.60206	1.07918	1.97772	1.68124	1.82607	1.81954	1.85733	1.79934	1.04139	1.07918	1.07918	brown
LOC_Os12g27520.1	1.83885	1.79239	1.79239	1.81954	1.81954	1.83251	1.81291	1.82607	1.89209	1.716	1.77815	1.75587	1.73239	1.61278	1.73239	1.74819	1.63347	1.77085	green
LOC_Os12g27520.3	1.74819	1.77085	1.87506	1.66276	1.65321	1.66276	1.79934	1.8451	1.72428	1.61278	1.66276	1.5563	1.5682	1.61278	1.60206	1.51851	1.50515	1.51851	magenta
LOC_Os12g28270.1	1.44716	1.50515	1.43136	1.50515	1.5563	1.5563	1.23045	1.32222	1.20412	1.36173	1.4624	1.47712	1.44716	1.36173	1.38021	1.38021	1.62325	1.60206	purple
LOC_Os12g29220.1	1.23045	1.14613	1.20412	1.27875	1.11394	1.36173	1.07918	1	1	1.36173	1.47712	1.20412	1.25527	1.30103	1.39794	1.20412	1.23045	1.30103	midnightblue
LOC_Os12g29330.1	2.23805	2.19312	2.36173	2.13354	2.07918	2.12385	2.1271	2.27416	2.09342	2.24797	2.16732	2.04139	2.20683	2.32838	2.32838	2.2878	2.24551	2.33244	grey
LOC_Os12g29400.1	1.34242	1.49136	1.69897	1.68124	1.41497	1.92428	1.79239	1.81291	1.82607	2.31387	2.10037	1.75587	2.26951	2.21748	2.32222	2.04139	1.94939	2.00432	brown
LOC_Os12g29520.1	0	0	0	1.07918	1.04139	0.69897	0	0.30103	0	0	0	0	0	0.30103	0	0.60206	0.477121	0	turquoise
LOC_Os12g29520.2	1.54407	1.50515	1.57978	1.50515	1.47712	1.5682	1.34242	1.41497	1.43136	1.23045	1.25527	1.36173	1.27875	1.30103	1.30103	1.41497	1.38021	1.38021	turquoise
LOC_Os12g30540.1	1.44716	1.43136	1.5682	1.4624	1.44716	1.47712	1.47712	1.53148	1.53148	1.5563	1.49136	1.50515	1.44716	1.4624	1.44716	1.41497	1.44716	1.4624	magenta
LOC_Os12g30824.1	0	0	0	0	0	0	0	0	0	0.69897	0.477121	0.60206	0.778151	0.60206	0.60206	0.60206	0.778151	0.845098	brown
LOC_Os12g31800.1	2.21748	2.21484	2.23045	2.03743	1.9345	1.96848	2.08991	2.14613	2.09342	1.64345	1.76343	1.98227	1.77815	1.72428	1.74819	2.06819	1.94448	1.81954	green
LOC_Os12g31830.1	1.49136	1.51851	1.50515	1.49136	1.50515	1.49136	1.30103	1.30103	1.23045	1.27875	1.34242	1.4624	1.38021	1.30103	1.36173	1.36173	1.44716	1.44716	turquoise
LOC_Os12g32250.1	1.59106	1.5563	1.74819	1.69897	1.59106	1.61278	1.77815	1.80618	1.8451	1.94939	1.86332	1.78533	1.85126	1.81954	1.86332	1.79934	1.75587	1.77085	blue
LOC_Os12g34874.1	1.34242	1.30103	1.30103	1.44716	1.34242	1.43136	1.50515	1.49136	1.60206	1.38021	1.36173	1.47712	1.30103	1.23045	1.25527	1.25527	1.51851	1.38021	yellow
LOC_Os12g34874.2	0.90309	0.90309	0.954243	1.17609	1.20412	1	1.27875	1.30103	1.34242	1.14613	1.11394	1.20412	1.04139	0.90309	1.07918	1.07918	1	1.11394	yellow
LOC_Os12g36850.1	1.41497	1.30103	1.54407	1.96379	1.91908	2.0569	2.76641	2.66932	2.88195	3.42602	2.94596	3.34733	2.94201	3.15806	3.03543	2.53908	2.52244	2.56229	brown
LOC_Os12g36860.1	1.14613	1.25527	1.04139	1	1.23045	1.36173	1.78533	1.68124	1.90849	2.45332	2.01284	2.53275	2.08991	2.26717	2.06446	1.74819	1.5563	1.69897	brown
LOC_Os12g37410.1	2.64542	2.67486	2.70672	2.60638	2.52634	2.5172	2.75664	2.72997	2.86213	2.92376	2.81757	2.93146	2.70927	2.69461	2.70842	2.70757	2.65896	2.66745	tan
LOC_Os12g37415.1	2.88818	3.00689	2.94792	2.93551	2.82151	2.84757	2.95424	3.00043	3.1038	3.08814	3.03782	3.16554	3.06633	3.07482	3.08135	3.13799	3.03383	3.06108	brown
LOC_Os12g38000.1	2.71517	2.6902	2.72509	2.75511	2.68124	2.72346	2.52892	2.58883	2.59218	2.38382	2.50651	2.60853	2.50106	2.49693	2.52375	2.62118	2.63043	2.5832	turquoise
LOC_Os12g38010.1	0	0	0	0	0.30103	0	1	1.17609	0.954243	1.68124	0.90309	1.50515	1.20412	1.73239	1.39794	0.69897	0.90309	1.04139	brown
LOC_Os12g38180.1	1.34242	1.38021	1.32222	1.27875	1.23045	1.23045	1.25527	1.32222	1.43136	1.04139	1.04139	1.17609	1.20412	1.07918	1.11394	1.23045	0.954243	0.954243	green
LOC_Os12g38210.1	1.98677	2	1.96848	2.11394	2.07188	2.1038	2.03342	2.09691	2	1.76343	1.77085	1.78533	1.82607	1.86923	1.86332	1.95904	1.83251	1.77085	turquoise
LOC_Os12g38270.1	2.35603	2.59329	2.53275	2.37291	2.14613	2.05308	2.6149	2.69197	2.61595	2.88705	2.62941	2.63043	3.01662	3.32858	3.16107	2.79518	2.80346	2.77012	brown
LOC_Os12g38270.2	0.69897	1.04139	0.845098	0.69897	0.477121	0.30103	1.11394	1.14613	0.954243	1.4624	1.17609	1.07918	1.36173	1.61278	1.51851	1.04139	0.90309	1	brown
LOC_Os12g38290.1	0	0	0	0	0	0.30103	0	0	0	0.69897	0.30103	0.477121	0.69897	1.17609	1.04139	0.477121	1.25527	1.38021	brown
LOC_Os12g38300.1	2.0086	1.88649	1.30103	1.69897	1.59106	1.70757	1.75587	1.72428	1.68124	1.27875	1.25527	1.30103	1.66276	1.83251	1.86332	1.38021	2.01703	2.15534	grey
LOC_Os12g38770.1	0.778151	0.477121	1.07918	0.778151	0.60206	0.778151	0.954243	0.954243	0.845098	1.36173	1.04139	1.07918	1.14613	1.27875	1.17609	1.20412	1.25527	1.27875	brown
LOC_Os12g39110.1	1.04139	1.17609	1.11394	1.07918	0.845098	1	1.14613	1.17609	1.20412	1.25527	1.11394	1.14613	1.11394	1.04139	1.11394	0.90309	1	1.04139	magenta
LOC_Os12g39400.1	0.477121	0.477121	0.954243	0.30103	0.30103	0.60206	1.11394	1.07918	1	1.86332	1.87506	1.39794	1.73239	1.83885	1.77085	1.25527	1.6902	1.70757	brown
LOC_Os12g39630.1	1.5682	1.60206	1.47712	1.85733	1.76343	1.77815	1.47712	1.57978	1.54407	1.88649	1.81291	1.88649	1.63347	1.66276	1.64345	1.73239	1.83251	1.81291	red
LOC_Os12g39860.1	2.24797	2.23805	2.29003	2.2833	2.1959	2.20683	2.1959	2.21219	2.20683	1.98677	2.04139	2.15836	2.06446	2.05308	2.08636	2.22011	2.07918	2.0569	green
LOC_Os12g40520.1	1.20412	1.23045	1.32222	1.30103	1.25527	1.30103	1.30103	1.36173	1.32222	1.27875	1.25527	1.23045	1.27875	1.23045	1.23045	1.20412	1.23045	1.20412	yellow
LOC_Os12g40550.1	2.07555	2.06819	2.22531	2.16435	2.13033	2.13988	2.00432	2.04139	1.88649	2.1959	2.233	2.18469	2.28103	2.21484	2.23045	2.17898	2.18469	2.233	midnightblue
LOC_Os12g40570.2	1.43136	1.43136	1.50515	1.62325	1.51851	1.59106	1.94448	1.97772	1.97313	1.72428	1.69897	1.66276	1.66276	1.6721	1.6721	1.62325	1.5563	1.57978	blue
LOC_Os12g41110.1	0.30103	0	0.30103	0.69897	0.60206	0.477121	1.5563	1.79239	1.4624	0.845098	0.30103	0.90309	0.69897	0.954243	0.90309	0.69897	0.477121	0.60206	yellow
LOC_Os12g41220.1	2.10721	2.10037	2.11394	2.09342	2.12057	2.1271	1.97772	1.95904	2.02119	2.0086	2.04922	2.08991	1.93952	1.91908	1.94939	2.04532	1.98227	2.00432	turquoise
LOC_Os12g41680.1	1.80618	1.73239	1.98227	1.61278	1.5682	1.65321	1.44716	1.4624	1.38021	1.63347	1.86332	1.78533	1.74819	1.5682	1.716	1.50515	1.74819	1.91908	greenyellow
LOC_Os12g41710.1	1.39794	1.38021	1.47712	1.4624	1.44716	1.47712	1.14613	1.27875	1.27875	1.23045	1.38021	1.44716	1.27875	1.23045	1.25527	1.23045	1.17609	1.27875	turquoise
LOC_Os12g41710.3	1.14613	1	1.36173	1.17609	1.07918	1.14613	1	1.07918	1.04139	1.04139	1.04139	1	1.04139	1.11394	1	1.17609	0.954243	0.954243	turquoise
LOC_Os12g41820.1	1.25527	1.25527	1.41497	1.23045	1.23045	1.30103	1.11394	1.11394	1.07918	1.39794	1.38021	1.30103	1.32222	1.25527	1.30103	1.20412	1.30103	1.34242	pink
LOC_Os12g42550.1	2.38382	2.39445	2.4014	2.37658	2.36361	2.36922	2.14613	2.19866	2.15836	2.24055	2.27646	2.26007	2.29226	2.25527	2.2833	2.3032	2.27646	2.2833	turquoise
LOC_Os12g42550.2	1.39794	1.36173	1.41497	1.41497	1.38021	1.38021	1.11394	1.07918	1.07918	1	1.11394	1.04139	1.04139	1.04139	1.07918	1.25527	1.11394	1.11394	turquoise
LOC_Os12g42910.1	0.69897	0.477121	1.25527	0.30103	0	0.60206	0.845098	0.60206	0.60206	1.60206	1.68124	1.43136	1.69897	1.61278	1.77085	1.39794	1.59106	1.79934	pink
LOC_Os12g43130.1	1.04139	1.20412	0.954243	1.57978	1.70757	1.6721	1.20412	1	1.54407	1.20412	0.90309	1.04139	1.30103	1.36173	1.39794	1.25527	1.23045	1.07918	purple
LOC_Os12g43380.1	2.41664	2.3962	2.33244	2.4133	2.31806	2.53529	2.79657	2.76193	2.89432	3.41979	3.26221	3.40926	3.29535	3.21854	3.29248	3.17926	3.22298	3.38148	brown
LOC_Os12g43440.1	0	0.30103	0.60206	0.69897	0.477121	0.30103	1.17609	1.07918	1.04139	1.9345	1.50515	1.64345	1.88081	2.01284	1.97772	2.02938	1.83251	1.94448	brown
LOC_Os12g44000.1	1.64345	1.65321	1.63347	1.69897	1.64345	1.68124	1.61278	1.60206	1.63347	1.70757	1.69897	1.79239	1.53148	1.53148	1.66276	1.70757	1.6902	1.59106	grey
LOC_Os12g44020.1	1.36173	1.23045	1.49136	1.57978	1.50515	1.53148	1.83885	1.90849	1.87506	1.36173	1.41497	1.36173	1.38021	1.47712	1.47712	1.6721	1.47712	1.47712	yellow
LOC_Os12g44030.1	0.954243	1	1.04139	1.20412	1.20412	1.14613	0.845098	0.845098	0.69897	0.477121	0.60206	0.60206	0.778151	0.778151	0.69897	1.11394	0.954243	0.845098	turquoise
LOC_Os12g44150.1	1.04139	0.90309	1.04139	1.38021	1.38021	1.34242	1.04139	1.14613	1.04139	1.04139	0.90309	0.778151	1.07918	1.04139	1.07918	1.14613	1.20412	1.17609	lightcyan
LOC_Os12g44360.3	1.07918	1.17609	1.25527	1.04139	1.17609	1.17609	0.845098	1.11394	1	1.04139	1.17609	1.23045	1.17609	0.954243	1.17609	0.954243	0.845098	1.20412	grey
